# Supplementary material for: The PIDDosome controls cardiomyocyte polyploidization during postnatal heart development
Source: Cell Death Differ. 2026 Jan 12;33(6):1292–304. doi: 10.1038/s41418-025-01645-x (PMC13246752; doi:10.1038/s41418-025-01645-x)
Supplement: Supplementary file 3 — qPCR raw data [file 41418_2025_1645_MOESM3_ESM.xlsx]

## Sheet: CDD table excel
	Gene	Cт	Cт Mean
2_P1_Iso_16102022	mGAPDH	18.3818	18.8783
2_P1_Iso_16102022	mGAPDH	19.3748
3_P1_Iso_13102022	mGAPDH	17.5709	17.8003
3_P1_Iso_13102022	mGAPDH	18.0297
2_WT_P1_11082023	mGAPDH	18.1028	18.0751
2_WT_P1_11082023	mGAPDH	18.0474
4_P7_Iso_27072022	mGAPDH	22.6213	22.6768
4_P7_Iso_27072022	mGAPDH	22.7323
5_P7_Iso_22062022	mGAPDH	21.3307	21.4156
5_P7_Iso_22062022	mGAPDH	21.5004
6_P7_Iso_03052022	mGAPDH	22.9593	22.9636
6_P7_Iso_03052022	mGAPDH	22.9679
7_P10_Iso_30072022	mGAPDH	21.9654	21.9861
7_P10_Iso_30072022	mGAPDH	22.0069
8_P10_Iso_27072022	mGAPDH	22.6816	22.6281
8_P10_Iso_27072022	mGAPDH	22.5745
5_WT_P10_11092023	mGAPDH	19.3216	19.3441
5_WT_P10_11092023	mGAPDH	19.3666
							Average ΔCт:
	Gene	Cт	Cт Mean	ΔCт				mPIDD	mCASP2	mRAIDD
2_P1_Iso_16102022	mPIDD	30.0351	30.8409	11.9626			P1	12.2006	9.83865	12.8334
2_P1_Iso_16102022	mPIDD	32.5681
2_P1_Iso_16102022	mPIDD	29.9195
3_P1_Iso_13102022	mPIDD	28.3824	28.5984	10.798
3_P1_Iso_13102022	mPIDD	28.6489					ΔCт:
3_P1_Iso_13102022	mPIDD	28.7638						P1	P1	P1	P7	P7	P7	P10	P10	P10
2_WT_P1_11082023	mPIDD	31.9417	31.9162	13.8411			mPIDD	11.9626	10.798	13.8411		9.21763	9.51221	9.98596	9.92025	13.8188
2_WT_P1_11082023	mPIDD	31.8906					mCASP2	10.4028	9.29741	9.81576	6.03002	6.58023	6.29099	6.662	6.34631	8.03358
5_P7_Iso_22062022	mPIDD	30.5833	30.6332	9.21763			mRAIDD	12.7804	12.6734	13.0465	9.40921	9.6304	9.6484	10.5205	12.1063	11.6813
5_P7_Iso_22062022	mPIDD	31.494
5_P7_Iso_22062022	mPIDD	29.8223					2^(-(ΔCt-Average ΔCt (P1)):
6_P7_Iso_03052022	mPIDD	31.6785	32.4759	9.51221				P1	P1	P1	P7	P7	P7	P10	P10	P10
6_P7_Iso_03052022	mPIDD	32.8462					mPIDD	1.17935	2.64364	0.320741		7.90594	6.44577	4.64153	4.85783	0.325727
6_P7_Iso_03052022	mPIDD	32.9029					mCASP2	0.676363	1.45522	1.01599	14.0123	9.56936	11.6937	9.04206	11.2538	3.49447
7_P10_Iso_30072022	mPIDD	31.8092	31.9721	9.98596			mRAIDD	1.03746	1.11733	0.862673	10.7348	9.20889	9.09474	4.96903	1.65533	2.22236
7_P10_Iso_30072022	mPIDD	32.9421
7_P10_Iso_30072022	mPIDD	31.165
8_P10_Iso_27072022	mPIDD	33.7315	32.5483	9.92025
8_P10_Iso_27072022	mPIDD	31.2168
8_P10_Iso_27072022	mPIDD	32.6967
5_WT_P10_11092023	mPIDD	32.487	33.163	13.8188
5_WT_P10_11092023	mPIDD	33.8389
	Gene	Cт	Cт Mean	ΔCт
2_P1_Iso_16102022	mCASP2	29.0445	29.2811	10.4028
2_P1_Iso_16102022	mCASP2	29.2798
2_P1_Iso_16102022	mCASP2	29.519
3_P1_Iso_13102022	mCASP2	26.9298	27.0977	9.29741
3_P1_Iso_13102022	mCASP2	27.0968
3_P1_Iso_13102022	mCASP2	27.2665
2_WT_P1_11082023	mCASP2	27.7896	27.8908	9.81576
2_WT_P1_11082023	mCASP2	27.9921
4_P7_Iso_27072022	mCASP2	28.5621	28.7068	6.03002
4_P7_Iso_27072022	mCASP2	28.8143
4_P7_Iso_27072022	mCASP2	28.7441
5_P7_Iso_22062022	mCASP2	28.2056	27.9958	6.58023
5_P7_Iso_22062022	mCASP2	27.9127
5_P7_Iso_22062022	mCASP2	27.8692
6_P7_Iso_03052022	mCASP2	29.2423	29.2546	6.29099
6_P7_Iso_03052022	mCASP2	29.095
6_P7_Iso_03052022	mCASP2	29.4266
7_P10_Iso_30072022	mCASP2	28.5898	28.6481	6.662
7_P10_Iso_30072022	mCASP2	28.8866
7_P10_Iso_30072022	mCASP2	28.468
8_P10_Iso_27072022	mCASP2	29.0878	28.9744	6.34631
8_P10_Iso_27072022	mCASP2	28.7519
8_P10_Iso_27072022	mCASP2	29.0835
5_WT_P10_11092023	mCASP2	27.2983	27.3777	8.03358
5_WT_P10_11092023	mCASP2	27.4571
	Gene	Cт	Cт Mean	ΔCт
2_P1_Iso_16102022	mRAIDD	31.5585	31.6587	12.7804
2_P1_Iso_16102022	mRAIDD	31.7878
2_P1_Iso_16102022	mRAIDD	31.6298
3_P1_Iso_13102022	mRAIDD	29.6352	30.4737	12.6734
3_P1_Iso_13102022	mRAIDD	31.2383
3_P1_Iso_13102022	mRAIDD	30.5475
2_WT_P1_11082023	mRAIDD	31.0685	31.1216	13.0465
2_WT_P1_11082023	mRAIDD	31.1748
4_P7_Iso_27072022	mRAIDD	32.0905	32.086	9.40921
4_P7_Iso_27072022	mRAIDD	31.9799
4_P7_Iso_27072022	mRAIDD	32.1876
5_P7_Iso_22062022	mRAIDD	30.9582	31.046	9.6304
5_P7_Iso_22062022	mRAIDD	31.2591
5_P7_Iso_22062022	mRAIDD	30.9207
6_P7_Iso_03052022	mRAIDD	32.1324	32.612	9.6484
6_P7_Iso_03052022	mRAIDD	32.4539
6_P7_Iso_03052022	mRAIDD	33.2498
7_P10_Iso_30072022	mRAIDD	32.5642	32.5066	10.5205
7_P10_Iso_30072022	mRAIDD	32.2384
7_P10_Iso_30072022	mRAIDD	32.7172
8_P10_Iso_27072022	mRAIDD	32.7321	34.7344	12.1063
8_P10_Iso_27072022	mRAIDD	37.8776
8_P10_Iso_27072022	mRAIDD	33.5935
5_WT_P10_11092023	mRAIDD	31.0742	31.0255	11.6813
5_WT_P10_11092023	mRAIDD	30.9767
