# Supplementary material for: The PIDDosome controls cardiomyocyte polyploidization during postnatal heart development
Source: Cell Death Differ. 2026 Jan 12;33(6):1292–304. doi: 10.1038/s41418-025-01645-x (PMC13246752; doi:10.1038/s41418-025-01645-x)
Supplement: Supplementary file 4 — qPCR raw data [file 41418_2025_1645_MOESM4_ESM.xlsx]

## Sheet: Sheet1
		Cт	Cт Mean	ΔCт
1_Cardio_P7wt_3108_RNA28092023	mouse GapdhVS	19.1318	19.1806
1_Cardio_P7wt_3108_RNA28092023	mouse GapdhVS	19.2294
2_Cardio_P7wt_0509_RNA28092023	mouse GapdhVS	19.9809	19.9099
2_Cardio_P7wt_0509_RNA28092023	mouse GapdhVS	19.8389
3_Cardio_P7wt_2707_RNA24102022	mouse GapdhVS	26.0435	26.0968
3_Cardio_P7wt_2707_RNA24102022	mouse GapdhVS	26.1502
4_1Cardio_P7wt_2206_RNA24102022	mouse GapdhVS	26.8912	26.8776
4_1Cardio_P7wt_2206_RNA24102022	mouse GapdhVS	26.8639
5_1Cardio_P7wt_0305_RNA24102022	mouse GapdhVS	26.2625	26.2759
5_1Cardio_P7wt_0305_RNA24102022	mouse GapdhVS	26.2892
9_Cardio_P7_C2KO_1408_RNA10092024	mouse GapdhVS	19.8218	19.8984
9_Cardio_P7_C2KO_1408_RNA10092024	mouse GapdhVS	19.975
10_Cardio_P7_C2KO_0609_RNA10092024	mouse GapdhVS	23.757	23.7542
10_Cardio_P7_C2KO_0609_RNA10092024	mouse GapdhVS	23.7514
6_Cardio_P7_C2KO_0306_RNA10092024	mouse GapdhVS	22.5049	22.3161
6_Cardio_P7_C2KO_0306_RNA10092024	mouse GapdhVS	22.1273
7_Cardio_P7_C2KO_2207_RNA10092024	mouse GapdhVS	27.232	27.2276
7_Cardio_P7_C2KO_2207_RNA10092024	mouse GapdhVS	27.2232
8_Cardio_P7_C2KO_2507_RNA10092024	mouse GapdhVS	22.5357	22.4794
8_Cardio_P7_C2KO_2507_RNA10092024	mouse GapdhVS	22.4232
1_Cardio_P7wt_3108_RNA28092023	mouse p21	22.4103	22.4513	3.27074				Average ΔCт:
1_Cardio_P7wt_3108_RNA28092023	mouse p21	22.4923	22.4513						p21
2_Cardio_P7wt_0509_RNA28092023	mouse p21	23.0103	23.0647	3.15486				wt	3.52588
2_Cardio_P7wt_0509_RNA28092023	mouse p21	23.1192	23.0647
3_Cardio_P7wt_2707_RNA24102022	mouse p21	29.2858	29.4762	3.37933
3_Cardio_P7wt_2707_RNA24102022	mouse p21	29.6665	29.4762
4_1Cardio_P7wt_2206_RNA24102022	mouse p21	31.1113	30.7924	3.91484			ΔCт:
4_1Cardio_P7wt_2206_RNA24102022	mouse p21	30.4735	30.7924					1_Cardio_P7wt_3108_RNA28092023	2_Cardio_P7wt_0509_RNA28092023	3_Cardio_P7wt_2707_RNA24102022	4_1Cardio_P7wt_2206_RNA24102022	5_1Cardio_P7wt_0305_RNA24102022	9_Cardio_P7_C2KO_1408_RNA10092024	10_Cardio_P7_C2KO_0609_RNA10092024	6_Cardio_P7_C2KO_0306_RNA10092024	7_Cardio_P7_C2KO_2207_RNA10092024	8_Cardio_P7_C2KO_2507_RNA10092024
5_1Cardio_P7wt_0305_RNA24102022	mouse p21	30.0842	30.1855	3.90962			p21	3.27074	3.15486	3.37933	3.91484	3.90962	5.99801	7.11895	6.3791	5.21122	6.30553
5_1Cardio_P7wt_0305_RNA24102022	mouse p21	30.2868	30.1855
9_Cardio_P7_C2KO_1408_RNA10092024	mouse p21	25.8937	25.8964	5.99801
9_Cardio_P7_C2KO_1408_RNA10092024	mouse p21	25.8991	25.8964
10_Cardio_P7_C2KO_0609_RNA10092024	mouse p21	30.6541	30.8732	7.11895			2^(-(ΔCt-Average ΔCt (P1)):
10_Cardio_P7_C2KO_0609_RNA10092024	mouse p21	31.0922	30.8732					1_Cardio_P7wt_3108_RNA28092023	2_Cardio_P7wt_0509_RNA28092023	3_Cardio_P7wt_2707_RNA24102022	4_1Cardio_P7wt_2206_RNA24102022	5_1Cardio_P7wt_0305_RNA24102022	9_Cardio_P7_C2KO_1408_RNA10092024	10_Cardio_P7_C2KO_0609_RNA10092024	6_Cardio_P7_C2KO_0306_RNA10092024	7_Cardio_P7_C2KO_2207_RNA10092024	8_Cardio_P7_C2KO_2507_RNA10092024
6_Cardio_P7_C2KO_0306_RNA10092024	mouse p21	28.6821	28.6952	6.3791			p21	1.19345	1.29326	1.10692	0.763678	0.766447	0.180224	0.0828659	0.138387	0.31093	0.145627
6_Cardio_P7_C2KO_0306_RNA10092024	mouse p21	28.7082	28.6952
7_Cardio_P7_C2KO_2207_RNA10092024	mouse p21	32.5333	32.4388	5.21122
7_Cardio_P7_C2KO_2207_RNA10092024	mouse p21	32.3443	32.4388
8_Cardio_P7_C2KO_2507_RNA10092024	mouse p21	29.1898	28.785	6.30553
8_Cardio_P7_C2KO_2507_RNA10092024	mouse p21	28.3801	28.785
