# Supplementary material for: The PIDDosome controls cardiomyocyte polyploidization during postnatal heart development
Source: Cell Death Differ. 2026 Jan 12;33(6):1292–304. doi: 10.1038/s41418-025-01645-x (PMC13246752; doi:10.1038/s41418-025-01645-x)
Supplement: Supplementary file 5 — qPCR raw data [file 41418_2025_1645_MOESM5_ESM.xlsx]

## Sheet: analysis 
			ΔCт
1_Cardio_P7wt_3108_RNA28092023	mouse GapdhVS	19.1318	19.1806
1_Cardio_P7wt_3108_RNA28092023	mouse GapdhVS	19.2294
2_Cardio_P7wt_0509_RNA28092023	mouse GapdhVS	19.9809	19.9099
2_Cardio_P7wt_0509_RNA28092023	mouse GapdhVS	19.8389
3_Cardio_P7wt_2707_RNA24102022	mouse GapdhVS	26.0435	26.0968
3_Cardio_P7wt_2707_RNA24102022	mouse GapdhVS	26.1502
4_1Cardio_P7wt_2206_RNA24102022	mouse GapdhVS	26.8912	26.8776
4_1Cardio_P7wt_2206_RNA24102022	mouse GapdhVS	26.8639
5_1Cardio_P7wt_0305_RNA24102022	mouse GapdhVS	26.2625	26.2759
5_1Cardio_P7wt_0305_RNA24102022	mouse GapdhVS	26.2892
9_Cardio_P7_C2KO_1408_RNA10092024	mouse GapdhVS	19.8218	19.8984
9_Cardio_P7_C2KO_1408_RNA10092024	mouse GapdhVS	19.975
10_Cardio_P7_C2KO_0609_RNA10092024	mouse GapdhVS	23.757	23.7542
10_Cardio_P7_C2KO_0609_RNA10092024	mouse GapdhVS	23.7514
6_Cardio_P7_C2KO_0306_RNA10092024	mouse GapdhVS	22.5049	22.3161
6_Cardio_P7_C2KO_0306_RNA10092024	mouse GapdhVS	22.1273
7_Cardio_P7_C2KO_2207_RNA10092024	mouse GapdhVS	27.232	27.2276
7_Cardio_P7_C2KO_2207_RNA10092024	mouse GapdhVS	27.2232
8_Cardio_P7_C2KO_2507_RNA10092024	mouse GapdhVS	22.5357	22.4794
8_Cardio_P7_C2KO_2507_RNA10092024	mouse GapdhVS	22.4232
								Average ΔCт:
LIN37			Cт Mean	ΔCт					Lin37
1_Cardio_P7wt_3108_RNA28092023	Lin37	27.5433	27.1858	8.00524				wt	7.48844
1_Cardio_P7wt_3108_RNA28092023	Lin37	26.8283	27.1858	27.1858
2_Cardio_P7wt_0509_RNA28092023	Lin37	27.1867	27.3667	7.45683
2_Cardio_P7wt_0509_RNA28092023	Lin37	27.5468	27.3667	27.3667			ΔCт:
3_Cardio_P7wt_2707_RNA24102022	Lin37	33.1799	33.2552	7.15836				1_Cardio_P7wt_3108_RNA28092023	2_Cardio_P7wt_0509_RNA28092023	3_Cardio_P7wt_2707_RNA24102022	4_1Cardio_P7wt_2206_RNA24102022	5_1Cardio_P7wt_0305_RNA24102022	9_Cardio_P7_C2KO_1408_RNA10092024	10_Cardio_P7_C2KO_0609_RNA10092024	6_Cardio_P7_C2KO_0306_RNA10092024	8_Cardio_P7_C2KO_2507_RNA10092024
3_Cardio_P7wt_2707_RNA24102022	Lin37	33.3305	33.2552	33.2552			mLin37	8.00524	7.45683	7.15836	7.44087	7.38091	9.87414	9.31557	10.2932	8.57186
4_1Cardio_P7wt_2206_RNA24102022	Lin37	34.902	34.3184	7.44087
4_1Cardio_P7wt_2206_RNA24102022	Lin37	33.7349	34.3184	34.3184
5_1Cardio_P7wt_0305_RNA24102022	Lin37	33.6948	33.6568	7.38091			2^(-(ΔCt-Average ΔCt (P1)):
5_1Cardio_P7wt_0305_RNA24102022	Lin37	33.6188	33.6568	33.6568
9_Cardio_P7_C2KO_1408_RNA10092024	Lin37	29.2323	29.7725	9.87414				1_Cardio_P7wt_3108_RNA28092023	2_Cardio_P7wt_0509_RNA28092023	3_Cardio_P7wt_2707_RNA24102022	4_1Cardio_P7wt_2206_RNA24102022	5_1Cardio_P7wt_0305_RNA24102022	9_Cardio_P7_C2KO_1408_RNA10092024	10_Cardio_P7_C2KO_0609_RNA10092024	6_Cardio_P7_C2KO_0306_RNA10092024	8_Cardio_P7_C2KO_2507_RNA10092024
9_Cardio_P7_C2KO_1408_RNA10092024	Lin37	30.3127	29.7725	29.7725			mLin37	0.698921	1.02215	1.25709	1.03352	1.07738	0.191352	0.281825	0.143116	0.471909
10_Cardio_P7_C2KO_0609_RNA10092024	Lin37	32.5108	33.0698	9.31557
10_Cardio_P7_C2KO_0609_RNA10092024	Lin37	33.6287	33.0698	33.0698
6_Cardio_P7_C2KO_0306_RNA10092024	Lin37	33.0156	32.6092	10.2932
6_Cardio_P7_C2KO_0306_RNA10092024	Lin37	32.2029	32.6092	32.6092
8_Cardio_P7_C2KO_2507_RNA10092024	Lin37	31.1227	31.0513	8.57186
8_Cardio_P7_C2KO_2507_RNA10092024	Lin37	30.9799	31.0513	31.0513
