# Supplementary material for: The PIDDosome controls cardiomyocyte polyploidization during postnatal heart development
Source: Cell Death Differ. 2026 Jan 12;33(6):1292–304. doi: 10.1038/s41418-025-01645-x (PMC13246752; doi:10.1038/s41418-025-01645-x)
Supplement: Supplementary file 6 — DEG p7 wt vs. C2 KO [file 41418_2025_1645_MOESM6_ESM.xlsx]

## Sheet: P7_Casp2KO_vs_P7_Casp2WT
# Differential Gene Expression Analysis Results: P7, XMLC2+Casp2fl/fl vs. XMLC2-Casp2fl/fl
ENSEMBL_ID	ENTREZ_ID	SYMBOL	NAME	logFC	AveExpr	t	P.Value	adj.P.Val	B
ENSMUSG00000051331	12288	Cacna1c	calcium channel, voltage-dependent, L type, alpha 1C subunit	1.06976	12.6051	329.845	1.58292e-33	3.0066e-29	60.3027
ENSMUSG00000010608	67039	Rbm25	RNA binding motif protein 25	0.844852	12.0987	111.278	1.38683e-25	1.31707e-21	43.8743
ENSMUSG00000069045	26900	Ddx3y	DEAD box helicase 3, Y-linked	7.25854	2.33149	21.6176	1.01728e-13	6.44076e-10	18.5965
ENSMUSG00000047824	68911	Pygo2	pygopus 2	-5.95979	0.89467	-17.8923	2.16651e-12	7.87405e-09	17.3587
ENSMUSG00000105185	75058	4930519H02Rik	RIKEN cDNA 4930519H02 gene	5.42477	1.79643	18.1658	1.69811e-12	7.87405e-09	17.0447
ENSMUSG00000120865	unknown	unknown	unknown	-5.70344	-0.39711	-17.7388	2.48733e-12	7.87405e-09	16.2979
ENSMUSG00000014767	21374	Tbp	TATA box binding protein	-4.48256	-0.388738	-17.0544	4.66797e-12	1.26662e-08	15.7905
ENSMUSG00000029223	22223	Uchl1	ubiquitin carboxy-terminal hydrolase L1	-5.65468	-0.419979	-16.7152	6.43107e-12	1.5269e-08	15.0723
ENSMUSG00000021792	70564	Prxl2a	peroxiredoxin like 2A	-5.82094	1.68702	-16.3107	9.4969e-12	1.87239e-08	15.5528
ENSMUSG00000115935	100504454	4930573C08Rik	RIKEN cDNA 4930573C08 gene	-6.0557	1.89246	-16.2724	9.85781e-12	1.87239e-08	15.5139
ENSMUSG00000029175	74919	Slc35f6	solute carrier family 35, member F6	-5.45207	-0.065362	-16.1362	1.12654e-11	1.88717e-08	14.9937
ENSMUSG00000037740	99045	Mrps26	mitochondrial ribosomal protein S26	-5.46973	-0.356949	-16.0787	1.19228e-11	1.88717e-08	14.5679
ENSMUSG00000007029	22321	Vars	valyl-tRNA synthetase	-4.90171	0.0800878	-15.7489	1.65564e-11	2.11651e-08	14.254
ENSMUSG00000055912	232086	Tmem150a	transmembrane protein 150A	-5.51731	-0.0542697	-15.7596	1.63802e-11	2.11651e-08	14.2102
ENSMUSG00000063188	258504	Olfr107	olfactory receptor 107	-5.51284	-0.520031	-15.7395	1.67146e-11	2.11651e-08	14.8214
ENSMUSG00000071415	65019	Rpl23	ribosomal protein L23	-5.98461	0.519249	-15.566	1.9917e-11	2.3644e-08	13.8585
ENSMUSG00000008333	20639	Snrpb2	U2 small nuclear ribonucleoprotein B	-4.87563	0.31469	-15.4403	2.26375e-11	2.45524e-08	14.5533
ENSMUSG00000042606	233876	Hirip3	HIRA interacting protein 3	-5.45941	-0.354455	-15.4135	2.32675e-11	2.45524e-08	14.014
ENSMUSG00000002393	13864	Nr2f6	nuclear receptor subfamily 2, group F, member 6	-5.06289	-0.325625	-15.1557	3.03541e-11	2.77395e-08	14.0467
ENSMUSG00000032446	13813	Eomes	eomesodermin	-4.41302	-0.458399	-15.1458	3.06692e-11	2.77395e-08	13.8652
ENSMUSG00000033031	224171	Cip2a	cell proliferation regulating inhibitor of protein phosphatase 2A	-5.06105	-0.367091	-15.1515	3.04877e-11	2.77395e-08	14.3974
ENSMUSG00000030310	232333	Slc6a1	solute carrier family 6 (neurotransmitter transporter, GABA), member 1	4.8305	0.859919	15.0466	3.40123e-11	2.9365e-08	14.8267
ENSMUSG00000031364	14829	Grpr	gastrin releasing peptide receptor	-5.30637	0.186763	-14.9198	3.88543e-11	3.20869e-08	14.8002
ENSMUSG00000109224	unknown	unknown	unknown	-5.14338	0.322801	-14.7395	4.70295e-11	3.72199e-08	13.5414
ENSMUSG00000021367	13614	Edn1	endothelin 1	-5.22047	-0.449952	-14.6268	5.30439e-11	3.74043e-08	13.3502
ENSMUSG00000022236	252967	Ropn1l	ropporin 1-like	4.91969	0.978153	14.6578	5.13145e-11	3.74043e-08	14.0929
ENSMUSG00000086547	unknown	unknown	unknown	-4.86984	-0.181825	-14.5907	5.51395e-11	3.74043e-08	13.9739
ENSMUSG00000114317	unknown	unknown	unknown	5.84223	-0.0596454	14.5986	5.46738e-11	3.74043e-08	13.6591
ENSMUSG00000016624	271305	Phf21b	PHD finger protein 21B	-4.8533	0.571173	-14.4834	6.18954e-11	4.05394e-08	13.7914
ENSMUSG00000019362	101966	D8Ertd738e	DNA segment, Chr 8, ERATO Doi 738, expressed	-4.7152	-0.0150675	-14.4132	6.67896e-11	4.22867e-08	14.0856
ENSMUSG00000085223	unknown	unknown	unknown	4.87961	-0.677613	14.3488	7.16325e-11	4.38899e-08	13.3773
ENSMUSG00000024663	74760	Rab3il1	RAB3A interacting protein (rabin3)-like 1	5.57112	-0.250692	14.2008	8.42284e-11	4.99948e-08	13.3949
ENSMUSG00000115578	108168228	Gm46506	predicted gene, 46506	-4.45922	-0.703	-14.0872	9.54753e-11	5.49533e-08	13.1876
ENSMUSG00000046229	19018	Scand1	SCAN domain-containing 1	-4.12456	-0.492992	-14.0118	1.03803e-10	5.63326e-08	13.2715
ENSMUSG00000069793	237886	Slfn9	schlafen 9	-4.6354	-0.516943	-14.0356	1.01091e-10	5.63326e-08	12.9763
ENSMUSG00000015126	68327	Tsr3	TSR3 20S rRNA accumulation	-4.63251	-0.100973	-13.9141	1.15752e-10	5.87043e-08	13.1322
ENSMUSG00000078970	103784	Dnaaf10	dynein axonemal assembly factor 10	5.78011	-0.615387	13.9425	1.1213e-10	5.87043e-08	12.0786
ENSMUSG00000102840	unknown	unknown	unknown	-4.96531	0.0744109	-13.9011	1.17446e-10	5.87043e-08	12.9274
ENSMUSG00000026584	240880	Scyl3	SCY1-like 3 (S. cerevisiae)	-4.85013	0.961288	-13.8118	1.29831e-10	6.01468e-08	12.7751
ENSMUSG00000031168	13595	Ebp	phenylalkylamine Ca2+ antagonist (emopamil) binding protein	-4.99716	0.0162438	-13.8253	1.27866e-10	6.01468e-08	13.4062
ENSMUSG00000085037	100504166	4933421O10Rik	RIKEN cDNA 4933421O10 gene	-4.13947	-0.796643	-13.8562	1.23502e-10	6.01468e-08	12.8096
ENSMUSG00000034854	73822	Mfsd12	major facilitator superfamily domain containing 12	-4.6122	-0.0630679	-13.7709	1.35945e-10	6.14797e-08	13.2805
ENSMUSG00000036151	107770	Tm6sf2	transmembrane 6 superfamily member 2	-4.47603	-0.878463	-13.6558	1.54883e-10	6.84153e-08	12.6976
ENSMUSG00000034789	19336	Rab24	RAB24, member RAS oncogene family	-4.85838	0.562997	-13.5951	1.65966e-10	7.16446e-08	12.8216
ENSMUSG00000041193	18784	Pla2g5	phospholipase A2, group V	-5.00166	0.648423	-13.565	1.7177e-10	7.22243e-08	13.0267
ENSMUSG00000046785	77781	Epm2aip1	EPM2A (laforin) interacting protein 1	-5.59939	0.284983	-13.5491	1.74914e-10	7.22243e-08	12.6576
ENSMUSG00000085982	319781	9530051G07Rik	RIKEN cDNA 9530051G07 gene	4.14762	-0.628831	13.503	1.84404e-10	7.30597e-08	13.0934
ENSMUSG00000120552	unknown	unknown	unknown	-4.765	-0.863656	-13.5019	1.8463e-10	7.30597e-08	12.8723
ENSMUSG00000080944	100040532	Gm12967	predicted gene 12967	-4.26958	-0.641933	-13.4407	1.98093e-10	7.65849e-08	12.6555
ENSMUSG00000081810	664911	Gm11878	predicted gene 11878	-4.22033	0.450714	-13.4254	2.01603e-10	7.65849e-08	12.4297
ENSMUSG00000031834	18709	Pik3r2	phosphoinositide-3-kinase regulatory subunit 2	-4.99358	-0.53576	-13.3748	2.1374e-10	7.96034e-08	12.2034
ENSMUSG00000034923	433099	Ly6g6f	lymphocyte antigen 6 complex, locus G6F	4.40786	-0.284722	13.3275	2.25784e-10	8.24721e-08	12.4748
ENSMUSG00000042423	14123	Fbrs	fibrosin	-5.16749	-0.44659	-13.2872	2.36583e-10	8.34063e-08	12.2999
ENSMUSG00000072662	545893	Mansc4	MANSC domain containing 4	-4.79997	-0.223921	-13.2853	2.37124e-10	8.34063e-08	12.9357
ENSMUSG00000033055	223690	Ankrd54	ankyrin repeat domain 54	-5.0154	0.0140461	-13.2219	2.55311e-10	8.81706e-08	12.1856
ENSMUSG00000025193	66388	Cutc	cutC copper transporter	-5.22493	0.0358846	-13.1701	2.71255e-10	8.88314e-08	12.5055
ENSMUSG00000026121	20353	Sema4c	sema domain, immunoglobulin domain (Ig), transmembrane domain (TM) and short cytoplasmic domain, (semaphorin) 4C	-4.4917	-0.0128343	-13.1817	2.67597e-10	8.88314e-08	12.4357
ENSMUSG00000085682	383773	Gm14267	peptidyl-prolyl cis-trans isomerase A pseudogene 2_2197.1	-4.90034	-0.883813	-13.1787	2.68531e-10	8.88314e-08	12.3963
ENSMUSG00000087128	unknown	unknown	unknown	4.96966	-0.778038	13.0633	3.07522e-10	9.90011e-08	11.927
ENSMUSG00000115691	unknown	unknown	unknown	-4.57567	0.811299	-13.0343	3.18229e-10	1.00741e-07	11.9024
ENSMUSG00000037887	18218	Dusp8	dual specificity phosphatase 8	-4.79467	0.113263	-13.0092	3.27813e-10	1.02073e-07	12.2427
ENSMUSG00000030125	16977	Lrrc23	leucine rich repeat containing 23	5.61668	1.38022	12.9617	3.46822e-10	1.03127e-07	12.8211
ENSMUSG00000030996	11870	Art1	ADP-ribosyltransferase 1	-4.53937	-0.623165	-12.9328	3.58911e-10	1.03127e-07	12.1068
ENSMUSG00000036816	53404	Atoh7	atonal bHLH transcription factor 7	-5.13271	0.365551	-12.9499	3.51723e-10	1.03127e-07	12.621
ENSMUSG00000087341	75394	0610040F04Rik	RIKEN cDNA 0610040F04 gene	5.08266	1.70092	12.943	3.5458e-10	1.03127e-07	12.7716
ENSMUSG00000100087	unknown	unknown	unknown	3.89281	-0.186155	12.9215	3.63772e-10	1.03127e-07	12.2673
ENSMUSG00000112659	unknown	unknown	unknown	-5.09746	0.140827	-12.9845	3.3757e-10	1.03127e-07	12.3282
ENSMUSG00000063235	66461	Ptpmt1	protein tyrosine phosphatase, mitochondrial 1	-4.77831	0.243263	-12.8093	4.15946e-10	1.16184e-07	12.2398
ENSMUSG00000052675	57745	Zfp112	zinc finger protein 112	-4.89506	0.319267	-12.7822	4.29691e-10	1.18283e-07	12.2872
ENSMUSG00000019027	110084	Dnah1	dynein, axonemal, heavy chain 1	-5.86141	1.63508	-12.7458	4.48934e-10	1.21376e-07	12.7462
ENSMUSG00000020877	217140	Scrn2	secernin 2	3.74955	-0.590143	12.737	4.53705e-10	1.21376e-07	11.9778
ENSMUSG00000113773	666764	Gm8278	taxilin alpha pseudogene	-4.35605	-0.706046	-12.6941	4.77778e-10	1.26041e-07	11.9851
ENSMUSG00000046179	108961	E2f8	E2F transcription factor 8	5.08689	-0.165559	12.6776	4.87417e-10	1.26822e-07	12.0301
ENSMUSG00000042063	56220	Zfp386	zinc finger protein 386 (Kruppel-like)	-5.4486	0.215509	-12.6224	5.21132e-10	1.33452e-07	11.8496
ENSMUSG00000089907	unknown	unknown	unknown	-5.38634	-0.209609	-12.6132	5.2695e-10	1.33452e-07	11.4317
ENSMUSG00000100886	unknown	unknown	unknown	-4.71981	-0.310594	-12.5978	5.36933e-10	1.34191e-07	11.5541
ENSMUSG00000018861	14149	Fdxr	ferredoxin reductase	-4.28579	0.667491	-12.5682	5.56574e-10	1.37293e-07	11.7595
ENSMUSG00000052373	13384	Mpp3	membrane protein, palmitoylated 3 (MAGUK p55 subfamily member 3)	-5.09754	-0.51289	-12.5098	5.97707e-10	1.43707e-07	11.4536
ENSMUSG00000112701	69522	2310002D06Rik	RIKEN cDNA 2310002D06 gene	4.469	-0.934239	12.5183	5.91505e-10	1.43707e-07	11.9611
ENSMUSG00000003299	66163	Mrpl4	mitochondrial ribosomal protein L4	-4.52169	0.0258498	-12.4801	6.19825e-10	1.4397e-07	12.1753
ENSMUSG00000028640	21420	Tfap2c	transcription factor AP-2, gamma	-5.29834	-0.166453	-12.4648	6.31557e-10	1.4397e-07	11.2509
ENSMUSG00000029504	69663	Ddx51	DEAD box helicase 51	-4.35581	-0.750735	-12.4875	6.14249e-10	1.4397e-07	11.7696
ENSMUSG00000045282	68255	Tmem86b	transmembrane protein 86B	-4.48026	-0.0421379	-12.4582	6.36698e-10	1.4397e-07	12.0582
ENSMUSG00000120636	unknown	unknown	unknown	5.19332	1.03212	12.4707	6.27016e-10	1.4397e-07	12.3425
ENSMUSG00000017801	21428	Mlx	MAX-like protein X	-3.61117	-0.401704	-12.4465	6.45909e-10	1.44334e-07	11.9635
ENSMUSG00000020397	66213	Med7	mediator complex subunit 7	-4.34077	-0.474443	-12.431	6.58273e-10	1.45387e-07	11.6845
ENSMUSG00000008475	67771	Arpc5	actin related protein 2/3 complex, subunit 5	-4.27333	1.0207	-12.4158	6.70731e-10	1.46435e-07	12.252
ENSMUSG00000025102	67290	3110040N11Rik	RIKEN cDNA 3110040N11 gene	-4.9672	0.369204	-12.3522	7.25363e-10	1.56563e-07	11.228
ENSMUSG00000044364	108832	Tmem74b	transmembrane protein 74B	-4.7834	-1.0983	-12.3266	7.487e-10	1.59784e-07	11.4874
ENSMUSG00000036061	71726	Smug1	single-strand selective monofunctional uracil DNA glycosylase	-4.82149	-0.0643094	-12.2825	7.90727e-10	1.65353e-07	11.5792
ENSMUSG00000042198	66433	Chchd7	coiled-coil-helix-coiled-coil-helix domain containing 7	-5.00532	0.374181	-12.281	7.92205e-10	1.65353e-07	11.1596
ENSMUSG00000031023	57373	Akip1	A kinase (PRKA) interacting protein 1	-5.07483	-0.66015	-12.2347	8.39147e-10	1.71722e-07	11.507
ENSMUSG00000110761	unknown	unknown	unknown	-4.52554	-0.988244	-12.2331	8.40797e-10	1.71722e-07	11.2875
ENSMUSG00000029463	68948	Fam216a	family with sequence similarity 216, member A	-5.29526	-0.330497	-12.2092	8.66267e-10	1.75041e-07	11.3192
ENSMUSG00000058976	13532	Usp17lc	ubiquitin specific peptidase 17-like C	-4.36906	-0.449377	-12.1919	8.85078e-10	1.7696e-07	11.0996
ENSMUSG00000099624	unknown	unknown	unknown	-4.24282	-0.766277	-12.1779	9.0069e-10	1.78205e-07	11.2009
ENSMUSG00000078485	231002	Plekhn1	pleckstrin homology domain containing, family N member 1	-4.18478	-1.01681	-12.1375	9.47456e-10	1.85526e-07	11.4583
ENSMUSG00000006095	66411	Tbcb	tubulin folding cofactor B	4.86103	0.458355	12.0954	9.9883e-10	1.89718e-07	11.1446
ENSMUSG00000016256	64138	Ctsz	cathepsin Z	-4.52607	-0.470046	-12.1014	9.91309e-10	1.89718e-07	11.3411
ENSMUSG00000102501	unknown	unknown	unknown	4.58794	0.246322	12.1072	9.84072e-10	1.89718e-07	11.6792
ENSMUSG00000025991	227231	Cps1	carbamoyl-phosphate synthetase 1	-4.76918	-0.170263	-12.031	1.08306e-09	2.0368e-07	11.4664
ENSMUSG00000120255	unknown	unknown	unknown	5.39031	0.00256819	11.9557	1.19132e-09	2.21842e-07	10.9398
ENSMUSG00000024276	69256	Zfp397	zinc finger protein 397	-4.7598	0.246511	-11.9456	1.20673e-09	2.22529e-07	11.2109
ENSMUSG00000106981	unknown	unknown	unknown	-4.82113	0.0435483	-11.925	1.23863e-09	2.26216e-07	11.3004
ENSMUSG00000022131	58245	Gpr180	G protein-coupled receptor 180	-4.74339	0.524315	-11.9154	1.25392e-09	2.26828e-07	11.4636
ENSMUSG00000047371	233890	Zfp768	zinc finger protein 768	-4.29156	-0.776138	-11.9022	1.27506e-09	2.28475e-07	11.0799
ENSMUSG00000117042	72578	2700054A10Rik	RIKEN cDNA 2700054A10 gene	-4.94991	-0.439886	-11.882	1.30833e-09	2.32247e-07	10.8354
ENSMUSG00000068431	258422	Olfr742	olfactory receptor 742	4.63822	-0.673567	11.8371	1.38543e-09	2.43655e-07	11.1629
ENSMUSG00000042002	116810	Foxn4	forkhead box N4	4.69538	-0.835353	11.8293	1.39942e-09	2.43859e-07	11.1124
ENSMUSG00000037805	19896	Rpl10a	ribosomal protein L10A	-4.59424	-0.17516	-11.8093	1.43564e-09	2.47895e-07	11.1111
ENSMUSG00000024330	12815	Col11a2	collagen, type XI, alpha 2	-4.41866	0.169867	-11.7779	1.49465e-09	2.55761e-07	11.241
ENSMUSG00000020776	217335	Fbf1	Fas (TNFRSF6) binding factor 1	-5.28618	0.272997	-11.7306	1.58833e-09	2.6698e-07	10.1182
ENSMUSG00000037129	214531	Tmprss13	transmembrane protease, serine 13	-4.83297	-0.0298765	-11.7331	1.58319e-09	2.6698e-07	11.3207
ENSMUSG00000022528	15205	Hes1	hes family bHLH transcription factor 1	-5.53115	0.358248	-11.7177	1.6148e-09	2.69048e-07	10.3421
ENSMUSG00000035936	214579	Aldh5a1	aldhehyde dehydrogenase family 5, subfamily A1	-5.20954	0.817133	-11.6381	1.78975e-09	2.95604e-07	10.4919
ENSMUSG00000048109	229700	Rbm15	RNA binding motif protein 15	-3.73735	-0.521264	-11.6303	1.80801e-09	2.96046e-07	10.6151
ENSMUSG00000106036	unknown	unknown	unknown	-5.29544	0.0588231	-11.6171	1.8392e-09	2.98579e-07	10.9009
ENSMUSG00000042502	70233	Cd2bp2	CD2 cytoplasmic tail binding protein 2	-4.36131	0.174208	-11.5821	1.92463e-09	3.07197e-07	10.9328
ENSMUSG00000053332	14455	Gas5	growth arrest specific 5	-4.8634	-0.117668	-11.5883	1.90914e-09	3.07197e-07	10.6878
ENSMUSG00000060029	321014	4930473A02Rik	RIKEN cDNA 4930473A02 gene	5.2457	0.626647	11.5621	1.97545e-09	3.12681e-07	10.8614
ENSMUSG00000045667	276829	Smtnl2	smoothelin-like 2	5.06787	-0.291754	11.5452	2.0195e-09	3.17011e-07	11.1397
ENSMUSG00000006932	12387	Ctnnb1	catenin (cadherin associated protein), beta 1	-4.57224	1.41973	-11.5322	2.05387e-09	3.19764e-07	10.9705
ENSMUSG00000028454	56703	Pigo	phosphatidylinositol glycan anchor biosynthesis, class O	-4.24655	-0.221628	-11.5093	2.11632e-09	3.26808e-07	10.9576
ENSMUSG00000081880	100861747	Gm5385	3-phosphoglycerate dehydrogenase pseudogene	-4.49121	-1.11865	-11.4922	2.16428e-09	3.31519e-07	10.676
ENSMUSG00000070425	102443351	Xntrpc	Xndc1-transient receptor potential cation channel, subfamily C, member 2 readthrough	-4.35012	-0.215601	-11.456	2.26927e-09	3.44821e-07	10.5661
ENSMUSG00000085996	unknown	unknown	unknown	4.29184	-0.327918	11.4476	2.29453e-09	3.45891e-07	11.0337
ENSMUSG00000017221	22123	Psmd3	proteasome (prosome, macropain) 26S subunit, non-ATPase, 3	-4.28787	0.0297857	-11.4003	2.44143e-09	3.65138e-07	10.7994
ENSMUSG00000043398	238252	Gpr135	G protein-coupled receptor 135	-4.05592	0.130784	-11.39	2.47499e-09	3.67266e-07	11.0966
ENSMUSG00000005575	22192	Ube2m	ubiquitin-conjugating enzyme E2M	-4.55975	-0.236876	-11.37	2.54118e-09	3.74165e-07	10.6252
ENSMUSG00000018599	237781	Mief2	mitochondrial elongation factor 2	-4.35451	0.0730528	-11.3187	2.71942e-09	3.94295e-07	10.554
ENSMUSG00000121109	unknown	unknown	unknown	-3.93627	-0.623196	-11.3241	2.69986e-09	3.94295e-07	10.9192
ENSMUSG00000101938	101055786	Gm29605	predicted gene 29605	4.60845	1.42411	11.2982	2.79413e-09	4.02059e-07	10.8878
ENSMUSG00000026705	226541	Klhl20	kelch-like 20	4.26631	-0.310018	11.2879	2.83261e-09	4.04531e-07	10.3225
ENSMUSG00000037278	69071	Tmem97	transmembrane protein 97	4.82407	-1.06517	11.264	2.92412e-09	4.12627e-07	10.1282
ENSMUSG00000092448	unknown	unknown	unknown	-4.85187	-0.103068	-11.2562	2.95447e-09	4.12627e-07	10.4305
ENSMUSG00000113600	665967	Gm7868	thioredoxin domain containing 9 pseudogene	-4.94492	-0.624606	-11.2581	2.9471e-09	4.12627e-07	10.1672
ENSMUSG00000020212	17245	Mdm1	transformed mouse 3T3 cell double minute 1	-4.03418	-0.300906	-11.2481	2.9864e-09	4.14042e-07	10.4577
ENSMUSG00000053040	68318	Aph1c	aph1 homolog C, gamma secretase subunit	-4.43284	-0.893824	-11.1858	3.24534e-09	4.4364e-07	10.3242
ENSMUSG00000092077	258831	Olfr101	olfactory receptor 101	5.72071	-0.215205	11.1855	3.2466e-09	4.4364e-07	9.72421
ENSMUSG00000020387	76901	Jade2	jade family PHD finger 2	-5.05284	-0.0940547	-11.1769	3.28379e-09	4.45517e-07	10.666
ENSMUSG00000023942	63959	Slc29a1	solute carrier family 29 (nucleoside transporters), member 1	-4.17491	-0.662879	-11.1431	3.43577e-09	4.6283e-07	10.2056
ENSMUSG00000017499	23834	Cdc6	cell division cycle 6	-4.34523	-0.640575	-11.0897	3.69127e-09	4.85778e-07	10.2657
ENSMUSG00000025466	69064	Fuom	fucose mutarotase	-4.42964	-0.171924	-11.0904	3.68802e-09	4.85778e-07	10.0824
ENSMUSG00000050876	72219	Spata31d1a	spermatogenesis associated 31 subfamily D, member 1A	-4.88285	-0.78643	-11.0863	3.70842e-09	4.85778e-07	10.2418
ENSMUSG00000100962	unknown	unknown	unknown	-4.08199	-0.857801	-11.1001	3.64002e-09	4.85778e-07	10.2269
ENSMUSG00000082665	unknown	unknown	unknown	-5.10407	-0.693441	-11.0727	3.77694e-09	4.91365e-07	10.0197
ENSMUSG00000112668	unknown	unknown	unknown	5.49108	1.17388	11.0445	3.92342e-09	5.06949e-07	9.70889
ENSMUSG00000096177	277589	Gm5070	ribosomal protein S2 pseudogene	-5.07578	-0.231322	-11.0297	4.00248e-09	5.1367e-07	9.9332
ENSMUSG00000079242	unknown	unknown	unknown	-4.16684	-0.825748	-11.0244	4.03111e-09	5.13872e-07	10.3036
ENSMUSG00000097882	70345	0610038B21Rik	RIKEN cDNA 0610038B21 gene	-3.58898	-0.251246	-11.0002	4.16511e-09	5.26429e-07	10.1605
ENSMUSG00000101750	258462	Olfr1392	olfactory receptor 1392	-3.45929	-0.894851	-10.9967	4.18504e-09	5.26429e-07	10.6573
ENSMUSG00000056724	235627	Nbeal2	neurobeachin-like 2	-4.21972	-0.331198	-10.9878	4.2357e-09	5.29296e-07	9.96889
ENSMUSG00000115151	unknown	unknown	unknown	4.22639	-0.0886987	10.9741	4.31528e-09	5.35715e-07	10.3312
ENSMUSG00000025137	68671	Pcyt2	phosphate cytidylyltransferase 2, ethanolamine	-6.35981	3.10702	-10.9663	4.36096e-09	5.37871e-07	10.192
ENSMUSG00000084949	102633259	Gm16249	predicted gene 16249	4.49746	-0.531308	10.9587	4.40608e-09	5.39929e-07	10.131
ENSMUSG00000029917	243407	Qrfprl	pyroglutamylated RFamide peptide receptor like	-4.23638	-0.0729988	-10.9468	4.47829e-09	5.4526e-07	10.5584
ENSMUSG00000021590	75571	Spata9	spermatogenesis associated 9	-4.57734	-0.725641	-10.9181	4.65652e-09	5.61061e-07	9.86512
ENSMUSG00000067702	22144	Tuba3a	tubulin, alpha 3A	4.58964	-0.808595	10.9164	4.66714e-09	5.61061e-07	9.85366
ENSMUSG00000082960	628480	Gm6884	proteasome (prosome, macropain) subunit, beta type 3 pseudogene	5.07688	0.689361	10.8961	4.7978e-09	5.7314e-07	10.4386
ENSMUSG00000015787	80908	Abo	ABO blood group (transferase A, alpha 1-3-N-acetylgalactosaminyltransferase, transferase B, alpha 1-3-galactosyltransferase)	4.10311	0.196602	10.8798	4.90579e-09	5.82379e-07	10.1807
ENSMUSG00000003929	224694	Zfp81	zinc finger protein 81	-4.95585	0.188833	-10.8393	5.18555e-09	5.85568e-07	9.81274
ENSMUSG00000028967	74155	Errfi1	ERBB receptor feedback inhibitor 1	-4.56918	-0.733758	-10.8358	5.21012e-09	5.85568e-07	9.73042
ENSMUSG00000030603	23996	Psmc4	proteasome (prosome, macropain) 26S subunit, ATPase, 4	-4.50622	-0.254872	-10.8449	5.14592e-09	5.85568e-07	9.9737
ENSMUSG00000036181	50708	H1f2	H1.2 linker histone, cluster member	4.02277	-0.617313	10.8524	5.09281e-09	5.85568e-07	9.94628
ENSMUSG00000038264	20361	Sema7a	sema domain, immunoglobulin domain (Ig), and GPI membrane anchor, (semaphorin) 7A	-4.0933	-0.396398	-10.868	4.98577e-09	5.85568e-07	9.91153
ENSMUSG00000045877	unknown	unknown	unknown	-4.28733	-0.767269	-10.8619	5.02726e-09	5.85568e-07	9.74726
ENSMUSG00000054874	104401	Pcnx3	pecanex homolog 3	-4.5748	0.460772	-10.8571	5.06063e-09	5.85568e-07	9.94296
ENSMUSG00000094945	100861640	Rhox4a2	reproductive homeobox 4A2	-3.91794	-0.697985	-10.8402	5.1791e-09	5.85568e-07	10.3196
ENSMUSG00000113621	unknown	unknown	unknown	-4.38791	-0.366966	-10.856	5.0683e-09	5.85568e-07	10.5157
ENSMUSG00000000934	72960	Top1mt	DNA topoisomerase 1, mitochondrial	-5.07026	-0.0188104	-10.7816	5.61218e-09	5.93143e-07	10.4019
ENSMUSG00000001827	14275	Folr1	folate receptor 1 (adult)	-5.16392	1.9545	-10.7825	5.6051e-09	5.93143e-07	10.5194
ENSMUSG00000022610	29857	Mapk12	mitogen-activated protein kinase 12	-4.92983	0.446176	-10.7794	5.62931e-09	5.93143e-07	9.58758
ENSMUSG00000024381	30948	Bin1	bridging integrator 1	4.64963	-0.0452136	10.7746	5.66683e-09	5.93143e-07	9.78088
ENSMUSG00000031527	67276	Eri1	exoribonuclease 1	4.45192	-0.660255	10.7853	5.58402e-09	5.93143e-07	9.78161
ENSMUSG00000035878	235386	Hykk	hydroxylysine kinase 1	5.3773	1.09013	10.7866	5.57412e-09	5.93143e-07	10.4135
ENSMUSG00000036282	70646	Naa30	N(alpha)-acetyltransferase 30, NatC catalytic subunit	-4.49045	-0.456458	-10.7746	5.66697e-09	5.93143e-07	9.8585
ENSMUSG00000050846	78834	Zfp623	zinc finger protein 623	-4.14157	-0.434046	-10.799	5.47955e-09	5.93143e-07	10.049
ENSMUSG00000058355	24015	Abce1	ATP-binding cassette, sub-family E (OABP), member 1	-4.58672	0.295799	-10.7724	5.68348e-09	5.93143e-07	9.70926
ENSMUSG00000079669	102635502	Gm17396	predicted gene, 17396	4.4469	-0.409494	10.7931	5.52458e-09	5.93143e-07	10.08
ENSMUSG00000082749	435256	Rpl9-ps2	ribosomal protein L9, pseudogene 2	-4.03295	-1.16724	-10.7833	5.59927e-09	5.93143e-07	10.0747
ENSMUSG00000109843	unknown	unknown	unknown	-4.57552	-1.08896	-10.7865	5.57484e-09	5.93143e-07	9.69153
ENSMUSG00000113791	unknown	unknown	unknown	-4.3488	-0.483434	-10.8055	5.43131e-09	5.93143e-07	10.1564
ENSMUSG00000112155	74905	4930477N07Rik	RIKEN cDNA 4930477N07 gene	4.75133	-0.484766	10.7498	5.86347e-09	6.08583e-07	9.82887
ENSMUSG00000046671	76824	Mtfr1l	mitochondrial fission regulator 1-like	-4.68502	1.01076	-10.7379	5.96019e-09	6.1526e-07	9.85592
ENSMUSG00000024325	19763	Ring1	ring finger protein 1	-3.72056	-0.561992	-10.7279	6.04276e-09	6.20412e-07	9.66226
ENSMUSG00000020482	104479	Ccdc117	coiled-coil domain containing 117	4.0303	0.0582704	10.6886	6.3805e-09	6.47327e-07	10.1832
ENSMUSG00000047514	22110	Tspyl1	testis-specific protein, Y-encoded-like 1	3.95205	-1.16444	10.6921	6.34927e-09	6.47327e-07	10.006
ENSMUSG00000068809	258921	Olfr1188	olfactory receptor 1188	-4.23069	-0.632881	-10.6856	6.40716e-09	6.47327e-07	10.065
ENSMUSG00000001525	22154	Tubb5	tubulin, beta 5 class I	-4.17831	0.511618	-10.6724	6.52496e-09	6.55741e-07	9.75766
ENSMUSG00000103288	unknown	unknown	unknown	-4.57112	-0.642559	-10.6672	6.57203e-09	6.56995e-07	9.65814
ENSMUSG00000101755	unknown	unknown	unknown	4.12874	-0.320494	10.6583	6.65383e-09	6.6169e-07	9.84103
ENSMUSG00000101505	67355	1700109G14Rik	RIKEN cDNA 1700109G14 gene	-6.34667	2.72758	-10.6525	6.70777e-09	6.6358e-07	10.1777
ENSMUSG00000052819	212989	Best2	bestrophin 2	4.32377	1.05611	10.6471	6.75779e-09	6.6375e-07	10.2314
ENSMUSG00000086847	433944	Tbx3os2	T-box 3, opposite strand 2	4.96796	1.19499	10.6448	6.77938e-09	6.6375e-07	9.88817
ENSMUSG00000037573	22057	Tob1	transducer of ErbB-2.1	-4.57087	0.174952	-10.6407	6.81858e-09	6.64164e-07	9.6554
ENSMUSG00000026974	67187	Zmynd19	zinc finger, MYND domain containing 19	-4.08202	-0.59265	-10.6199	7.01856e-09	6.65837e-07	10.0611
ENSMUSG00000033157	213012	Abhd10	abhydrolase domain containing 10	-3.614	-0.431848	-10.6201	7.01627e-09	6.65837e-07	9.63088
ENSMUSG00000042073	76491	Abhd14b	abhydrolase domain containing 14b	-5.09663	-0.825478	-10.6287	6.93316e-09	6.65837e-07	9.26331
ENSMUSG00000053329	28295	Gatd3a	glutamine amidotransferase like class 1 domain containing 3A	-4.59749	-0.334627	-10.6187	7.02969e-09	6.65837e-07	9.49482
ENSMUSG00000055401	50762	Fbxo6	F-box protein 6	3.8459	-0.599665	10.6311	6.91002e-09	6.65837e-07	10.2042
ENSMUSG00000086826	unknown	unknown	unknown	-4.26004	-1.13457	-10.6171	7.04608e-09	6.65837e-07	9.69359
ENSMUSG00000024601	66307	Isoc1	isochorismatase domain containing 1	-4.23121	0.220997	-10.6092	7.12383e-09	6.66581e-07	10.0926
ENSMUSG00000096956	100616095	Snhg18	small nucleolar RNA host gene 18	4.30771	-0.811838	10.6091	7.12414e-09	6.66581e-07	9.39221
ENSMUSG00000074513	ambiguous	ambiguous	ambiguous	3.83333	-0.356674	10.5818	7.40094e-09	6.89086e-07	9.72671
ENSMUSG00000096940	unknown	unknown	unknown	4.19844	-0.461025	10.5667	7.55826e-09	7.003e-07	9.91497
ENSMUSG00000027353	66634	Mcm8	minichromosome maintenance 8 homologous recombination repair factor	-4.17121	0.42161	-10.563	7.59741e-09	7.00511e-07	9.65282
ENSMUSG00000114270	unknown	unknown	unknown	-4.40337	-0.612117	-10.5582	7.64879e-09	7.01841e-07	9.78915
ENSMUSG00000025793	15239	Hgs	HGF-regulated tyrosine kinase substrate	-3.49848	-0.622338	-10.5496	7.74062e-09	7.06852e-07	10.0447
ENSMUSG00000083897	unknown	unknown	unknown	-4.86012	0.152981	-10.5413	7.8317e-09	7.11748e-07	9.10242
ENSMUSG00000042055	207425	Wdr11	WD repeat domain 11	-4.15345	0.013048	-10.5322	7.93104e-09	7.17344e-07	9.41245
ENSMUSG00000051375	75599	Pcdh1	protocadherin 1	4.4221	-0.916172	10.4803	8.52981e-09	7.67844e-07	9.50729
ENSMUSG00000111000	unknown	unknown	unknown	4.49584	-0.380482	10.4742	8.60381e-09	7.70853e-07	10.0261
ENSMUSG00000024176	20681	Sox8	SRY (sex determining region Y)-box 8	4.59413	0.224019	10.4556	8.83106e-09	7.87498e-07	9.7698
ENSMUSG00000030741	73658	Spns1	spinster homolog 1	-4.54464	-0.635664	-10.446	8.9521e-09	7.94561e-07	9.11196
ENSMUSG00000078503	101056073	Zfp990	zinc finger protein 990	4.17395	0.0121447	10.4377	9.05655e-09	8.00093e-07	9.75983
ENSMUSG00000024308	21356	Tapbp	TAP binding protein	-4.45345	0.283387	-10.4237	9.23787e-09	8.12333e-07	9.73196
ENSMUSG00000044982	67158	Sft2d3	SFT2 domain containing 3	-2.76966	-1.17973	-10.4145	9.35848e-09	8.17846e-07	10.0184
ENSMUSG00000074472	619310	Zfp872	zinc finger protein 872	4.96156	-0.195961	10.4123	9.38667e-09	8.17846e-07	9.97769
ENSMUSG00000040563	235044	Plppr2	phospholipid phosphatase related 2	-4.81217	-0.0556836	-10.4062	9.46826e-09	8.21188e-07	9.32298
ENSMUSG00000046317	329716	BC107364	cDNA sequence BC107364	-4.12723	0.537344	-10.3895	9.69475e-09	8.3701e-07	9.71996
ENSMUSG00000062275	382106	Fbxw24	F-box and WD-40 domain protein 24	4.66542	0.0426201	10.3404	1.03924e-08	8.9318e-07	9.57299
ENSMUSG00000027222	18633	Pex16	peroxisomal biogenesis factor 16	4.33201	-0.432508	10.3224	1.06605e-08	9.12098e-07	9.35093
ENSMUSG00000097622	320614	A330033J07Rik	RIKEN cDNA A330033J07 gene	4.89243	1.5247	10.3167	1.07481e-08	9.15466e-07	9.8151
ENSMUSG00000105440	102634003	Gm31693	predicted gene, 31693	4.80566	-0.416688	10.2903	1.11587e-08	9.46196e-07	9.32216
ENSMUSG00000045004	329972	Spata21	spermatogenesis associated 21	4.74976	-0.0631065	10.2646	1.15753e-08	9.69132e-07	9.42231
ENSMUSG00000075249	241516	Fsip2	fibrous sheath-interacting protein 2	5.02669	0.996447	10.2687	1.15074e-08	9.69132e-07	9.7542
ENSMUSG00000100410	69603	2310020H05Rik	RIKEN cDNA 2310020H05 gene	-4.81303	0.101377	-10.2642	1.15822e-08	9.69132e-07	9.31331
ENSMUSG00000024767	107260	Otub1	OTU domain, ubiquitin aldehyde binding 1	-3.74196	-0.102825	-10.2039	1.26245e-08	1.04712e-06	9.27373
ENSMUSG00000029047	668173	Pex10	peroxisomal biogenesis factor 10	-4.02275	-0.528001	-10.205	1.26042e-08	1.04712e-06	9.1438
ENSMUSG00000087559	unknown	unknown	unknown	-4.44849	-0.627742	-10.1819	1.30299e-08	1.06219e-06	9.07749
ENSMUSG00000111072	unknown	unknown	unknown	-4.38065	-1.09387	-10.1868	1.29388e-08	1.06219e-06	9.0169
ENSMUSG00000114415	105245599	Gm41030	predicted gene, 41030	4.2636	-0.90624	10.1826	1.30157e-08	1.06219e-06	9.35407
ENSMUSG00000118449	105245369	Gm3625	predicted gene 3625	-4.2609	-0.619967	-10.186	1.29521e-08	1.06219e-06	9.62851
ENSMUSG00000039783	98256	Kmo	kynurenine 3-monooxygenase (kynurenine 3-hydroxylase)	-3.60172	-0.108271	-10.1673	1.33061e-08	1.07547e-06	9.38552
ENSMUSG00000119895	115488051	Gm22513	predicted gene, 22513	4.44957	-0.965764	10.1682	1.32885e-08	1.07547e-06	8.94131
ENSMUSG00000021131	13877	Erh	ERH mRNA splicing and mitosis factor	-5.04206	0.599566	-10.1596	1.34538e-08	1.0828e-06	9.55757
ENSMUSG00000024592	77422	C330018D20Rik	RIKEN cDNA C330018D20 gene	-4.38348	0.219053	-10.152	1.36008e-08	1.09001e-06	9.45455
ENSMUSG00000050503	74165	Fbxl22	F-box and leucine-rich repeat protein 22	-4.11794	0.508974	-10.1378	1.38823e-08	1.10776e-06	9.15887
ENSMUSG00000085101	unknown	unknown	unknown	-4.11415	-0.287834	-10.1292	1.40555e-08	1.10776e-06	9.12279
ENSMUSG00000114866	105245473	Gm40922	predicted gene, 40922	-3.77382	-0.637813	-10.1312	1.40133e-08	1.10776e-06	9.44309
ENSMUSG00000118419	unknown	unknown	unknown	-4.49131	-1.015	-10.1314	1.4011e-08	1.10776e-06	9.00941
ENSMUSG00000114229	unknown	unknown	unknown	-4.4973	-0.203759	-10.1214	1.42138e-08	1.11561e-06	9.28849
ENSMUSG00000005628	50874	Tmod4	tropomodulin 4	4.19905	-0.909491	10.1113	1.44224e-08	1.12732e-06	9.03949
ENSMUSG00000081051	100041686	Gm15427	predicted pseudogene 15427	-4.83552	-0.574859	-10.1078	1.4495e-08	1.12798e-06	9.15616
ENSMUSG00000087316	unknown	unknown	unknown	-4.14631	-1.14082	-10.1052	1.45496e-08	1.12798e-06	9.06726
ENSMUSG00000079120	100503970	AY761185	cDNA sequence AY761185	-4.20898	-0.23397	-10.0987	1.46876e-08	1.13405e-06	8.77079
ENSMUSG00000049536	237052	Tceal1	transcription elongation factor A (SII)-like 1	-4.25187	-0.497451	-10.0702	1.53033e-08	1.1768e-06	9.20314
ENSMUSG00000024160	79043	Spsb3	splA/ryanodine receptor domain and SOCS box containing 3	-4.15935	-1.12752	-10.0227	1.63946e-08	1.25286e-06	8.94231
ENSMUSG00000052369	380967	Tmem106c	transmembrane protein 106C	-4.08008	-0.618933	-10.019	1.64829e-08	1.25286e-06	9.22848
ENSMUSG00000119467	115490328	Gm25672	predicted gene, 25672	-4.36314	0.183835	-10.0187	1.64903e-08	1.25286e-06	9.2784
ENSMUSG00000105422	619645	Gm6089	RRS1 ribosome biogenesis regulator homolog pseudogene	-3.72675	-1.08368	-10.008	1.67484e-08	1.26741e-06	9.20314
ENSMUSG00000117489	unknown	unknown	unknown	3.56866	-0.611468	9.99301	1.71174e-08	1.29019e-06	9.45342
ENSMUSG00000023067	12575	Cdkn1a	cyclin-dependent kinase inhibitor 1A (P21)	-4.055	-0.840335	-9.98063	1.74286e-08	1.30845e-06	8.9567
ENSMUSG00000108511	unknown	unknown	unknown	-3.94229	0.749564	-9.97755	1.75069e-08	1.30916e-06	9.0602
ENSMUSG00000021514	170936	Zfp369	zinc finger protein 369	-4.19579	0.047248	-9.95766	1.80218e-08	1.34238e-06	8.95712
ENSMUSG00000074807	unknown	unknown	unknown	-4.09907	-0.326173	-9.94466	1.83669e-08	1.36273e-06	8.64088
ENSMUSG00000106681	unknown	unknown	unknown	-3.00394	-0.752616	-9.93038	1.87541e-08	1.38605e-06	9.32453
ENSMUSG00000092162	625109	Vmn2r86	vomeronasal 2, receptor 86	3.96321	-0.476033	9.92757	1.88313e-08	1.38636e-06	9.03199
ENSMUSG00000002204	16541	Napsa	napsin A aspartic peptidase	-4.06887	-0.667263	-9.91092	1.92954e-08	1.40522e-06	8.61655
ENSMUSG00000037022	109136	Mmaa	methylmalonic aciduria (cobalamin deficiency) type A	-5.1172	0.700193	-9.90781	1.93834e-08	1.40522e-06	9.0614
ENSMUSG00000112602	100417357	Gm18557	cornichon homolog pseudogene	-3.79577	-0.417118	-9.90923	1.93432e-08	1.40522e-06	9.08315
ENSMUSG00000121153	unknown	unknown	unknown	-3.79121	-0.704244	-9.91436	1.91985e-08	1.40522e-06	8.96542
ENSMUSG00000027805	18645	Pfn2	profilin 2	3.1353	-0.0370515	9.87355	2.03816e-08	1.46769e-06	8.95131
ENSMUSG00000031490	13685	Eif4ebp1	eukaryotic translation initiation factor 4E binding protein 1	-5.3107	0.462761	-9.87295	2.03997e-08	1.46769e-06	8.44633
ENSMUSG00000111868	unknown	unknown	unknown	-4.67753	-0.473361	-9.85975	2.07989e-08	1.49077e-06	8.64586
ENSMUSG00000025933	75712	Tmem14a	transmembrane protein 14A	3.65182	-0.694715	9.84212	2.13449e-08	1.52416e-06	9.09017
ENSMUSG00000097343	unknown	unknown	unknown	-4.08576	-0.254322	-9.83883	2.14484e-08	1.52581e-06	8.85613
ENSMUSG00000060336	245174	Zfp937	zinc finger protein 937	-4.01885	-0.343516	-9.81448	2.22314e-08	1.57561e-06	8.51784
ENSMUSG00000107468	unknown	unknown	unknown	3.97397	-0.583165	9.80784	2.24502e-08	1.5852e-06	8.54251
ENSMUSG00000020219	30055	Timm13	translocase of inner mitochondrial membrane 13	-3.46848	-0.153153	-9.79821	2.27713e-08	1.59014e-06	8.88974
ENSMUSG00000033953	19058	Ppp3r1	protein phosphatase 3, regulatory subunit B, alpha isoform (calcineurin B, type I)	-4.08776	-0.914577	-9.79999	2.27116e-08	1.59014e-06	8.773
ENSMUSG00000101033	100417712	Gm18776	NOP2 nucleolar protein homolog pseudogene	3.96481	-0.479623	9.80315	2.2606e-08	1.59014e-06	8.98338
ENSMUSG00000074862	268319	BC025920	zinc finger protein pseudogene	-3.53361	-1.09916	-9.79268	2.29577e-08	1.59729e-06	9.01038
ENSMUSG00000111438	unknown	unknown	unknown	4.67511	0.134856	9.78599	2.31856e-08	1.60726e-06	8.79448
ENSMUSG00000001281	16421	Itgb7	integrin beta 7	-3.75824	0.367888	-9.78244	2.33076e-08	1.60984e-06	8.99638
ENSMUSG00000068957	75879	4930589L23Rik	RIKEN cDNA 4930589L23 gene	3.81626	0.61156	9.76752	2.38275e-08	1.63978e-06	9.00968
ENSMUSG00000005043	27029	Sgsh	N-sulfoglucosamine sulfohydrolase (sulfamidase)	-4.46748	-0.101854	-9.76198	2.40235e-08	1.6473e-06	8.50233
ENSMUSG00000062526	225651	Mppe1	metallophosphoesterase 1	-5.03251	-0.301261	-9.74878	2.44973e-08	1.67375e-06	8.09183
ENSMUSG00000022516	66911	Nudt16l1	nudix (nucleoside diphosphate linked moiety X)-type motif 16-like 1	-4.16617	0.296208	-9.74135	2.47686e-08	1.68268e-06	8.56413
ENSMUSG00000075467	52838	Dnlz	DNL-type zinc finger	-3.1751	-0.717612	-9.74035	2.48052e-08	1.68268e-06	8.75962
ENSMUSG00000031347	26370	Cetn2	centrin 2	-3.5657	-1.07275	-9.73516	2.49969e-08	1.68965e-06	8.73333
ENSMUSG00000024512	75577	Dynap	dynactin associated protein	-4.57357	-0.577669	-9.71436	2.57804e-08	1.73643e-06	8.3307
ENSMUSG00000104954	unknown	unknown	unknown	4.39467	-0.879804	9.69296	2.66132e-08	1.78619e-06	8.30828
ENSMUSG00000105459	unknown	unknown	unknown	3.01513	-0.258728	9.68866	2.67838e-08	1.79131e-06	9.0249
ENSMUSG00000083397	unknown	unknown	unknown	-3.61354	-0.823755	-9.6831	2.70063e-08	1.79985e-06	8.62519
ENSMUSG00000085842	unknown	unknown	unknown	3.79082	-0.263714	9.65219	2.82794e-08	1.87426e-06	8.65347
ENSMUSG00000105204	unknown	unknown	unknown	-3.23972	-0.147661	-9.65122	2.83201e-08	1.87426e-06	8.83829
ENSMUSG00000034255	544817	Arhgap27	Rho GTPase activating protein 27	-3.71513	-0.699581	-9.64311	2.86651e-08	1.8905e-06	8.57522
ENSMUSG00000039672	246133	Kcne2	potassium voltage-gated channel, Isk-related subfamily, gene 2	3.96245	-0.556537	9.61427	2.99269e-08	1.96326e-06	8.58172
ENSMUSG00000085245	unknown	unknown	unknown	-3.18244	-0.955207	-9.61224	3.0018e-08	1.96326e-06	8.65843
ENSMUSG00000091695	unknown	unknown	unknown	4.40638	-0.663664	9.6109	3.00784e-08	1.96326e-06	8.29461
ENSMUSG00000115532	unknown	unknown	unknown	4.44457	0.436531	9.59307	3.08921e-08	2.00947e-06	8.6262
ENSMUSG00000036052	56323	Dnajb5	DnaJ heat shock protein family (Hsp40) member B5	-4.39896	-0.159385	-9.5801	3.14984e-08	2.02807e-06	8.28496
ENSMUSG00000074782	373852	4833422C13Rik	RIKEN cDNA 4833422C13 gene	3.46902	-0.375079	9.5804	3.14843e-08	2.02807e-06	8.57411
ENSMUSG00000120174	unknown	unknown	unknown	-4.65766	0.356472	-9.58103	3.14547e-08	2.02807e-06	8.24464
ENSMUSG00000022338	223527	Eny2	ENY2 transcription and export complex 2 subunit	-4.28865	0.289208	-9.57266	3.18518e-08	2.03018e-06	8.46871
ENSMUSG00000032065	66654	Tex12	testis expressed 12	-3.40917	-0.651206	-9.57691	3.16497e-08	2.03018e-06	8.60831
ENSMUSG00000081269	unknown	unknown	unknown	3.61607	-0.196073	9.57365	3.18047e-08	2.03018e-06	8.64488
ENSMUSG00000087366	unknown	unknown	unknown	-4.01745	-0.131579	-9.56985	3.19865e-08	2.03195e-06	8.61698
ENSMUSG00000088252	100217422	Snord13	small nucleolar RNA, C/D box 13	-3.31124	-0.22963	-9.56312	3.23111e-08	2.04573e-06	8.65076
ENSMUSG00000026147	12839	Col9a1	collagen, type IX, alpha 1	-3.62531	-0.406477	-9.55813	3.25544e-08	2.04748e-06	8.61677
ENSMUSG00000057572	67106	Zbtb8os	zinc finger and BTB domain containing 8 opposite strand	-4.14912	-0.028645	-9.55816	3.25528e-08	2.04748e-06	8.34309
ENSMUSG00000004207	19156	Psap	prosaposin	4.94118	1.1208	9.54991	3.2959e-08	2.05929e-06	8.03061
ENSMUSG00000086689	unknown	unknown	unknown	4.74852	0.402276	9.55206	3.28526e-08	2.05929e-06	8.70425
ENSMUSG00000117494	unknown	unknown	unknown	-4.22801	0.231117	-9.54064	3.34213e-08	2.08132e-06	8.38545
ENSMUSG00000014867	20932	Surf4	surfeit gene 4	-4.02451	-0.320293	-9.53366	3.3774e-08	2.09641e-06	8.56025
ENSMUSG00000028411	66408	Aptx	aprataxin	-4.55463	0.164564	-9.5279	3.40683e-08	2.10779e-06	8.24431
ENSMUSG00000025157	74168	Zdhhc16	zinc finger, DHHC domain containing 16	-3.65486	-0.934925	-9.5232	3.43103e-08	2.11588e-06	8.38564
ENSMUSG00000021453	23882	Gadd45g	growth arrest and DNA-damage-inducible 45 gamma	-4.3698	-0.114134	-9.51653	3.46565e-08	2.11661e-06	8.21137
ENSMUSG00000026874	15139	Hc	hemolytic complement	4.61125	1.09682	9.52074	3.44373e-08	2.11661e-06	8.82832
ENSMUSG00000029910	56150	Mad2l1	MAD2 mitotic arrest deficient-like 1	3.80848	-0.352135	9.51851	3.45534e-08	2.11661e-06	8.46591
ENSMUSG00000120914	unknown	unknown	unknown	-4.00558	-0.929355	-9.51013	3.49925e-08	2.13028e-06	8.30943
ENSMUSG00000016319	11740	Slc25a5	solute carrier family 25 (mitochondrial carrier, adenine nucleotide translocator), member 5	-4.17923	-1.02388	-9.50256	3.5394e-08	2.14784e-06	8.18519
ENSMUSG00000026198	74104	Abcb6	ATP-binding cassette, sub-family B (MDR/TAP), member 6	-3.51597	-1.21956	-9.49905	3.5582e-08	2.15237e-06	8.59344
ENSMUSG00000022760	69009	Thap7	THAP domain containing 7	-3.73939	-0.664711	-9.49675	3.57058e-08	2.153e-06	8.46068
ENSMUSG00000021120	110417	Pigh	phosphatidylinositol glycan anchor biosynthesis, class H	-4.09743	-1.0583	-9.49041	3.6049e-08	2.16682e-06	8.34446
ENSMUSG00000117816	unknown	unknown	unknown	-3.55425	-0.613009	-9.48395	3.64021e-08	2.18114e-06	8.37585
ENSMUSG00000020253	67905	Ppm1m	protein phosphatase 1M	-4.00512	-0.641819	-9.4737	3.69705e-08	2.20167e-06	8.25641
ENSMUSG00000034224	234788	Slc38a8	solute carrier family 38, member 8	-4.17295	-0.606127	-9.47359	3.69765e-08	2.20167e-06	8.24624
ENSMUSG00000115460	unknown	unknown	unknown	-3.93552	-0.449639	-9.46869	3.72512e-08	2.21109e-06	8.51248
ENSMUSG00000009563	30933	Tor2a	torsin family 2, member A	-4.01004	-1.01096	-9.46561	3.74254e-08	2.21451e-06	8.24133
ENSMUSG00000037362	18133	Ccn3	cellular communication network factor 3	4.19618	-0.586198	9.45189	3.82101e-08	2.25392e-06	8.09674
ENSMUSG00000103099	unknown	unknown	unknown	4.04939	-0.527319	9.44431	3.86516e-08	2.27291e-06	8.41552
ENSMUSG00000030335	66493	Mrpl51	mitochondrial ribosomal protein L51	-4.03007	-0.221639	-9.42247	3.99526e-08	2.33495e-06	7.94246
ENSMUSG00000109118	102634450	Gm32031	predicted gene, 32031	-3.14753	-0.929136	-9.42449	3.98302e-08	2.33495e-06	8.54643
ENSMUSG00000096923	unknown	unknown	unknown	-3.7774	-1.17463	-9.41587	4.03549e-08	2.35123e-06	8.31618
ENSMUSG00000036578	57780	Fxyd7	FXYD domain-containing ion transport regulator 7	-3.00874	-0.475726	-9.3958	4.16042e-08	2.41287e-06	8.37857
ENSMUSG00000049482	66965	Ctu2	cytosolic thiouridylase subunit 2	-4.25664	-0.626221	-9.3948	4.1667e-08	2.41287e-06	8.10528
ENSMUSG00000113255	54339	Tes3-ps	testis derived transcript 3, pseudogene	3.92803	-0.319704	9.39159	4.18713e-08	2.41733e-06	8.27602
ENSMUSG00000091558	102639888	Gm17227	predicted gene 17227	3.72445	0.723642	9.37444	4.29782e-08	2.47372e-06	8.48063
ENSMUSG00000029632	17992	Ndufa4	Ndufa4, mitochondrial complex associated	-3.32072	-0.88502	-9.36941	4.33084e-08	2.47771e-06	8.50855
ENSMUSG00000079162	666747	Trim43b	tripartite motif-containing 43B	5.02163	-0.191786	9.37138	4.31786e-08	2.47771e-06	7.99307
ENSMUSG00000044030	272359	Irf2bp1	interferon regulatory factor 2 binding protein 1	-4.00149	-0.592805	-9.3591	4.39941e-08	2.50938e-06	8.252
ENSMUSG00000118129	unknown	unknown	unknown	4.09509	-0.573205	9.35513	4.42613e-08	2.51706e-06	8.12068
ENSMUSG00000109128	unknown	unknown	unknown	-3.73558	-0.951332	-9.35277	4.44207e-08	2.51859e-06	8.05665
ENSMUSG00000018648	56405	Dusp14	dual specificity phosphatase 14	4.00267	-0.917255	9.34603	4.488e-08	2.53706e-06	8.16387
ENSMUSG00000020018	69878	Snrpf	small nuclear ribonucleoprotein polypeptide F	-3.36581	-0.713789	-9.33607	4.55677e-08	2.56829e-06	8.2818
ENSMUSG00000002329	67881	Mdp1	magnesium-dependent phosphatase 1	-2.71967	-0.486201	-9.32684	4.62148e-08	2.59705e-06	8.46826
ENSMUSG00000058046	214106	4933430I17Rik	RIKEN cDNA 4933430I17 gene	-3.31332	-1.11194	-9.32424	4.63982e-08	2.59967e-06	8.44528
ENSMUSG00000026331	74441	Slco6c1	solute carrier organic anion transporter family, member 6c1	-3.49318	-0.386096	-9.31667	4.69387e-08	2.62222e-06	8.50283
ENSMUSG00000114650	unknown	unknown	unknown	-2.68501	-0.195146	-9.30436	4.78311e-08	2.66423e-06	8.67592
ENSMUSG00000035735	269060	Dagla	diacylglycerol lipase, alpha	3.14324	-0.407328	9.27715	4.98667e-08	2.7695e-06	8.10505
ENSMUSG00000009555	107951	Cdk9	cyclin-dependent kinase 9 (CDC2-related kinase)	-5.58879	1.20562	-9.26255	5.0997e-08	2.82402e-06	8.64966
ENSMUSG00000028551	12580	Cdkn2c	cyclin dependent kinase inhibitor 2C	3.33368	-0.786894	9.25765	5.13817e-08	2.83705e-06	8.4139
ENSMUSG00000036845	75660	Lin37	lin-37 DREAM MuvB core complex component	-3.91872	-0.685261	-9.25502	5.15897e-08	2.84027e-06	7.98927
ENSMUSG00000037962	73121	Rflna	refilin A	3.82631	-0.843237	9.24796	5.21528e-08	2.86298e-06	7.83623
ENSMUSG00000060063	11690	Alox5ap	arachidonate 5-lipoxygenase activating protein	-3.66335	-0.975465	-9.24209	5.26257e-08	2.87234e-06	8.22556
ENSMUSG00000084133	100415963	Gm12856	predicted gene 12856	4.96425	0.0127429	9.24234	5.26049e-08	2.87234e-06	7.83423
ENSMUSG00000044968	242864	Napepld	N-acyl phosphatidylethanolamine phospholipase D	4.64503	-0.141221	9.23892	5.28828e-08	2.8781e-06	8.39895
ENSMUSG00000048502	278672	Duxbl1	double homeobox B-like 1	-3.73921	-0.785961	-9.21631	5.47552e-08	2.97148e-06	8.05052
ENSMUSG00000019295	68366	Tmem129	transmembrane protein 129	-3.70073	-0.744884	-9.21202	5.51183e-08	2.97631e-06	8.24997
ENSMUSG00000097814	329217	Panct2	pluripotency-associated noncoding transcript 2	3.73633	-0.707138	9.21156	5.51575e-08	2.97631e-06	8.119
ENSMUSG00000070691	12399	Runx3	runt related transcription factor 3	3.34411	-0.852073	9.20379	5.58222e-08	3.00365e-06	8.31181
ENSMUSG00000107920	665779	Gm7783	ribosomal protein L7A pseudogene	4.15288	-0.499453	9.17817	5.8074e-08	3.11598e-06	7.82162
ENSMUSG00000044811	140497	Cd300c2	CD300C molecule 2	-4.01111	-0.897513	-9.16693	5.9092e-08	3.16167e-06	7.79827
ENSMUSG00000030291	108098	Med21	mediator complex subunit 21	-3.79112	-0.188325	-9.15509	6.01845e-08	3.21108e-06	7.91986
ENSMUSG00000097637	71186	4933417D19Rik	RIKEN cDNA 4933417D19 gene	-3.16573	-0.978261	-9.14895	6.07592e-08	3.23266e-06	8.25686
ENSMUSG00000036376	30946	Abt1	activator of basal transcription 1	-4.61888	0.0723774	-9.1462	6.10185e-08	3.23739e-06	7.64121
ENSMUSG00000097927	unknown	unknown	unknown	-4.58492	0.525062	-9.14162	6.14533e-08	3.25138e-06	8.24247
ENSMUSG00000054626	22441	Xlr	X-linked lymphocyte-regulated	-4.66289	-0.494383	-9.13793	6.18048e-08	3.25911e-06	7.45904
ENSMUSG00000084825	unknown	unknown	unknown	4.41564	0.296518	9.1365	6.19427e-08	3.25911e-06	8.31659
ENSMUSG00000040152	21825	Thbs1	thrombospondin 1	-3.61974	-0.564987	-9.1078	6.47632e-08	3.3981e-06	7.77253
ENSMUSG00000056737	12332	Capg	capping protein (actin filament), gelsolin-like	3.49478	-0.668427	9.0997	6.55829e-08	3.43163e-06	8.0106
ENSMUSG00000003198	224893	Zfp959	zinc finger protein 959	-3.00412	-0.830853	-9.08757	6.68318e-08	3.44012e-06	8.20962
ENSMUSG00000028461	622404	Ccdc107	coiled-coil domain containing 107	-3.88032	-0.215022	-9.09243	6.63283e-08	3.44012e-06	7.5647
ENSMUSG00000043067	244745	Dpy19l1	dpy-19-like 1 (C. elegans)	-4.80606	-0.134769	-9.08757	6.68317e-08	3.44012e-06	7.4364
ENSMUSG00000047517	12945	Dmbt1	deleted in malignant brain tumors 1	-3.74816	-0.0788877	-9.0894	6.66415e-08	3.44012e-06	8.1906
ENSMUSG00000079436	100040591	Kcnj13	potassium inwardly-rectifying channel, subfamily J, member 13	-4.62601	-0.542756	-9.09185	6.63883e-08	3.44012e-06	7.79091
ENSMUSG00000091890	unknown	unknown	unknown	-4.57961	-0.98637	-9.08915	6.66678e-08	3.44012e-06	7.29089
ENSMUSG00000112384	unknown	unknown	unknown	-2.88478	-0.36197	-9.07853	6.77783e-08	3.47003e-06	8.31741
ENSMUSG00000120539	unknown	unknown	unknown	4.06483	-0.343191	9.08007	6.76163e-08	3.47003e-06	7.86406
ENSMUSG00000028470	68917	Hint2	histidine triad nucleotide binding protein 2	-3.33399	-0.0166584	-9.0757	6.80777e-08	3.47599e-06	8.12536
ENSMUSG00000054400	75458	Cklf	chemokine-like factor	-4.20694	-0.834808	-9.07341	6.83213e-08	3.47908e-06	7.49017
ENSMUSG00000050357	234695	Carmil2	capping protein regulator and myosin 1 linker 2	-3.86989	-0.489245	-9.07083	6.85956e-08	3.4837e-06	7.85431
ENSMUSG00000028646	54170	Rragc	Ras-related GTP binding C	-3.57418	0.00172652	-9.05162	7.0681e-08	3.58004e-06	7.90577
ENSMUSG00000082302	435775	Gm12385	ribosomal protein L7A pseudogene	-4.10139	0.144453	-9.04798	7.1084e-08	3.59088e-06	7.97685
ENSMUSG00000042032	108645	Mat2b	methionine adenosyltransferase II, beta	-3.6827	-0.308626	-9.03275	7.27942e-08	3.66752e-06	7.9881
ENSMUSG00000109111	unknown	unknown	unknown	3.87013	-0.569235	9.03022	7.30818e-08	3.67227e-06	7.79275
ENSMUSG00000097783	unknown	unknown	unknown	-3.74209	0.489121	-9.01983	7.42786e-08	3.72255e-06	8.08734
ENSMUSG00000111008	102633831	Gm31562	predicted gene, 31562	-4.13758	0.100713	-9.01453	7.48963e-08	3.74363e-06	7.91197
ENSMUSG00000024208	67267	Uqcc2	ubiquinol-cytochrome c reductase complex assembly factor 2	4.04514	0.115584	9.00771	7.56997e-08	3.77386e-06	7.97911
ENSMUSG00000031851	66566	Ntpcr	nucleoside-triphosphatase, cancer-related	-4.14174	-0.552157	-9.00235	7.63374e-08	3.79569e-06	7.52303
ENSMUSG00000003549	13870	Ercc1	excision repair cross-complementing rodent repair deficiency, complementation group 1	4.21419	-0.256383	8.99702	7.69778e-08	3.81754e-06	7.85017
ENSMUSG00000067529	258675	Olfr1423	olfactory receptor 1423	-3.54907	-0.622969	-8.98992	7.78386e-08	3.85017e-06	7.98523
ENSMUSG00000044165	229672	Bcl2l15	BCLl2-like 15	-4.18509	-0.492942	-8.97127	8.01487e-08	3.95414e-06	7.82443
ENSMUSG00000086877	unknown	unknown	unknown	-2.9387	-0.280354	-8.95671	8.20025e-08	4.0264e-06	7.76813
ENSMUSG00000110239	unknown	unknown	unknown	-3.44578	-0.631107	-8.95644	8.20374e-08	4.0264e-06	7.97981
ENSMUSG00000022971	15976	Ifnar2	interferon (alpha and beta) receptor 2	-3.4447	1.92695	-8.94427	8.36211e-08	4.07576e-06	7.96167
ENSMUSG00000079317	66226	Trappc2	trafficking protein particle complex 2	-3.7965	-0.467249	-8.94486	8.35441e-08	4.07576e-06	7.70433
ENSMUSG00000094091	102639132	Ankrd40cl	ANKRD40 C-terminal like	4.33949	-0.652695	8.94377	8.36868e-08	4.07576e-06	7.50323
ENSMUSG00000085923	unknown	unknown	unknown	4.92876	0.747404	8.92661	8.59771e-08	4.1766e-06	8.05114
ENSMUSG00000025350	19682	Rdh5	retinol dehydrogenase 5	-4.62219	1.50712	-8.91509	8.75514e-08	4.21076e-06	7.56724
ENSMUSG00000027459	73847	Fam110a	family with sequence similarity 110, member A	2.48936	-0.75877	8.91616	8.74046e-08	4.21076e-06	7.94469
ENSMUSG00000042190	14747	Cmklr1	chemokine-like receptor 1	-3.86631	-0.84511	-8.91498	8.75672e-08	4.21076e-06	7.41624
ENSMUSG00000113584	108168006	Gm46355	predicted gene, 46355	3.43379	-0.895073	8.91938	8.69622e-08	4.21076e-06	7.8542
ENSMUSG00000023903	240047	Mmp25	matrix metallopeptidase 25	-3.72602	-0.672707	-8.90842	8.84777e-08	4.2438e-06	7.43821
ENSMUSG00000116717	unknown	unknown	unknown	3.93862	-0.726727	8.90431	8.90521e-08	4.2606e-06	7.56205
ENSMUSG00000003813	19358	Rad23a	RAD23 homolog A, nucleotide excision repair protein	-4.08421	-0.393325	-8.89735	9.00361e-08	4.28608e-06	7.57601
ENSMUSG00000100589	75159	4930533P14Rik	RIKEN cDNA 4930533P14 gene	-4.19802	-0.12482	-8.89856	8.98639e-08	4.28608e-06	7.99289
ENSMUSG00000028533	69314	Izumo3	IZUMO family member 3	4.07342	-0.232598	8.89428	9.04721e-08	4.29607e-06	7.75725
ENSMUSG00000117798	unknown	unknown	unknown	-4.44461	-0.296118	-8.88827	9.13352e-08	4.32623e-06	7.57378
ENSMUSG00000016946	69259	Kctd5	potassium channel tetramerisation domain containing 5	-3.52456	-0.712763	-8.88427	9.1914e-08	4.33205e-06	7.51785
ENSMUSG00000097787	67188	2700046G09Rik	RIKEN cDNA 2700046G09 gene	4.26037	-0.530515	8.8846	9.18661e-08	4.33205e-06	7.2928
ENSMUSG00000004667	66420	Polr2e	polymerase (RNA) II (DNA directed) polypeptide E	-3.49297	-0.587242	-8.87793	9.2839e-08	4.35404e-06	7.50918
ENSMUSG00000085075	unknown	unknown	unknown	-4.09328	0.420366	-8.87852	9.27526e-08	4.35404e-06	7.54229
ENSMUSG00000116849	unknown	unknown	unknown	-3.04799	-1.26858	-8.8723	9.36694e-08	4.38216e-06	7.8906
ENSMUSG00000034271	81703	Jdp2	Jun dimerization protein 2	-3.92234	-0.406009	-8.86797	9.43122e-08	4.3906e-06	7.61706
ENSMUSG00000104937	unknown	unknown	unknown	-3.85421	-0.513274	-8.86853	9.42296e-08	4.3906e-06	7.65286
ENSMUSG00000005973	19672	Rcn1	reticulocalbin 1	-3.53877	-0.492697	-8.8528	9.66037e-08	4.48164e-06	7.61
ENSMUSG00000038255	18013	Neurod2	neurogenic differentiation 2	-3.6542	-0.209051	-8.85038	9.69756e-08	4.48164e-06	7.63674
ENSMUSG00000072825	217882	Cep170b	centrosomal protein 170B	-4.19173	-0.188588	-8.8504	9.69724e-08	4.48164e-06	7.3019
ENSMUSG00000034259	109075	Exosc4	exosome component 4	-4.22803	-0.159725	-8.83427	9.94818e-08	4.5863e-06	7.88527
ENSMUSG00000105835	unknown	unknown	unknown	-3.47054	-0.0763591	-8.81954	1.01835e-07	4.68342e-06	7.75883
ENSMUSG00000067526	258155	Olfr1425	olfactory receptor 1425	-3.47329	-1.19542	-8.81368	1.02787e-07	4.7127e-06	7.58634
ENSMUSG00000112545	unknown	unknown	unknown	-2.72747	-1.16776	-8.81257	1.02968e-07	4.7127e-06	7.84208
ENSMUSG00000039084	12643	Chad	chondroadherin	-4.20484	-0.662184	-8.8089	1.0357e-07	4.72886e-06	7.56659
ENSMUSG00000117859	unknown	unknown	unknown	3.36912	-0.844639	8.77314	1.09632e-07	4.99362e-06	7.64332
ENSMUSG00000020279	16199	Il9r	interleukin 9 receptor	-3.76031	-0.653931	-8.76962	1.10249e-07	4.99777e-06	7.5474
ENSMUSG00000024570	68731	Rbfa	ribosome binding factor A	-3.5139	-0.678212	-8.77025	1.10138e-07	4.99777e-06	7.33012
ENSMUSG00000046295	234396	Ankle1	ankyrin repeat and LEM domain containing 1	2.83701	-0.642915	8.76759	1.10606e-07	4.99885e-06	7.41894
ENSMUSG00000120926	unknown	unknown	unknown	-4.00611	-0.83182	-8.76649	1.10799e-07	4.99885e-06	7.31147
ENSMUSG00000053801	101612	Grwd1	glutamate-rich WD repeat containing 1	-4.02165	-0.529893	-8.74977	1.13793e-07	5.12176e-06	7.15853
ENSMUSG00000069053	22202	Uba1y	ubiquitin-activating enzyme, Chr Y	-4.05429	-0.739197	-8.74333	1.14969e-07	5.16245e-06	7.35556
ENSMUSG00000118597	unknown	unknown	unknown	2.97323	0.559859	8.74093	1.15411e-07	5.1701e-06	7.35525
ENSMUSG00000117876	unknown	unknown	unknown	3.33399	-0.565076	8.72319	1.18728e-07	5.30618e-06	7.66711
ENSMUSG00000027355	67356	Tmco5	transmembrane and coiled-coil domains 5	-3.65398	-0.216183	-8.72164	1.19023e-07	5.30684e-06	7.66225
ENSMUSG00000024997	11757	Prdx3	peroxiredoxin 3	-3.2497	-0.442591	-8.71005	1.2125e-07	5.35588e-06	7.40412
ENSMUSG00000042532	71146	Golga7b	golgi autoantigen, golgin subfamily a, 7B	-3.20196	-0.370009	-8.71064	1.21135e-07	5.35588e-06	7.56817
ENSMUSG00000115333	unknown	unknown	unknown	-3.32835	-0.248691	-8.71238	1.20799e-07	5.35588e-06	7.59585
ENSMUSG00000120322	unknown	unknown	unknown	3.23507	-0.645748	8.71111	1.21045e-07	5.35588e-06	7.41456
ENSMUSG00000114276	unknown	unknown	unknown	-3.39921	-0.679817	-8.69582	1.24045e-07	5.46661e-06	7.5976
ENSMUSG00000046364	26451	Rpl27a	ribosomal protein L27A	4.34688	-0.560096	8.68733	1.25745e-07	5.52869e-06	7.10584
ENSMUSG00000104553	329780	9330178D15Rik	RIKEN cDNA 9330178D15 gene	3.45371	-1.19051	8.6828	1.26661e-07	5.55613e-06	7.39458
ENSMUSG00000032894	73300	1700031F05Rik	RIKEN cDNA 1700031F05 gene	2.95203	-1.19311	8.67529	1.28196e-07	5.6105e-06	7.68304
ENSMUSG00000091512	56692	Lamtor3	late endosomal/lysosomal adaptor, MAPK and MTOR activator 3	-4.12435	-0.556902	-8.6735	1.28566e-07	5.61377e-06	7.07167
ENSMUSG00000110120	unknown	unknown	unknown	-3.65054	-1.15049	-8.66863	1.29575e-07	5.64484e-06	7.26147
ENSMUSG00000008855	15184	Hdac5	histone deacetylase 5	-4.24221	0.96158	-8.65577	1.32279e-07	5.73631e-06	7.23385
ENSMUSG00000022898	13185	Vps26c	VPS26 endosomal protein sorting factor C	-4.38074	0.239707	-8.65687	1.32045e-07	5.73631e-06	7.03912
ENSMUSG00000024528	67222	Srfbp1	serum response factor binding protein 1	-3.15444	-0.571823	-8.6517	1.33148e-07	5.76084e-06	7.53187
ENSMUSG00000073131	67048	Vma21	VMA21 vacuolar H+-ATPase homolog (S. cerevisiae)	3.88816	-0.833816	8.64738	1.34075e-07	5.78775e-06	6.96106
ENSMUSG00000024403	66237	Atp6v1g2	ATPase, H+ transporting, lysosomal V1 subunit G2	-5.41409	0.742315	-8.62736	1.38464e-07	5.9637e-06	7.63129
ENSMUSG00000108950	unknown	unknown	unknown	-3.62289	-0.516921	-8.61073	1.42225e-07	6.11182e-06	7.28193
ENSMUSG00000028923	66147	Necap2	NECAP endocytosis associated 2	-3.26294	-0.106989	-8.59343	1.46252e-07	6.25366e-06	7.41513
ENSMUSG00000097561	unknown	unknown	unknown	-3.88673	-0.734071	-8.59232	1.46514e-07	6.25366e-06	7.15002
ENSMUSG00000118141	unknown	unknown	unknown	4.01859	-0.955564	8.59266	1.46433e-07	6.25366e-06	6.91751
ENSMUSG00000101880	unknown	unknown	unknown	2.62313	-1.07604	8.56921	1.5209e-07	6.47713e-06	7.42316
ENSMUSG00000002032	71687	Tmem25	transmembrane protein 25	-4.14356	0.153085	-8.55833	1.54793e-07	6.57749e-06	7.01967
ENSMUSG00000056735	109202	A930024E05Rik	RIKEN cDNA A930024E05 gene	-2.9317	-0.714572	-8.55223	1.56328e-07	6.6279e-06	7.33639
ENSMUSG00000085619	78086	4930555B12Rik	RIKEN cDNA 4930555B12 gene	-3.31258	-0.927547	-8.54748	1.57537e-07	6.66429e-06	7.11244
ENSMUSG00000112144	unknown	unknown	unknown	3.40393	-1.01508	8.54604	1.57904e-07	6.66494e-06	7.28941
ENSMUSG00000021840	218975	Mapk1ip1l	mitogen-activated protein kinase 1 interacting protein 1-like	-4.13758	0.184985	-8.54402	1.58423e-07	6.67202e-06	7.39253
ENSMUSG00000108659	102637256	Gm34121	predicted gene, 34121	3.28747	-0.56099	8.5408	1.59252e-07	6.69212e-06	7.33495
ENSMUSG00000032905	67526	Atg12	autophagy related 12	-3.37958	0.0185644	-8.53484	1.60798e-07	6.72732e-06	7.33651
ENSMUSG00000054604	106143	Cggbp1	CGG triplet repeat binding protein 1	-3.11965	-0.683239	-8.53488	1.60788e-07	6.72732e-06	7.30769
ENSMUSG00000120158	unknown	unknown	unknown	-4.75853	-0.164636	-8.5325	1.61409e-07	6.73803e-06	7.24444
ENSMUSG00000014551	64658	Mrps25	mitochondrial ribosomal protein S25	-3.52111	-0.305463	-8.52886	1.62365e-07	6.74829e-06	6.95057
ENSMUSG00000023973	72029	Cnpy3	canopy FGF signaling regulator 3	4.07039	0.0199295	8.52994	1.6208e-07	6.74829e-06	7.01494
ENSMUSG00000021362	107889	Gcm2	glial cells missing homolog 2	3.23305	0.852956	8.5272	1.62803e-07	6.75171e-06	7.40009
ENSMUSG00000021290	70257	Atp5mpl	ATP synthase membrane subunit 6.8PL	-3.54061	-0.144581	-8.52156	1.64301e-07	6.79898e-06	7.18417
ENSMUSG00000115807	unknown	unknown	unknown	3.62102	-1.13925	8.48263	1.75037e-07	7.22752e-06	6.98783
ENSMUSG00000086416	unknown	unknown	unknown	3.80625	-0.906042	8.46178	1.81086e-07	7.46107e-06	6.84552
ENSMUSG00000078925	402773	D030018L15Rik	nuclear receptor coactivator 2 pseudogene	3.55583	-0.302995	8.45965	1.81716e-07	7.47081e-06	7.23615
ENSMUSG00000067274	11837	Rplp0	ribosomal protein, large, P0	4.46159	0.166066	8.45288	1.83733e-07	7.53742e-06	6.74165
ENSMUSG00000109249	unknown	unknown	unknown	-4.40916	-0.117282	-8.42427	1.92526e-07	7.88111e-06	6.65962
ENSMUSG00000113524	unknown	unknown	unknown	3.76803	-0.882566	8.39259	2.02776e-07	8.28284e-06	7.04254
ENSMUSG00000020974	18974	Pole2	polymerase (DNA directed), epsilon 2 (p59 subunit)	-4.50455	1.0774	-8.38821	2.04237e-07	8.30682e-06	7.19855
ENSMUSG00000102569	unknown	unknown	unknown	3.61384	-0.701794	8.38915	2.03924e-07	8.30682e-06	7.01784
ENSMUSG00000042129	213391	Rassf4	Ras association (RalGDS/AF-6) domain family member 4	4.26917	-0.10716	8.37997	2.0702e-07	8.40199e-06	6.66972
ENSMUSG00000086959	unknown	unknown	unknown	-3.83675	-0.840509	-8.37489	2.08751e-07	8.4542e-06	6.68997
ENSMUSG00000046994	212679	Mars2	methionine-tRNA synthetase 2 (mitochondrial)	-3.88498	-0.0348018	-8.37018	2.10372e-07	8.49484e-06	7.15179
ENSMUSG00000097960	434353	A330074K22Rik	RIKEN cDNA A330074K22 gene	4.2196	0.648307	8.36938	2.10649e-07	8.49484e-06	7.18155
ENSMUSG00000070822	232875	Zscan18	zinc finger and SCAN domain containing 18	3.68413	-0.65839	8.368	2.11129e-07	8.49614e-06	6.58828
ENSMUSG00000019359	71584	Gdpd2	glycerophosphodiester phosphodiesterase domain containing 2	3.42811	-1.18559	8.36415	2.12467e-07	8.53193e-06	6.90769
ENSMUSG00000115102	unknown	unknown	unknown	4.30349	-0.322031	8.3565	2.15155e-07	8.62164e-06	6.49288
ENSMUSG00000029059	66469	Prxl2b	peroxiredoxin like 2B	-3.23855	0.120365	-8.35301	2.16393e-07	8.653e-06	7.11159
ENSMUSG00000041841	67281	Rpl37	ribosomal protein L37	-5.21014	1.78527	-8.3327	2.23749e-07	8.92832e-06	6.95353
ENSMUSG00000026344	72585	Lypd1	Ly6/Plaur domain containing 1	-3.8195	-0.306359	-8.33016	2.24685e-07	8.94688e-06	7.13223
ENSMUSG00000065460	723954	Mir133a-2	microRNA 133a-2	-4.47488	0.229853	-8.32242	2.27568e-07	9.04274e-06	6.3314
ENSMUSG00000022022	211253	Mtrf1	mitochondrial translational release factor 1	3.67754	-1.0591	8.31335	2.30998e-07	9.14824e-06	6.76403
ENSMUSG00000027556	12346	Car1	carbonic anhydrase 1	6.44539	2.87501	8.31232	2.31392e-07	9.14824e-06	7.11921
ENSMUSG00000073758	66938	Sh3d21	SH3 domain containing 21	3.55381	-0.92226	8.3116	2.31668e-07	9.14824e-06	6.8263
ENSMUSG00000039253	238024	Fn3krp	fructosamine 3 kinase related protein	-3.44697	-0.314261	-8.30822	2.32964e-07	9.18032e-06	6.92389
ENSMUSG00000111997	382421	Gm5176	high mobility group box 2 pseudogene	-4.42902	0.0964217	-8.30553	2.34e-07	9.20207e-06	6.33384
ENSMUSG00000073155	67705	1810058I24Rik	RIKEN cDNA 1810058I24 gene	3.73705	-0.734633	8.30113	2.35703e-07	9.24988e-06	6.44613
ENSMUSG00000062713	20465	Sim2	single-minded family bHLH transcription factor 2	-3.8562	-0.825335	-8.284	2.42468e-07	9.4762e-06	6.89344
ENSMUSG00000103908	unknown	unknown	unknown	4.96538	1.22509	8.28482	2.4214e-07	9.4762e-06	7.11387
ENSMUSG00000021028	217588	Mbip	MAP3K12 binding inhibitory protein 1	3.87024	0.305911	8.28246	2.43089e-07	9.48095e-06	6.99807
ENSMUSG00000056306	329641	Sertm1	serine rich and transmembrane domain containing 1	-3.39304	-1.12113	-8.27955	2.44258e-07	9.50704e-06	6.85521
ENSMUSG00000062511	102631730	4930512M02Rik	RIKEN cDNA 4930512M02 gene	-3.47102	-0.820569	-8.27757	2.45062e-07	9.51881e-06	6.74662
ENSMUSG00000086090	unknown	unknown	unknown	-3.60422	-0.210887	-8.27271	2.47038e-07	9.57601e-06	6.97161
ENSMUSG00000003575	382056	Crtc1	CREB regulated transcription coactivator 1	-3.87341	0.283241	-8.26908	2.48527e-07	9.61411e-06	6.70466
ENSMUSG00000021786	71147	Oxsm	3-oxoacyl-ACP synthase, mitochondrial	-3.06537	-0.969036	-8.26283	2.51112e-07	9.69436e-06	6.90512
ENSMUSG00000005148	12224	Klf5	Kruppel-like factor 5	-3.30948	0.264602	-8.24517	2.58569e-07	9.96199e-06	6.77973
ENSMUSG00000031467	52123	Agpat5	1-acylglycerol-3-phosphate O-acyltransferase 5 (lysophosphatidic acid acyltransferase, epsilon)	-3.33451	0.0779818	-8.24213	2.59877e-07	9.99211e-06	6.65377
ENSMUSG00000039492	381580	Ccdc27	coiled-coil domain containing 27	-3.12151	-0.954042	-8.2407	2.60493e-07	9.99555e-06	6.91543
ENSMUSG00000117333	unknown	unknown	unknown	-2.97746	-0.522055	-8.23859	2.61404e-07	1.00103e-05	6.82922
ENSMUSG00000040749	20438	Siah1b	siah E3 ubiquitin protein ligase 1B	-4.04375	-0.234237	-8.23724	2.6199e-07	1.00126e-05	6.56589
ENSMUSG00000103435	unknown	unknown	unknown	-3.43703	-1.17609	-8.23384	2.63475e-07	1.00491e-05	6.69498
ENSMUSG00000049305	72454	Ccdc71	coiled-coil domain containing 71	-2.4869	-1.25521	-8.23087	2.64777e-07	1.00785e-05	7.02416
ENSMUSG00000079357	102633458	Gm11100	predicted gene 11100	3.78109	-0.39363	8.22799	2.66045e-07	1.00864e-05	6.77409
ENSMUSG00000104199	unknown	unknown	unknown	-3.26495	-1.20689	-8.2289	2.65645e-07	1.00864e-05	6.77604
ENSMUSG00000003546	74764	Klc4	kinesin light chain 4	-3.13581	-0.796183	-8.22286	2.6832e-07	1.01321e-05	6.70231
ENSMUSG00000057037	50702	Cfhr1	complement factor H-related 1	3.14726	-0.650161	8.22289	2.68309e-07	1.01321e-05	6.94703
ENSMUSG00000021238	104776	Aldh6a1	aldehyde dehydrogenase family 6, subfamily A1	-4.87199	1.62648	-8.21687	2.71004e-07	1.02132e-05	6.882
ENSMUSG00000031755	67378	Bbs2	Bardet-Biedl syndrome 2 (human)	-3.02529	-0.566971	-8.21246	2.72997e-07	1.02679e-05	6.91065
ENSMUSG00000042254	214425	Cilp	cartilage intermediate layer protein, nucleotide pyrophosphohydrolase	-4.48552	1.20372	-8.21064	2.73823e-07	1.02787e-05	6.27698
ENSMUSG00000042500	76850	Ago4	argonaute RISC catalytic subunit 4	-4.80548	0.855443	-8.20535	2.76245e-07	1.02882e-05	6.85773
ENSMUSG00000054871	72309	Tmem158	transmembrane protein 158	3.70954	-1.08603	8.20576	2.76054e-07	1.02882e-05	6.49698
ENSMUSG00000073795	381933	Spef1l	sperm flagellar 1 like	-3.33549	-0.557364	-8.20552	2.76167e-07	1.02882e-05	6.95322
ENSMUSG00000074218	12865	Cox7a1	cytochrome c oxidase subunit 7A1	-4.06954	0.171818	-8.20863	2.74741e-07	1.02882e-05	6.76913
ENSMUSG00000067745	unknown	unknown	unknown	3.04276	-1.06702	8.20267	2.77478e-07	1.03139e-05	6.83869
ENSMUSG00000003099	19060	Ppp5c	protein phosphatase 5, catalytic subunit	4.30519	-0.398105	8.19996	2.7873e-07	1.03402e-05	6.94828
ENSMUSG00000028716	67182	Pdzk1ip1	PDZK1 interacting protein 1	-3.25214	-1.21268	-8.19329	2.81841e-07	1.04338e-05	6.72517
ENSMUSG00000106590	unknown	unknown	unknown	-2.94335	-0.802201	-8.1922	2.82352e-07	1.04338e-05	6.91922
ENSMUSG00000028331	74753	Trmo	tRNA methyltransferase O	2.76056	-1.13142	8.18974	2.83511e-07	1.04563e-05	6.96758
ENSMUSG00000100837	78500	1700063D05Rik	RIKEN cDNA 1700063D05 gene	-2.80181	-1.00352	-8.17654	2.89818e-07	1.06682e-05	6.81787
ENSMUSG00000097233	unknown	unknown	unknown	-3.06753	-0.997735	-8.1697	2.9314e-07	1.07696e-05	6.65501
ENSMUSG00000090500	unknown	unknown	unknown	-3.76971	-0.220884	-8.15542	3.00209e-07	1.1008e-05	6.72094
ENSMUSG00000001054	66089	Rmnd5b	required for meiotic nuclear division 5 homolog B	-4.67915	1.38515	-8.14524	3.05353e-07	1.11751e-05	6.80948
ENSMUSG00000092534	unknown	unknown	unknown	3.64394	0.373238	8.14206	3.06979e-07	1.1213e-05	6.94697
ENSMUSG00000093904	67952	Tomm20	translocase of outer mitochondrial membrane 20	-4.52232	0.772952	-8.13642	3.09887e-07	1.12975e-05	6.85457
ENSMUSG00000090874	258657	Olfr733	olfactory receptor 733	-4.2904	-0.174159	-8.13223	3.12067e-07	1.13552e-05	6.75703
ENSMUSG00000113147	unknown	unknown	unknown	-3.63017	-0.591363	-8.1204	3.18308e-07	1.15601e-05	6.47986
ENSMUSG00000098145	unknown	unknown	unknown	-3.30417	-0.494538	-8.11148	3.23095e-07	1.17116e-05	6.68917
ENSMUSG00000086697	unknown	unknown	unknown	-4.46685	0.11463	-8.09654	3.31285e-07	1.19628e-05	6.53397
ENSMUSG00000094084	207213	Tdpoz1	TD and POZ domain containing 1	-3.80697	-0.124318	-8.09725	3.30891e-07	1.19628e-05	6.46147
ENSMUSG00000037221	68929	Mospd3	motile sperm domain containing 3	-2.40984	-0.882094	-8.08087	3.40113e-07	1.22583e-05	6.74403
ENSMUSG00000056777	434253	Rpl21-ps13	ribosomal protein L21-ps13	-3.46416	0.829602	-8.06883	3.47059e-07	1.24849e-05	6.75997
ENSMUSG00000027663	22401	Zmat3	zinc finger matrin type 3	-4.08429	0.340363	-8.06516	3.4921e-07	1.25149e-05	6.70573
ENSMUSG00000075100	258894	Olfr1223	olfactory receptor 1223	-2.95748	-0.916373	-8.0655	3.49011e-07	1.25149e-05	6.69731
ENSMUSG00000007030	27762	Vwa7	von Willebrand factor A domain containing 7	-3.83537	-0.283632	-8.05629	3.54454e-07	1.26789e-05	6.62807
ENSMUSG00000006587	30927	Snai3	snail family zinc finger 3	3.16015	-0.98888	8.0473	3.59861e-07	1.28481e-05	6.53339
ENSMUSG00000038641	208665	Akr1d1	aldo-keto reductase family 1, member D1	-2.96364	-1.02614	-8.03728	3.65979e-07	1.3042e-05	6.64902
ENSMUSG00000044636	207785	Csrnp2	cysteine-serine-rich nuclear protein 2	-3.56691	-0.207338	-8.03473	3.67556e-07	1.30737e-05	6.47254
ENSMUSG00000105082	unknown	unknown	unknown	-3.07609	-0.86659	-8.03348	3.68334e-07	1.30769e-05	6.66488
ENSMUSG00000085856	unknown	unknown	unknown	3.40427	-0.674216	8.02177	3.75674e-07	1.33126e-05	6.43377
ENSMUSG00000039899	14190	Fgl2	fibrinogen-like protein 2	-2.76054	-0.556989	-8.01319	3.81151e-07	1.34815e-05	6.39675
ENSMUSG00000112353	105244890	Gm40418	predicted gene, 40418	-3.65169	-0.538075	-8.00769	3.84704e-07	1.35567e-05	6.60693
ENSMUSG00000121469	unknown	unknown	unknown	2.53039	-1.11359	8.00838	3.84261e-07	1.35567e-05	6.7129
ENSMUSG00000060314	407812	Zfp941	zinc finger protein 941	-3.47769	-0.750121	-8.00213	3.88336e-07	1.36594e-05	6.45849
ENSMUSG00000025138	209011	Sirt7	sirtuin 7	-5.00499	1.09902	-7.99552	3.92694e-07	1.3767e-05	6.64347
ENSMUSG00000063672	74561	Nkx6-3	NK6 homeobox 3	-2.79351	-1.00138	-7.99529	3.92847e-07	1.3767e-05	6.60405
ENSMUSG00000025956	67099	Mettl21a	methyltransferase like 21A	-3.52594	-0.182541	-7.99045	3.96076e-07	1.38546e-05	6.25365
ENSMUSG00000042873	269788	Lhfpl4	lipoma HMGIC fusion partner-like protein 4	3.39556	-0.714639	7.98856	3.97342e-07	1.38734e-05	6.40047
ENSMUSG00000107496	unknown	unknown	unknown	-3.936	0.714276	-7.98493	3.99789e-07	1.39332e-05	6.5095
ENSMUSG00000112370	unknown	unknown	unknown	3.83863	-0.808922	7.97699	4.05195e-07	1.40957e-05	6.05135
ENSMUSG00000073705	69928	Cenps	centromere protein S	3.05659	-0.522397	7.97264	4.08188e-07	1.41739e-05	6.57199
ENSMUSG00000048307	68839	Ankrd46	ankyrin repeat domain 46	-3.27333	-0.944609	-7.96926	4.10529e-07	1.42292e-05	6.31804
ENSMUSG00000086754	unknown	unknown	unknown	-3.22556	-1.2007	-7.96363	4.14467e-07	1.43395e-05	6.36563
ENSMUSG00000032060	12955	Cryab	crystallin, alpha B	-3.65131	-0.271332	-7.95114	4.23335e-07	1.46197e-05	6.16324
ENSMUSG00000029718	18542	Pcolce	procollagen C-endopeptidase enhancer protein	-3.92347	0.337516	-7.93501	4.35077e-07	1.49979e-05	6.13981
ENSMUSG00000071862	107065	Lrrtm2	leucine rich repeat transmembrane neuronal 2	-2.92526	-1.26106	-7.92778	4.40454e-07	1.51535e-05	6.44172
ENSMUSG00000105600	unknown	unknown	unknown	4.16886	-0.247606	7.9268	4.41185e-07	1.51535e-05	5.99791
ENSMUSG00000086810	unknown	unknown	unknown	4.41225	-0.219549	7.90995	4.54003e-07	1.55656e-05	6.04253
ENSMUSG00000018559	67181	Ctdnep1	CTD nuclear envelope phosphatase 1	-4.44573	-0.144896	-7.9068	4.56446e-07	1.55954e-05	6.02134
ENSMUSG00000031710	22227	Ucp1	uncoupling protein 1 (mitochondrial, proton carrier)	3.2893	-0.0747539	7.90671	4.56513e-07	1.55954e-05	6.31474
ENSMUSG00000024800	54364	Rpp30	ribonuclease P/MRP 30 subunit	-3.84209	-0.464038	-7.90042	4.61422e-07	1.57065e-05	6.02966
ENSMUSG00000101268	72131	2010310C07Rik	RIKEN cDNA 2010310C07 gene	-2.69183	-1.11359	-7.90072	4.61188e-07	1.57065e-05	6.40344
ENSMUSG00000085097	unknown	unknown	unknown	-3.2406	-1.19542	-7.89064	4.69176e-07	1.59134e-05	6.23868
ENSMUSG00000110172	105243147	Gm39147	predicted gene, 39147	-3.7562	-0.369298	-7.89152	4.68469e-07	1.59134e-05	6.151
ENSMUSG00000097275	unknown	unknown	unknown	3.45465	-0.810773	7.88869	4.70733e-07	1.59378e-05	6.2091
ENSMUSG00000032120	71764	C2cd2l	C2 calcium-dependent domain containing 2-like	2.2705	-0.853881	7.8844	4.74192e-07	1.59979e-05	6.37427
ENSMUSG00000120882	unknown	unknown	unknown	-4.22715	-0.231419	-7.88482	4.73847e-07	1.59979e-05	6.37116
ENSMUSG00000031861	53978	Lpar2	lysophosphatidic acid receptor 2	-3.11018	-0.857141	-7.87836	4.79096e-07	1.61347e-05	6.33056
ENSMUSG00000119970	unknown	unknown	unknown	-3.36957	-0.791854	-7.87582	4.81174e-07	1.6176e-05	6.00118
ENSMUSG00000086741	101056408	Gm15816	predicted gene 15816	-3.3362	-0.944915	-7.87087	4.85256e-07	1.62844e-05	6.15851
ENSMUSG00000024114	71003	Prss41	protease, serine 41	-4.55007	-0.630085	-7.85269	5.00553e-07	1.67681e-05	5.13044
ENSMUSG00000001946	69524	Esam	endothelial cell-specific adhesion molecule	-3.72619	-0.227226	-7.84928	5.03472e-07	1.68362e-05	6.00801
ENSMUSG00000024901	240518	Peli3	pellino 3	-2.62464	-0.35722	-7.84131	5.10379e-07	1.70372e-05	6.47793
ENSMUSG00000092171	74601	4833427F10Rik	RIKEN cDNA 4833427F10 gene	2.37154	-0.903252	7.83723	5.13951e-07	1.71263e-05	6.24145
ENSMUSG00000034771	21886	Tle2	transducin-like enhancer of split 2	-4.25993	0.384306	-7.82586	5.24052e-07	1.74323e-05	6.36939
ENSMUSG00000102175	unknown	unknown	unknown	-2.74969	-0.774605	-7.81576	5.33197e-07	1.77055e-05	6.23736
ENSMUSG00000037966	18081	Ninj1	ninjurin 1	-2.8422	-0.891462	-7.80452	5.43561e-07	1.79868e-05	6.22363
ENSMUSG00000089737	unknown	unknown	unknown	-2.36573	-0.973116	-7.80467	5.43422e-07	1.79868e-05	6.30906
ENSMUSG00000072704	381820	Smim10l1	small integral membrane protein 10 like 1	-3.9746	-0.159069	-7.80073	5.47111e-07	1.80727e-05	6.15414
ENSMUSG00002074929	unknown	unknown	unknown	3.54146	-0.967148	7.79522	5.5231e-07	1.82128e-05	5.92533
ENSMUSG00000063328	668844	Gm9396	predicted gene 9396	-3.92867	-0.5301	-7.79226	5.55117e-07	1.82736e-05	5.903
ENSMUSG00000005958	13845	Ephb3	Eph receptor B3	-4.09808	0.339863	-7.78765	5.5953e-07	1.83487e-05	5.98491
ENSMUSG00000040310	11695	Alx4	aristaless-like homeobox 4	-4.16779	-0.555201	-7.78685	5.60294e-07	1.83487e-05	5.95298
ENSMUSG00000094584	76002	Ms4a18	membrane-spanning 4-domains, subfamily A, member 18	3.46394	-1.02368	7.78847	5.58738e-07	1.83487e-05	5.95617
ENSMUSG00000102198	unknown	unknown	unknown	3.10034	-0.424187	7.78339	5.63634e-07	1.84263e-05	6.17767
ENSMUSG00000103270	unknown	unknown	unknown	-3.4745	-0.925301	-7.78086	5.6609e-07	1.84748e-05	5.93795
ENSMUSG00000116760	unknown	unknown	unknown	-3.43906	-1.11194	-7.77283	5.73955e-07	1.86993e-05	5.94355
ENSMUSG00000059326	12982	Csf2ra	colony stimulating factor 2 receptor, alpha, low-affinity (granulocyte-macrophage)	-2.84633	0.584601	-7.77134	5.75429e-07	1.87152e-05	6.27026
ENSMUSG00000050138	210741	Kcnk12	potassium channel, subfamily K, member 12	-2.77126	-0.908474	-7.76807	5.78673e-07	1.87886e-05	6.27293
ENSMUSG00000001034	23939	Mapk7	mitogen-activated protein kinase 7	-3.19489	-1.0683	-7.76037	5.86383e-07	1.90064e-05	6.11383
ENSMUSG00000000223	13497	Drp2	dystrophin related protein 2	-1.90766	-0.89537	-7.74856	5.98429e-07	1.92792e-05	6.34091
ENSMUSG00000000673	107766	Haao	3-hydroxyanthranilate 3,4-dioxygenase	-4.19536	1.56202	-7.7495	5.97461e-07	1.92792e-05	5.87897
ENSMUSG00000020230	15468	Prmt2	protein arginine N-methyltransferase 2	-3.04406	-0.725472	-7.74814	5.98859e-07	1.92792e-05	6.15409
ENSMUSG00000111172	105243355	Gm39302	predicted gene, 39302	3.60353	-0.907265	7.75103	5.95883e-07	1.92792e-05	5.81802
ENSMUSG00000053063	232413	Clec12a	C-type lectin domain family 12, member a	-2.68766	-0.973116	-7.74404	6.03101e-07	1.93829e-05	6.14604
ENSMUSG00000032262	83603	Elovl4	elongation of very long chain fatty acids (FEN1/Elo2, SUR4/Elo3, yeast)-like 4	3.2537	-0.464774	7.74056	6.0673e-07	1.94666e-05	6.04105
ENSMUSG00000029680	77042	Hyal4	hyaluronoglucosaminidase 4	-3.25115	-0.86878	-7.73705	6.10408e-07	1.95516e-05	6.11338
ENSMUSG00000079694	102636575	Gm14862	predicted gene 14862	-2.87357	-1.07625	-7.73063	6.17204e-07	1.9736e-05	6.13646
ENSMUSG00000078502	433801	Zfp268	zinc finger protein 268	3.53277	-1.0433	7.72675	6.21352e-07	1.98272e-05	5.90403
ENSMUSG00000110147	unknown	unknown	unknown	-3.33061	-0.930588	-7.72601	6.22144e-07	1.98272e-05	5.92209
ENSMUSG00000102814	unknown	unknown	unknown	3.40624	-0.856763	7.7231	6.25266e-07	1.986e-05	5.94173
ENSMUSG00000120668	unknown	unknown	unknown	3.88294	0.57537	7.72378	6.24536e-07	1.986e-05	6.12468
ENSMUSG00000097239	unknown	unknown	unknown	-2.85653	0.152906	-7.71723	6.31641e-07	2.0029e-05	6.21139
ENSMUSG00000029090	70693	Adgra3	adhesion G protein-coupled receptor A3	-4.21996	0.36598	-7.70896	6.40716e-07	2.02829e-05	6.08743
ENSMUSG00000105542	unknown	unknown	unknown	2.15141	-1.12523	7.70273	6.47656e-07	2.04685e-05	6.21784
ENSMUSG00000025403	108037	Shmt2	serine hydroxymethyltransferase 2 (mitochondrial)	-3.41313	-0.588687	-7.70014	6.50558e-07	2.04954e-05	5.917
ENSMUSG00000113794	102640576	Gm36607	predicted gene, 36607	-3.35165	-0.865946	-7.70005	6.50664e-07	2.04954e-05	5.9451
ENSMUSG00000033491	244954	Prss35	protease, serine 35	-4.07203	-0.392126	-7.69741	6.53635e-07	2.05549e-05	6.20902
ENSMUSG00000061360	68479	Phf5a	PHD finger protein 5A	-3.49433	-0.85726	-7.68542	6.67334e-07	2.0951e-05	5.83633
ENSMUSG00000004768	19335	Rab23	RAB23, member RAS oncogene family	-3.81803	2.06567	-7.6788	6.75023e-07	2.11574e-05	6.08351
ENSMUSG00000038502	84113	Ptov1	prostate tumor over expressed gene 1	-4.67872	0.201201	-7.67031	6.85021e-07	2.14354e-05	6.02054
ENSMUSG00000097742	unknown	unknown	unknown	-4.50807	1.50134	-7.66698	6.88987e-07	2.1524e-05	5.99797
ENSMUSG00000022187	unknown	unknown	unknown	3.3395	1.34606	7.65748	7.00422e-07	2.18454e-05	5.94642
ENSMUSG00000048911	51902	Rnf24	ring finger protein 24	6.05549	1.32594	7.65283	7.06092e-07	2.19608e-05	6.21233
ENSMUSG00000101596	unknown	unknown	unknown	2.42246	-1.33068	7.65255	7.06437e-07	2.19608e-05	6.15228
ENSMUSG00000110278	unknown	unknown	unknown	-3.29006	-0.851034	-7.65018	7.09343e-07	2.20151e-05	5.67671
ENSMUSG00000000682	23833	Cd52	CD52 antigen	-3.64999	-0.563863	-7.64737	7.12814e-07	2.20868e-05	5.93075
ENSMUSG00000045620	382075	Odf3l1	outer dense fiber of sperm tails 3-like 1	4.30641	0.137653	7.64058	7.21263e-07	2.23122e-05	6.00316
ENSMUSG00000001517	14235	Foxm1	forkhead box M1	3.1965	-0.43447	7.63216	7.31881e-07	2.26038e-05	5.70123
ENSMUSG00000036246	78816	Gmip	Gem-interacting protein	-4.62708	1.2059	-7.6305	7.33996e-07	2.26323e-05	6.08172
ENSMUSG00000070214	115487570	Gm23058	predicted gene, 23058	4.64231	0.684955	7.62682	7.38711e-07	2.27408e-05	6.07511
ENSMUSG00000095891	unknown	unknown	unknown	-3.88785	-0.239603	-7.61911	7.48681e-07	2.30104e-05	6.01719
ENSMUSG00000001418	56700	Glmp	glycosylated lysosomal membrane protein	-3.3527	-0.643436	-7.61551	7.53376e-07	2.31173e-05	5.72687
ENSMUSG00000019762	70337	Iyd	iodotyrosine deiodinase	3.48005	-0.429042	7.61204	7.57945e-07	2.322e-05	5.72099
ENSMUSG00000120566	unknown	unknown	unknown	-2.95919	-0.551242	-7.60399	7.68635e-07	2.35096e-05	5.99141
ENSMUSG00000118329	unknown	unknown	unknown	3.67572	-0.240403	7.60231	7.70882e-07	2.35404e-05	5.79173
ENSMUSG00000032215	225215	Rsl24d1	ribosomal L24 domain containing 1	-2.7741	-1.07468	-7.59556	7.79998e-07	2.37805e-05	5.94817
ENSMUSG00000027339	215653	Rassf2	Ras association (RalGDS/AF-6) domain family member 2	5.48798	2.04645	7.59303	7.83453e-07	2.38476e-05	6.05005
ENSMUSG00000014075	66061	Dynlt2b	dynein light chain Tctex-type 2B	3.05849	-0.793083	7.58422	7.9557e-07	2.4169e-05	5.86208
ENSMUSG00000075273	72421	Ttc30b	tetratricopeptide repeat domain 30B	-2.86898	-1.24482	-7.58351	7.96558e-07	2.4169e-05	5.89208
ENSMUSG00000040263	234825	Klhdc4	kelch domain containing 4	-4.68982	0.376273	-7.58158	7.99241e-07	2.42118e-05	6.01791
ENSMUSG00000113598	unknown	unknown	unknown	3.91337	-0.0435668	7.56232	8.26556e-07	2.49994e-05	5.93014
ENSMUSG00000016200	329324	Syt14	synaptotagmin XIV	4.98215	1.89347	7.55916	8.31139e-07	2.5098e-05	5.78177
ENSMUSG00000037089	73836	Slc35b2	solute carrier family 35, member B2	-3.47829	-0.19603	-7.55473	8.37597e-07	2.52529e-05	5.71721
ENSMUSG00000105296	unknown	unknown	unknown	3.30383	-0.557119	7.54906	8.45936e-07	2.54639e-05	5.71387
ENSMUSG00000016503	66596	Gtf3a	general transcription factor III A	-4.60597	0.304687	-7.54515	8.51735e-07	2.55533e-05	5.89252
ENSMUSG00000038390	14788	Gpr162	G protein-coupled receptor 162	-3.15474	-1.18163	-7.54527	8.51562e-07	2.55533e-05	5.70538
ENSMUSG00000060204	545758	Slc10a4-ps	solute carrier family 10 (sodium/bile acid cotransporter family), pseudogene	3.28068	-0.736042	7.54376	8.53809e-07	2.55533e-05	5.77855
ENSMUSG00000085886	100037396	D030047H15Rik	RIKEN cDNA D030047H15 gene	-4.0753	0.762603	-7.54344	8.54289e-07	2.55533e-05	5.94643
ENSMUSG00000029195	83379	Klb	klotho beta	-3.61999	0.122992	-7.52004	8.90007e-07	2.65799e-05	5.51264
ENSMUSG00000030500	140919	Slc17a6	solute carrier family 17 (sodium-dependent inorganic phosphate cotransporter), member 6	3.69173	-0.0239933	7.5169	8.94915e-07	2.66845e-05	5.55904
ENSMUSG00000112543	unknown	unknown	unknown	-4.17188	-0.0369169	-7.51379	8.99818e-07	2.67886e-05	5.49637
ENSMUSG00000084063	546272	Gm5934	predicted gene 5934	-2.73583	-1.11763	-7.50953	9.0656e-07	2.69471e-05	5.85041
ENSMUSG00000048398	272350	Gm5065	predicted gene 5065	3.43238	-1.06861	7.50603	9.12143e-07	2.70707e-05	5.50222
ENSMUSG00000002870	17216	Mcm2	minichromosome maintenance complex component 2	2.74018	-0.970325	7.50356	9.16096e-07	2.71456e-05	5.80517
ENSMUSG00000030491	71981	Tdrd12	tudor domain containing 12	3.2566	0.0421388	7.48635	9.44191e-07	2.79345e-05	5.62874
ENSMUSG00000112619	unknown	unknown	unknown	3.37669	0.00345888	7.48032	9.54252e-07	2.81883e-05	5.63376
ENSMUSG00000054822	unknown	unknown	unknown	-2.87453	-0.652145	-7.47387	9.6514e-07	2.84656e-05	5.74444
ENSMUSG00000031147	54634	Magix	MAGI family member, X-linked	-2.96525	-1.15622	-7.46875	9.73867e-07	2.8654e-05	5.70309
ENSMUSG00000078552	100504491	Dcdc2b	doublecortin domain containing 2b	3.17744	-0.736496	7.46835	9.74544e-07	2.8654e-05	5.4374
ENSMUSG00000109583	unknown	unknown	unknown	3.31975	-0.75231	7.46348	9.82943e-07	2.88563e-05	5.54702
ENSMUSG00000022351	20775	Sqle	squalene epoxidase	3.64294	-0.491505	7.46252	9.84604e-07	2.88604e-05	5.81883
ENSMUSG00000024870	76308	Rab1b	RAB1B, member RAS oncogene family	-3.2759	-0.123506	-7.44982	1.00685e-06	2.94672e-05	5.44411
ENSMUSG00000054453	236643	Sytl5	synaptotagmin-like 5	-2.68439	-0.369922	-7.44681	1.01222e-06	2.95554e-05	5.75952
ENSMUSG00000103349	unknown	unknown	unknown	-2.62901	-0.254183	-7.44638	1.01298e-06	2.95554e-05	5.77454
ENSMUSG00000032860	18442	P2ry2	purinergic receptor P2Y, G-protein coupled 2	-2.96964	-0.950908	-7.43346	1.03632e-06	3.01901e-05	5.64158
ENSMUSG00000105560	unknown	unknown	unknown	-3.02251	-1.06696	-7.42596	1.05013e-06	3.05454e-05	5.62071
ENSMUSG00000023572	17151	Ccndbp1	cyclin D-type binding-protein 1	-2.6423	-1.16247	-7.42194	1.0576e-06	3.07156e-05	5.69969
ENSMUSG00000110649	unknown	unknown	unknown	-2.98417	-0.497568	-7.41867	1.06372e-06	3.08464e-05	5.59292
ENSMUSG00000060260	101631	Pwwp2b	PWWP domain containing 2B	-3.62746	-0.494228	-7.41623	1.06832e-06	3.09323e-05	5.41837
ENSMUSG00000022554	59053	Hgh1	HGH1 homolog	-3.39877	1.59601	-7.41136	1.07753e-06	3.11517e-05	5.50801
ENSMUSG00000023043	16668	Krt18	keratin 18	3.36183	-0.949028	7.40842	1.08316e-06	3.12667e-05	5.37379
ENSMUSG00000031671	66083	Setd6	SET domain containing 6	-2.83173	-0.55555	-7.40644	1.08694e-06	3.13284e-05	5.62074
ENSMUSG00000043613	17392	Mmp3	matrix metallopeptidase 3	3.20705	-0.907472	7.39413	1.11087e-06	3.19695e-05	5.29518
ENSMUSG00000024319	224705	Vps52	VPS52 GARP complex subunit	-3.28438	-0.133694	-7.38662	1.12573e-06	3.23482e-05	5.51104
ENSMUSG00000060427	234362	Zfp868	zinc finger protein 868	3.19953	-0.698314	7.38192	1.13513e-06	3.25689e-05	5.53469
ENSMUSG00000102013	331011	E330023G01Rik	RIKEN cDNA E330023G01 gene	3.90602	-0.22332	7.3764	1.14629e-06	3.28395e-05	5.61953
ENSMUSG00000034757	72053	Tmub2	transmembrane and ubiquitin-like domain containing 2	-3.71089	-0.162458	-7.37437	1.15041e-06	3.29078e-05	5.30936
ENSMUSG00000110632	unknown	unknown	unknown	-3.38999	-0.00457769	-7.36733	1.16486e-06	3.32712e-05	5.51402
ENSMUSG00000019235	238323	Rps6kl1	ribosomal protein S6 kinase-like 1	-2.31342	-0.910784	-7.365	1.16967e-06	3.33057e-05	5.70978
ENSMUSG00000062282	unknown	unknown	unknown	-2.87553	-0.854289	-7.36462	1.17047e-06	3.33057e-05	5.51879
ENSMUSG00000100987	unknown	unknown	unknown	3.2241	-0.889138	7.3642	1.17133e-06	3.33057e-05	5.36648
ENSMUSG00000110829	unknown	unknown	unknown	-3.96753	-0.530641	-7.35525	1.19007e-06	3.37879e-05	5.41538
ENSMUSG00000062997	66489	Rpl35	ribosomal protein L35	3.1043	0.124766	7.3471	1.20741e-06	3.42291e-05	5.22148
ENSMUSG00000079524	unknown	unknown	unknown	3.91104	-0.301956	7.34174	1.21895e-06	3.45049e-05	5.28028
ENSMUSG00000100123	unknown	unknown	unknown	-2.99646	-0.713102	-7.33109	1.24224e-06	3.51118e-05	5.46868
ENSMUSG00000103961	unknown	unknown	unknown	-3.02089	-0.375192	-7.32008	1.26679e-06	3.57525e-05	5.44082
ENSMUSG00000040564	11812	Apoc1	apolipoprotein C-I	-3.1701	-0.407498	-7.31647	1.27495e-06	3.59294e-05	5.52177
ENSMUSG00000073073	666427	Gm8098	predicted gene 8098	-3.0327	-0.431009	-7.3114	1.28651e-06	3.62016e-05	5.25028
ENSMUSG00000013921	76686	Clip3	CAP-GLY domain containing linker protein 3	2.64607	-0.462503	7.3061	1.29872e-06	3.6491e-05	5.56817
ENSMUSG00000042659	66412	Arrdc4	arrestin domain containing 4	-2.75518	-0.766711	-7.30134	1.30976e-06	3.67468e-05	5.3691
ENSMUSG00000121101	unknown	unknown	unknown	-2.73405	-1.26106	-7.29372	1.32767e-06	3.71943e-05	5.44984
ENSMUSG00000022130	76355	Tgds	TDP-glucose 4,6-dehydratase	-3.28017	-0.950663	-7.29098	1.33417e-06	3.73213e-05	5.21465
ENSMUSG00000051579	66684	Tceal8	transcription elongation factor A (SII)-like 8	-2.6001	-0.824592	-7.28513	1.34816e-06	3.76076e-05	5.40744
ENSMUSG00000081452	unknown	unknown	unknown	3.57137	0.343732	7.28505	1.34836e-06	3.76076e-05	5.52798
ENSMUSG00000033685	22228	Ucp2	uncoupling protein 2 (mitochondrial, proton carrier)	3.16944	-0.184525	7.28311	1.35303e-06	3.76825e-05	5.37663
ENSMUSG00000103374	unknown	unknown	unknown	-3.7496	-0.251153	-7.28154	1.35682e-06	3.77326e-05	5.13338
ENSMUSG00000115596	unknown	unknown	unknown	2.38774	-1.22012	7.274	1.3752e-06	3.81878e-05	5.54106
ENSMUSG00000029288	11698	Ambn	ameloblastin	-3.21676	-0.491403	-7.27095	1.3827e-06	3.83403e-05	5.48345
ENSMUSG00000092569	unknown	unknown	unknown	-3.55158	-0.116629	-7.25744	1.41648e-06	3.92195e-05	5.1814
ENSMUSG00000010435	78634	Spaca7	sperm acrosome associated 7	3.89927	0.753753	7.2546	1.42371e-06	3.93052e-05	5.35765
ENSMUSG00000032715	228775	Trib3	tribbles pseudokinase 3	-3.03119	-0.479533	-7.25528	1.42196e-06	3.93052e-05	5.3758
ENSMUSG00000110605	102635552	Gm32856	predicted gene, 32856	3.09006	-0.732431	7.25029	1.4347e-06	3.95511e-05	5.34779
ENSMUSG00000075167	258584	Olfr1101	olfactory receptor 1101	3.56537	-0.367747	7.24564	1.44668e-06	3.98237e-05	5.15519
ENSMUSG00000028909	19273	Ptpru	protein tyrosine phosphatase, receptor type, U	-2.11995	-1.24323	-7.2425	1.45485e-06	3.99903e-05	5.52003
ENSMUSG00000062861	22690	Zfp28	zinc finger protein 28	-3.47838	-0.162402	-7.23295	1.47994e-06	4.06213e-05	5.28689
ENSMUSG00000018999	58246	Slc35b4	solute carrier family 35, member B4	2.84237	-0.678985	7.23166	1.48335e-06	4.06562e-05	5.39161
ENSMUSG00000027305	69702	Ndufaf1	NADH:ubiquinone oxidoreductase complex assembly factor 1	2.98689	-0.138104	7.2299	1.48804e-06	4.07259e-05	5.29858
ENSMUSG00000108583	unknown	unknown	unknown	-3.81213	-0.429282	-7.22364	1.50481e-06	4.11256e-05	4.89341
ENSMUSG00000108371	unknown	unknown	unknown	3.10717	-1.16394	7.2213	1.51113e-06	4.1239e-05	5.17621
ENSMUSG00000055102	74400	Zfp819	zinc finger protein 819	-2.66571	-0.895033	-7.21221	1.53596e-06	4.18566e-05	5.25909
ENSMUSG00000028670	26394	Lypla2	lysophospholipase 2	-3.89681	-0.204864	-7.2079	1.54788e-06	4.21208e-05	4.9371
ENSMUSG00000030532	68695	Hddc3	HD domain containing 3	-2.7961	-1.16247	-7.20478	1.55658e-06	4.22727e-05	5.2757
ENSMUSG00000114800	unknown	unknown	unknown	-2.91948	-1.087	-7.2043	1.55791e-06	4.22727e-05	5.27838
ENSMUSG00000118663	214616	Spata5l1	spermatogenesis associated 5-like 1	3.19243	-0.439146	7.1967	1.57931e-06	4.27924e-05	5.21983
ENSMUSG00000089633	319750	A230009B12Rik	RIKEN cDNA A230009B12 gene	-2.92071	-0.848031	-7.18733	1.60611e-06	4.34565e-05	5.35823
ENSMUSG00000022108	16432	Itm2b	integral membrane protein 2B	-4.27947	0.051126	-7.18532	1.61193e-06	4.35519e-05	5.27719
ENSMUSG00000024410	76482	Rmc1	regulator of MON1-CCZ1	-3.15127	-0.474773	-7.18021	1.6268e-06	4.38913e-05	5.206
ENSMUSG00000115050	unknown	unknown	unknown	-3.16782	-0.0481436	-7.17305	1.64788e-06	4.4397e-05	5.27543
ENSMUSG00000017664	228875	Slc35c2	solute carrier family 35, member C2	-3.8301	0.46588	-7.17003	1.65687e-06	4.45758e-05	5.11935
ENSMUSG00000113346	432777	Eprn	ephemeron, early developmental lncRNA	-2.58071	-1.11994	-7.16583	1.66941e-06	4.48499e-05	5.27923
ENSMUSG00000020591	18217	Ntsr2	neurotensin receptor 2	3.30976	-0.716562	7.15928	1.68922e-06	4.5318e-05	5.03221
ENSMUSG00000019461	70310	Plscr3	phospholipid scramblase 3	3.27347	-0.336424	7.15788	1.69348e-06	4.53681e-05	5.06071
ENSMUSG00000001420	71913	Tmem79	transmembrane protein 79	-4.73811	1.36478	-7.14595	1.73028e-06	4.62887e-05	5.26715
ENSMUSG00000040557	79565	Mettl27	methyltransferase like 27	2.9423	-0.330542	7.14346	1.73805e-06	4.64039e-05	5.21049
ENSMUSG00000085742	unknown	unknown	unknown	-3.90447	-0.620569	-7.14301	1.73947e-06	4.64039e-05	4.97719
ENSMUSG00000019815	75122	Zc2hc1b	zinc finger, C2HC-type containing 1B	-3.12416	-1.03498	-7.13788	1.75563e-06	4.67692e-05	5.07472
ENSMUSG00000078879	545490	Zfp973	zinc finger protein 973	-2.80206	-0.738189	-7.13457	1.76616e-06	4.69837e-05	5.19648
ENSMUSG00000109327	unknown	unknown	unknown	-3.74047	-0.719936	-7.13344	1.76974e-06	4.70132e-05	4.79733
ENSMUSG00000047507	545192	Baiap3	BAI1-associated protein 3	-2.19301	-1.3538	-7.13256	1.77257e-06	4.70227e-05	5.31097
ENSMUSG00000030245	66964	Golt1b	golgi transport 1B	-3.34464	-0.576482	-7.12975	1.78158e-06	4.71647e-05	4.99194
ENSMUSG00000040532	68758	Abhd11	abhydrolase domain containing 11	-3.79062	0.171766	-7.12934	1.78289e-06	4.71647e-05	4.8532
ENSMUSG00000093568	327760	Gm20611	predicted gene 20611	-5.25214	1.65307	-7.12409	1.79988e-06	4.75478e-05	5.30918
ENSMUSG00000098893	100384882	Gm17828	ribosomal protein L7A pseudogene	-4.24389	-0.487365	-7.12102	1.80988e-06	4.77456e-05	4.47323
ENSMUSG00000036825	99167	Ssx2ip	synovial sarcoma, X 2 interacting protein	3.22813	0.625622	7.11958	1.81458e-06	4.78033e-05	5.1714
ENSMUSG00000109930	unknown	unknown	unknown	-3.14729	-0.813135	-7.11467	1.83074e-06	4.81621e-05	5.09402
ENSMUSG00000004285	66144	Atp6v1f	ATPase, H+ transporting, lysosomal V1 subunit F	-3.35609	-0.819747	-7.10673	1.8572e-06	4.87906e-05	4.92053
ENSMUSG00000085272	381835	Sbk3	SH3 domain binding kinase family, member 3	-2.97677	-1.18525	-7.10562	1.86094e-06	4.88214e-05	5.03274
ENSMUSG00000084764	75321	Grip1os2	glutamate receptor interacting protein 1, opposite strand 2	-2.65235	-1.26208	-7.10019	1.87931e-06	4.92352e-05	5.14311
ENSMUSG00000022455	74716	Wbp2nl	WBP2 N-terminal like	2.88159	-0.563047	7.09558	1.89505e-06	4.95792e-05	5.20686
ENSMUSG00000038335	104662	Tsr1	TSR1 20S rRNA accumulation	-4.73614	0.705044	-7.0945	1.89873e-06	4.96072e-05	5.12678
ENSMUSG00000026526	14194	Fh1	fumarate hydratase 1	-3.3481	-0.270499	-7.08977	1.91507e-06	4.99653e-05	4.91045
ENSMUSG00000090841	17904	Myl6	myosin, light polypeptide 6, alkali, smooth muscle and non-muscle	-4.81036	0.420321	-7.0825	1.94042e-06	5.05575e-05	5.1235
ENSMUSG00000097776	unknown	unknown	unknown	-2.89831	-1.11651	-7.07378	1.97134e-06	5.12926e-05	5.00912
ENSMUSG00000110202	unknown	unknown	unknown	-3.46244	-0.299292	-7.06324	2.00936e-06	5.22103e-05	4.99853
ENSMUSG00000119994	unknown	unknown	unknown	3.15537	-0.716105	7.05989	2.0216e-06	5.24565e-05	4.99606
ENSMUSG00000040705	100503495	A930016O22Rik	RIKEN cDNA A930016O22 gene	-3.49904	-0.232692	-7.03984	2.09654e-06	5.43269e-05	4.82852
ENSMUSG00000097944	unknown	unknown	unknown	3.1907	-0.702108	7.03138	2.12903e-06	5.50936e-05	4.93393
ENSMUSG00000057262	unknown	unknown	unknown	-2.72402	-1.24482	-7.02857	2.13992e-06	5.53002e-05	4.99458
ENSMUSG00000097792	unknown	unknown	unknown	-2.64304	-0.821523	-7.01226	2.20436e-06	5.68882e-05	4.91786
ENSMUSG00000106678	unknown	unknown	unknown	-2.82187	-0.986782	-7.00617	2.22897e-06	5.7445e-05	4.92054
ENSMUSG00000075143	258846	Olfr1157	olfactory receptor 1157	-3.56928	1.11469	-6.99924	2.25727e-06	5.80955e-05	5.00292
ENSMUSG00000113831	unknown	unknown	unknown	2.86709	-0.715153	6.99127	2.29031e-06	5.88662e-05	4.9161
ENSMUSG00000121016	unknown	unknown	unknown	3.64277	-0.213413	6.98724	2.3072e-06	5.92202e-05	4.80521
ENSMUSG00000035278	78670	Plekhj1	pleckstrin homology domain containing, family J member 1	-2.48926	-0.933336	-6.98575	2.31347e-06	5.93009e-05	4.93089
ENSMUSG00000014980	66637	Tsen15	tRNA splicing endonuclease subunit 15	-2.97876	0.179933	-6.98284	2.3258e-06	5.95366e-05	4.87293
ENSMUSG00000024180	60455	Pgap6	post-glycosylphosphatidylinositol attachment to proteins 6	-2.62131	-1.25521	-6.97895	2.34234e-06	5.96386e-05	4.94143
ENSMUSG00000034041	17095	Lyl1	lymphoblastomic leukemia 1	-3.3912	-0.658668	-6.98054	2.33557e-06	5.96386e-05	5.01695
ENSMUSG00000068039	21454	Tcp1	t-complex protein 1	-3.30346	-0.59737	-6.98037	2.33629e-06	5.96386e-05	4.73991
ENSMUSG00000077411	115486138	Gm23749	predicted gene, 23749	-2.62131	-1.25521	-6.97895	2.34234e-06	5.96386e-05	4.94143
ENSMUSG00000098509	624910	Rgs21	regulator of G-protein signalling 21	3.23172	-0.378297	6.9695	2.38313e-06	6.05961e-05	4.7514
ENSMUSG00000074206	100417514	Adh6b	alcohol dehydrogenase 6B (class V)	-3.36599	-0.0458613	-6.96539	2.40105e-06	6.097e-05	4.99408
ENSMUSG00000054594	232790	Oscar	osteoclast associated receptor	-2.52057	-0.490512	-6.94479	2.49322e-06	6.3226e-05	4.96531
ENSMUSG00000090038	102635191	Gm16573	predicted gene 16573	3.3199	0.24019	6.9304	2.55979e-06	6.48274e-05	4.81028
ENSMUSG00000022890	11957	Atp5j	ATP synthase, H+ transporting, mitochondrial F0 complex, subunit F	-2.8785	0.0512283	-6.91788	2.6192e-06	6.61556e-05	4.79414
ENSMUSG00000028757	13200	Ddost	dolichyl-di-phosphooligosaccharide-protein glycotransferase	3.07255	-0.875067	6.9182	2.61764e-06	6.61556e-05	4.77656
ENSMUSG00000075602	110454	Ly6a	lymphocyte antigen 6 complex, locus A	-2.97503	-1.04216	-6.91382	2.63873e-06	6.64969e-05	4.69907
ENSMUSG00000110194	636915	Gm7192	RNA binding motif protein, X chromosome pseudogene	-3.20844	-0.631755	-6.91362	2.63971e-06	6.64969e-05	4.64941
ENSMUSG00000044792	69046	Isca1	iron-sulfur cluster assembly 1	-2.99767	-0.426639	-6.90992	2.65767e-06	6.68606e-05	4.786
ENSMUSG00000026893	227960	Gca	grancalcin	2.59022	-0.662213	6.90521	2.68074e-06	6.73519e-05	4.84105
ENSMUSG00000037710	52637	Cisd1	CDGSH iron sulfur domain 1	-2.69297	0.382594	-6.89642	2.72438e-06	6.82677e-05	4.8047
ENSMUSG00000058740	227632	Kcnt1	potassium channel, subfamily T, member 1	-3.76627	0.640489	-6.89668	2.72305e-06	6.82677e-05	4.46101
ENSMUSG00000058900	380855	Rsl1	regulator of sex limited protein 1	2.77168	-0.75197	6.88845	2.76454e-06	6.91826e-05	4.77576
ENSMUSG00000034579	237625	Pla2g3	phospholipase A2, group III	-2.76673	-0.501505	-6.88665	2.77371e-06	6.92298e-05	4.76528
ENSMUSG00000099008	100416219	Gm17976	heat shock protein 8 pseudogene	2.97573	-0.619259	6.887	2.77192e-06	6.92298e-05	4.6517
ENSMUSG00000025488	12869	Cox8b	cytochrome c oxidase subunit 8B	-3.25851	-0.0743583	-6.88303	2.79219e-06	6.95996e-05	4.64968
ENSMUSG00000037649	14998	H2-DMa	histocompatibility 2, class II, locus DMa	-3.20771	-0.575125	-6.8786	2.81506e-06	7.00776e-05	4.60215
ENSMUSG00000111836	74072	4933407I05Rik	RIKEN cDNA 4933407I05 gene	2.40879	-1.23794	6.87342	2.84201e-06	7.06559e-05	4.8339
ENSMUSG00000033737	333564	Fndc3c1	fibronectin type III domain containing 3C1	-3.7487	-0.420272	-6.86737	2.87382e-06	7.13329e-05	4.75367
ENSMUSG00000056666	67442	Retsat	retinol saturase (all trans retinol 13,14 reductase)	-2.36231	-0.701192	-6.8661	2.8805e-06	7.13329e-05	4.83701
ENSMUSG00000057135	327957	Scimp	SLP adaptor and CSK interacting membrane protein	-2.87851	-0.707164	-6.86632	2.87934e-06	7.13329e-05	4.74451
ENSMUSG00000041130	213753	Zfp598	zinc finger protein 598	-2.81554	-0.258142	-6.86209	2.90185e-06	7.17678e-05	4.69285
ENSMUSG00000002797	110175	Ggct	gamma-glutamyl cyclotransferase	-2.94053	-0.640708	-6.85696	2.92939e-06	7.23549e-05	4.81166
ENSMUSG00000120236	unknown	unknown	unknown	-4.65961	1.74124	-6.85087	2.96245e-06	7.30764e-05	4.80842
ENSMUSG00000025402	17937	Nab2	Ngfi-A binding protein 2	3.03698	-0.96843	6.84899	2.97271e-06	7.32344e-05	4.44781
ENSMUSG00000070806	332934	Zmynd12	zinc finger, MYND domain containing 12	5.15613	2.41165	6.84505	2.9944e-06	7.36731e-05	4.80106
ENSMUSG00000087500	unknown	unknown	unknown	2.96504	-1.13721	6.84122	3.01562e-06	7.40993e-05	4.57552
ENSMUSG00000063895	unknown	unknown	unknown	-3.18793	0.0134273	-6.835	3.05039e-06	7.48566e-05	4.51302
ENSMUSG00000091243	73569	Vgll3	vestigial like family member 3	-3.17989	-0.476165	-6.82963	3.08078e-06	7.54077e-05	4.49946
ENSMUSG00000108931	258379	Olfr1284	olfactory receptor 1284	-3.06185	-0.738571	-6.82998	3.07878e-06	7.54077e-05	4.40147
ENSMUSG00000047205	75219	Dusp18	dual specificity phosphatase 18	-2.66557	-0.198144	-6.82725	3.09432e-06	7.56416e-05	4.65334
ENSMUSG00000103106	unknown	unknown	unknown	3.47577	-0.443774	6.82294	3.11904e-06	7.61478e-05	4.45893
ENSMUSG00000041255	75275	Tmco5b	transmembrane and coiled-coil domains 5B	-3.54538	-0.0583971	-6.82055	3.13285e-06	7.63868e-05	4.5492
ENSMUSG00000031971	73420	Ccsap	centriole, cilia and spindle associated protein	2.44935	-0.865859	6.81474	3.16663e-06	7.71116e-05	4.64403
ENSMUSG00000073982	56212	Rhog	ras homolog family member G	-2.62802	-0.758414	-6.80964	3.19661e-06	7.77419e-05	4.69844
ENSMUSG00000016344	66496	Ppdpf	pancreatic progenitor cell differentiation and proliferation factor	-2.92794	-1.10977	-6.80571	3.21993e-06	7.81962e-05	4.52779
ENSMUSG00000024845	66990	Tmem134	transmembrane protein 134	-3.9037	0.0140179	-6.8051	3.22352e-06	7.81962e-05	4.67036
ENSMUSG00000041644	241612	Slc5a12	solute carrier family 5 (sodium/glucose cotransporter), member 12	-2.91483	-0.857141	-6.79817	3.26512e-06	7.91041e-05	4.56001
ENSMUSG00000097027	unknown	unknown	unknown	-3.79025	0.126699	-6.78997	3.31502e-06	8.02109e-05	4.40543
ENSMUSG00000046010	66983	Zfp830	zinc finger protein 830	-3.80922	-0.522983	-6.78691	3.33384e-06	8.05636e-05	4.24871
ENSMUSG00000084875	unknown	unknown	unknown	-2.83084	-0.993692	-6.7763	3.40003e-06	8.20588e-05	4.51302
ENSMUSG00000038268	246257	Ovca2	candidate tumor suppressor in ovarian cancer 2	-3.45176	-0.0411776	-6.77338	3.41849e-06	8.23996e-05	4.49196
ENSMUSG00000027601	67472	Mtfr1	mitochondrial fission regulator 1	-2.64128	-0.845823	-6.76405	3.47813e-06	8.37308e-05	4.58522
ENSMUSG00000081724	258324	Olfr129	olfactory receptor 129	-3.35281	-0.241487	-6.75382	3.54475e-06	8.52265e-05	4.58051
ENSMUSG00000028048	14466	Gba	glucosidase, beta, acid	-2.64729	-0.439607	-6.75214	3.5558e-06	8.53841e-05	4.56984
ENSMUSG00000050545	207921	Fam228b	family with sequence similarity 228, member B	-2.70841	-0.426917	-6.75117	3.56222e-06	8.54303e-05	4.43129
ENSMUSG00000084208	unknown	unknown	unknown	-3.10773	-0.484897	-6.75018	3.56873e-06	8.54785e-05	4.46835
ENSMUSG00000027371	68126	Fahd2a	fumarylacetoacetate hydrolase domain containing 2A	-4.64285	0.470838	-6.74893	3.57706e-06	8.557e-05	4.62976
ENSMUSG00000121496	unknown	unknown	unknown	-2.28484	-0.990705	-6.74474	3.60498e-06	8.61296e-05	4.57116
ENSMUSG00000042745	15901	Id1	inhibitor of DNA binding 1, HLH protein	-2.45871	-1.17759	-6.73425	3.67594e-06	8.77145e-05	4.55541
ENSMUSG00000034116	22324	Vav1	vav 1 oncogene	-3.02691	0.215881	-6.72887	3.71289e-06	8.84852e-05	4.58862
ENSMUSG00000110654	unknown	unknown	unknown	-5.07595	1.25007	-6.728	3.71884e-06	8.85159e-05	4.61849
ENSMUSG00000108994	102633966	Gm31663	predicted gene, 31663	-2.20031	-1.22416	-6.72038	3.77193e-06	8.96671e-05	4.58418
ENSMUSG00000090387	unknown	unknown	unknown	2.36067	-1.29963	6.71931	3.77949e-06	8.97345e-05	4.55204
ENSMUSG00000025040	72018	Fundc1	FUN14 domain containing 1	-2.89107	-0.404876	-6.70638	3.87153e-06	9.1805e-05	4.36622
ENSMUSG00000112459	unknown	unknown	unknown	-3.02842	-0.536239	-6.7027	3.89812e-06	9.23203e-05	4.36104
ENSMUSG00000098022	330502	Zfp82	zinc finger protein 82	1.98664	-1.37691	6.70004	3.91752e-06	9.26642e-05	4.5715
ENSMUSG00000054727	75514	1700013H16Rik	RIKEN cDNA 1700013H16 gene	3.42042	-0.191909	6.69649	3.94349e-06	9.30468e-05	4.36664
ENSMUSG00000120863	unknown	unknown	unknown	2.23762	-0.954958	6.69704	3.93945e-06	9.30468e-05	4.45197
ENSMUSG00000087477	unknown	unknown	unknown	-3.16301	-0.849263	-6.68517	4.02758e-06	9.4913e-05	4.52312
ENSMUSG00000074794	105171	Arrdc3	arrestin domain containing 3	-3.23869	0.0176955	-6.67493	4.10532e-06	9.66251e-05	4.28891
ENSMUSG00000035228	232821	Ccdc106	coiled-coil domain containing 106	-3.2042	0.174727	-6.66685	4.16768e-06	9.79714e-05	4.48588
ENSMUSG00000051228	236690	Nyx	nyctalopin	2.89662	-0.871303	6.66	4.22135e-06	9.91104e-05	4.18401
ENSMUSG00000109808	unknown	unknown	unknown	-4.82043	1.14714	-6.65777	4.23896e-06	9.94009e-05	4.4814
ENSMUSG00000030911	22787	Zp2	zona pellucida glycoprotein 2	-3.16183	-0.828253	-6.63992	4.38286e-06	0.000102649	4.25377
ENSMUSG00000062132	100504207	Arhgap33os	Rho GTPase activating protein 33, opposite strand	-2.91589	-0.290232	-6.63515	4.42219e-06	0.000103442	4.32332
ENSMUSG00000028698	ambiguous	ambiguous	ambiguous	-3.9366	-0.439247	-6.63101	4.45658e-06	0.000104119	4.06776
ENSMUSG00000025902	20671	Sox17	SRY (sex determining region Y)-box 17	2.85197	-0.876875	6.62263	4.52713e-06	0.000105637	4.31879
ENSMUSG00000069041	73333	Slc25a31	solute carrier family 25 (mitochondrial carrier; adenine nucleotide translocator), member 31	3.01133	-0.4847	6.61739	4.57172e-06	0.000106546	4.26298
ENSMUSG00000115657	unknown	unknown	unknown	2.78332	-0.250279	6.61624	4.58158e-06	0.000106645	4.28891
ENSMUSG00000051351	22704	Zfp46	zinc finger protein 46	-2.23183	0.219133	-6.60755	4.65693e-06	0.000108267	4.29247
ENSMUSG00000031916	97484	Cog8	component of oligomeric golgi complex 8	-2.73092	-0.642584	-6.58509	4.85739e-06	0.000112789	4.23597
ENSMUSG00000027953	19729	Slc50a1	solute carrier family 50 (sugar transporter), member 1	-3.03139	-0.69282	-6.58359	4.87111e-06	0.000112831	4.14747
ENSMUSG00000106797	unknown	unknown	unknown	-2.98881	-0.612009	-6.58393	4.86806e-06	0.000112831	4.17115
ENSMUSG00000111847	667964	Gm8899	predicted gene 8899	-3.3768	-0.183703	-6.57803	4.92233e-06	0.000113879	4.15671
ENSMUSG00000011305	66968	Plin5	perilipin 5	-3.90404	0.846966	-6.57203	4.97816e-06	0.000115031	4.28448
ENSMUSG00000029119	17160	Man2b2	mannosidase 2, alpha B2	-2.8001	-0.744119	-6.56128	5.07982e-06	0.000117237	4.16186
ENSMUSG00000029076	20318	Sdf4	stromal cell derived factor 4	-4.38141	1.48873	-6.55644	5.12634e-06	0.000118121	4.12679
ENSMUSG00000097073	320692	9430037G07Rik	RIKEN cDNA 9430037G07 gene	3.02649	-0.993692	6.556	5.13057e-06	0.000118121	4.0436
ENSMUSG00000106413	unknown	unknown	unknown	-2.55116	-1.24323	-6.54548	5.23322e-06	0.000120339	4.19277
ENSMUSG00000117029	102640031	Gm36201	predicted gene, 36201	-3.74384	0.799989	-6.54414	5.24648e-06	0.000120498	4.23763
ENSMUSG00000042271	237082	Nxt2	nuclear transport factor 2-like export factor 2	-3.17193	-0.285576	-6.54196	5.26807e-06	0.000120848	4.16789
ENSMUSG00000106555	unknown	unknown	unknown	-3.27125	-0.60013	-6.53641	5.32347e-06	0.000121971	4.12428
ENSMUSG00000118250	383318	Gm5234	chaperonin containing Tcp1, subunit 7 (eta) pseudogene	-4.06945	0.229486	-6.53358	5.35191e-06	0.000122475	4.12344
ENSMUSG00000115249	unknown	unknown	unknown	-3.50031	-0.314882	-6.51601	5.53239e-06	0.000126453	4.01872
ENSMUSG00000079666	381716	Pttg1ip2	PTTG1IP family member 2	-2.88977	-0.775536	-6.5131	5.56281e-06	0.000126995	4.06013
ENSMUSG00000039914	210582	Coq10a	coenzyme Q10A	-3.13514	-0.204224	-6.50894	5.60668e-06	0.000127843	4.0557
ENSMUSG00000027243	241547	Harbi1	harbinger transposase derived 1	-2.71087	-1.01152	-6.50358	5.66376e-06	0.00012899	4.06811
ENSMUSG00000080948	unknown	unknown	unknown	-2.96359	-0.521786	-6.4922	5.78701e-06	0.000131639	4.00755
ENSMUSG00000003469	105653	Phyhip	phytanoyl-CoA hydroxylase interacting protein	-2.89318	-0.364498	-6.49011	5.8099e-06	0.000132002	3.88214
ENSMUSG00000064342	unknown	unknown	unknown	-3.55343	-0.177836	-6.48627	5.85223e-06	0.000132804	4.12235
ENSMUSG00000010021	286942	Kif19a	kinesin family member 19A	-2.68779	-0.964449	-6.48336	5.88459e-06	0.000133379	4.07751
ENSMUSG00000120327	unknown	unknown	unknown	-2.28507	-1.0519	-6.47601	5.96701e-06	0.000135086	4.10426
ENSMUSG00000086555	100042194	Gm13446	predicted gene 13446	-2.67385	-0.703925	-6.47469	5.98197e-06	0.000135264	4.02896
ENSMUSG00000036957	233067	Lrfn3	leucine rich repeat and fibronectin type III domain containing 3	-2.11801	-0.936109	-6.47286	6.00268e-06	0.00013541	4.12406
ENSMUSG00000054079	217109	Utp18	UTP18 small subunit processome component	-2.72972	-0.421993	-6.47289	6.00241e-06	0.00013541	3.92508
ENSMUSG00000028687	70603	Mutyh	mutY DNA glycosylase	-3.4996	0.317959	-6.47105	6.02332e-06	0.000135714	3.82341
ENSMUSG00000091204	639545	Exoc1l	exocyst complex component 1 like	2.93803	-0.588372	6.46787	6.05973e-06	0.000136373	4.14557
ENSMUSG00000030577	12483	Cd22	CD22 antigen	-3.26778	-0.70866	-6.46446	6.09907e-06	0.000137096	3.99563
ENSMUSG00000118444	115486501	Gm50477	predicted gene, 50477	3.71202	-0.291814	6.46089	6.14047e-06	0.000137863	3.71436
ENSMUSG00000073424	106648	Cyp4f15	cytochrome P450, family 4, subfamily f, polypeptide 15	2.25515	-0.903113	6.45773	6.17729e-06	0.000138526	4.01635
ENSMUSG00000033961	269870	Zfp446	zinc finger protein 446	-2.56347	-0.473834	-6.44846	6.28689e-06	0.000140817	4.01959
ENSMUSG00000090355	665961	Vmn2r-ps128	vomeronasal 2, receptor, pseudogene 128	-2.36717	-0.313669	-6.4452	6.32588e-06	0.000141524	4.02197
ENSMUSG00000034758	114606	Tle6	transducin-like enhancer of split 6	-3.22874	-0.155245	-6.44421	6.33782e-06	0.000141624	3.8395
ENSMUSG00000092353	100041479	Gm3363	predicted gene 3363	-2.48086	-0.192546	-6.44354	6.3459e-06	0.000141638	3.96923
ENSMUSG00000113573	unknown	unknown	unknown	-2.89694	-0.493637	-6.44086	6.37826e-06	0.000142193	4.10367
ENSMUSG00000031521	11593	Aga	aspartylglucosaminidase	-3.16518	-0.252323	-6.43144	6.49336e-06	0.000144589	3.9633
ENSMUSG00000015013	59005	Trappc2l	trafficking protein particle complex 2-like	-2.69601	-0.731213	-6.42283	6.60049e-06	0.000146803	3.84909
ENSMUSG00000030584	29861	Dpf1	double PHD fingers 1	2.38347	0.355347	6.41735	6.66954e-06	0.000148165	3.98933
ENSMUSG00000008384	55942	Sertad1	SERTA domain containing 1	-2.84445	-0.778684	-6.41367	6.71641e-06	0.000149032	3.94445
ENSMUSG00000031344	57249	Gabrq	gamma-aminobutyric acid (GABA) A receptor, subunit theta	-2.17558	-1.32275	-6.41229	6.73406e-06	0.000149075	4.03341
ENSMUSG00000113747	unknown	unknown	unknown	-2.17558	-1.32275	-6.41229	6.73406e-06	0.000149075	4.03341
ENSMUSG00000091601	258051	Olfr93	olfactory receptor 93	-3.03727	-0.621339	-6.41146	6.74479e-06	0.000149139	3.88431
ENSMUSG00000018008	72318	Cyth4	cytohesin 4	-2.96025	-0.716849	-6.40998	6.7638e-06	0.000149386	3.86032
ENSMUSG00000115664	unknown	unknown	unknown	-3.07023	-0.229546	-6.40101	6.88021e-06	0.00015178	3.80467
ENSMUSG00000037971	68721	1110032A03Rik	RIKEN cDNA 1110032A03 gene	-3.4987	1.00448	-6.39037	7.02103e-06	0.000154707	3.89115
ENSMUSG00000086484	320482	Nron	non-protein coding RNA, repressor of NFAT	-2.68638	-1.1826	-6.38755	7.05881e-06	0.000155359	3.86645
ENSMUSG00000104208	unknown	unknown	unknown	-4.74023	1.34306	-6.37391	7.24483e-06	0.000159269	3.95376
ENSMUSG00000002608	52132	Ccdc97	coiled-coil domain containing 97	-2.5694	-0.669735	-6.37137	7.28008e-06	0.00015949	3.80636
ENSMUSG00000022945	110749	Chaf1b	chromatin assembly factor 1, subunit B (p60)	-2.97162	-0.701464	-6.37221	7.26833e-06	0.00015949	3.78801
ENSMUSG00000038782	70004	1700028J19Rik	RIKEN cDNA 1700028J19 gene	-3.78737	-0.0236998	-6.37156	7.27737e-06	0.00015949	3.87572
ENSMUSG00000082012	383531	Gm5257	ribosomal protein L7A pseudogene	-3.34469	0.354304	-6.36839	7.32157e-06	0.000160214	3.79994
ENSMUSG00000106973	unknown	unknown	unknown	-2.906	-0.471381	-6.36554	7.36145e-06	0.000160902	3.79818
ENSMUSG00000112542	unknown	unknown	unknown	-2.40898	-0.970473	-6.36245	7.40503e-06	0.000161668	3.86434
ENSMUSG00000022099	13829	Dmtn	dematin actin binding protein	4.86349	0.847311	6.36121	7.42258e-06	0.000161865	3.95275
ENSMUSG00000046447	66259	Camk2n1	calcium/calmodulin-dependent protein kinase II inhibitor 1	-3.4046	-0.0171702	-6.35317	7.53747e-06	0.000164182	3.77388
ENSMUSG00000103292	unknown	unknown	unknown	-4.58257	3.56489	-6.34754	7.61896e-06	0.000165767	3.86936
ENSMUSG00000026039	68549	Sgo2a	shugoshin 2A	2.5905	0.608274	6.34562	7.64694e-06	0.000166185	3.85293
ENSMUSG00000022758	18440	P2rx6	purinergic receptor P2X, ligand-gated ion channel, 6	3.54533	-0.622712	6.34306	7.6845e-06	0.000166811	3.5004
ENSMUSG00000095098	240514	Ccdc85b	coiled-coil domain containing 85B	-3.07091	-0.563676	-6.33314	7.83162e-06	0.00016981	3.7316
ENSMUSG00000120012	unknown	unknown	unknown	-3.58307	0.325868	-6.33055	7.87054e-06	0.00017046	3.84467
ENSMUSG00000105387	545809	Gm29681	predicted gene, 29681	-3.74599	4.25219	-6.32544	7.94794e-06	0.00017194	3.80731
ENSMUSG00000060615	219033	Ang4	angiogenin, ribonuclease A family, member 4	-2.88739	-0.701124	-6.32012	8.02928e-06	0.000173502	3.76284
ENSMUSG00000097547	77981	B230110C06Rik	RIKEN cDNA B230110C06 gene	-2.6916	-1.11011	-6.31793	8.06298e-06	0.000174032	3.73914
ENSMUSG00000023120	332942	Ldc1	leucine decarboxylase 1	2.22775	-0.718389	6.31334	8.13421e-06	0.00017537	3.76373
ENSMUSG00000103459	unknown	unknown	unknown	1.93784	-1.07334	6.31209	8.15367e-06	0.000175492	3.8741
ENSMUSG00000109197	unknown	unknown	unknown	-2.4763	-1.04668	-6.31179	8.15836e-06	0.000175492	3.81146
ENSMUSG00000046908	16995	Ltb4r1	leukotriene B4 receptor 1	4.93327	-0.0586887	6.30624	8.24556e-06	0.000177168	3.83821
ENSMUSG00000021906	218885	Oxnad1	oxidoreductase NAD-binding domain containing 1	3.91624	0.0870024	6.30368	8.2861e-06	0.000177837	3.7975
ENSMUSG00000074264	11722	Amy1	amylase 1, salivary	-2.56165	1.08549	-6.30056	8.33587e-06	0.000178412	3.77766
ENSMUSG00000109815	unknown	unknown	unknown	2.66615	-0.666031	6.30024	8.34105e-06	0.000178412	3.63921
ENSMUSG00000120094	unknown	unknown	unknown	4.58486	1.15913	6.30105	8.32809e-06	0.000178412	3.84481
ENSMUSG00000083294	unknown	unknown	unknown	-5.21715	2.18934	-6.29855	8.36802e-06	0.000178788	3.81111
ENSMUSG00000109697	unknown	unknown	unknown	-2.64897	-0.295196	-6.29782	8.37979e-06	0.000178838	3.71546
ENSMUSG00000028399	19266	Ptprd	protein tyrosine phosphatase, receptor type, D	0.336014	10.0254	6.29562	8.4153e-06	0.000179394	2.38488
ENSMUSG00000026766	109129	Mmadhc	methylmalonic aciduria (cobalamin deficiency) cblD type, with homocystinuria	-2.80781	-0.753483	-6.29158	8.48063e-06	0.00018018	3.69163
ENSMUSG00000059878	67255	Zfp422	zinc finger protein 422	2.18708	-1.03812	6.29216	8.47129e-06	0.00018018	3.78033
ENSMUSG00000117063	unknown	unknown	unknown	-2.91086	0.0418267	-6.29224	8.47002e-06	0.00018018	3.69365
ENSMUSG00000066760	26436	Psg16	pregnancy specific glycoprotein 16	-3.23056	0.0931074	-6.28621	8.56855e-06	0.000181845	3.79429
ENSMUSG00000038990	252966	Cables2	CDK5 and Abl enzyme substrate 2	-2.99635	-0.282347	-6.27755	8.71215e-06	0.000184686	3.65367
ENSMUSG00000050619	99334	Zscan29	zinc finger SCAN domains 29	-4.45777	0.908674	-6.2713	8.81743e-06	0.000186709	3.76844
ENSMUSG00000112065	unknown	unknown	unknown	3.28838	0.00969846	6.27043	8.83215e-06	0.000186813	3.76614
ENSMUSG00000028617	77809	Lrrc42	leucine rich repeat containing 42	-3.71039	1.4737	-6.26718	8.88753e-06	0.000187775	3.70473
ENSMUSG00000114818	unknown	unknown	unknown	2.87136	-0.766974	6.26211	8.97464e-06	0.000189405	3.57388
ENSMUSG00000000948	unknown	unknown	unknown	-2.71175	-0.397723	-6.25979	9.01466e-06	0.000190038	3.66483
ENSMUSG00000030282	12764	Cmas	cytidine monophospho-N-acetylneuraminic acid synthetase	-2.80951	-0.330014	-6.25691	9.06475e-06	0.000190882	3.63111
ENSMUSG00000120563	unknown	unknown	unknown	-2.62512	-0.793864	-6.2549	9.09994e-06	0.000191411	3.71366
ENSMUSG00000051790	216856	Nlgn2	neuroligin 2	3.30518	-0.163209	6.25251	9.14172e-06	0.000191922	3.50394
ENSMUSG00000085560	unknown	unknown	unknown	-2.73163	-0.493211	-6.25236	9.14443e-06	0.000191922	3.61733
ENSMUSG00000038604	75687	Ripor1	RHO family interacting cell polarization regulator 1	-4.89151	0.803984	-6.24981	9.18947e-06	0.000192442	3.71155
ENSMUSG00000039737	66801	Prkrip1	Prkr interacting protein 1 (IL11 inducible)	-2.72421	0.65102	-6.25026	9.18142e-06	0.000192442	3.67694
ENSMUSG00000030882	77505	Dnhd1	dynein heavy chain domain 1	-3.6028	-0.149209	-6.24479	9.27863e-06	0.000194095	3.70696
ENSMUSG00000041375	243846	Ccdc9	coiled-coil domain containing 9	-4.71486	1.33583	-6.24242	9.32101e-06	0.000194767	3.73004
ENSMUSG00000022893	11504	Adamts1	a disintegrin-like and metallopeptidase (reprolysin type) with thrombospondin type 1 motif, 1	-2.64762	-0.821486	-6.23014	9.54422e-06	0.000198993	3.59199
ENSMUSG00000076434	71856	Wfdc3	WAP four-disulfide core domain 3	2.92489	-0.572362	6.23028	9.54166e-06	0.000198993	3.54561
ENSMUSG00000020080	216019	Hkdc1	hexokinase domain containing 1	-2.53674	0.321335	-6.22275	9.6811e-06	0.000201626	3.62313
ENSMUSG00000040158	76281	Tax1bp3	Tax1 (human T cell leukemia virus type I) binding protein 3	-2.82823	-0.959654	-6.218	9.77017e-06	0.000203258	3.50918
ENSMUSG00000086155	77323	9430041J12Rik	RIKEN cDNA 9430041J12 gene	-2.36229	-1.01681	-6.21557	9.81604e-06	0.000203989	3.69472
ENSMUSG00000107132	100415916	Gm15997	predicted gene 15997	4.15137	0.113593	6.21477	9.83119e-06	0.00020408	3.63168
ENSMUSG00000112963	619715	Gm6093	predicted gene 6093	3.63312	1.39722	6.21302	9.86453e-06	0.000204549	3.66832
ENSMUSG00000113064	unknown	unknown	unknown	-2.40265	-0.933336	-6.20707	9.97839e-06	0.000206684	3.57522
ENSMUSG00000024154	71828	Gtf2a1l	general transcription factor IIA, 1-like	3.05059	-0.277335	6.20502	1.0018e-05	0.000207279	3.44392
ENSMUSG00000092599	75501	1700010K23Rik	RIKEN cDNA 1700010K23 gene	2.33557	-1.06917	6.19909	1.01334e-05	0.000209438	3.63208
ENSMUSG00000048485	215627	Zbtb8b	zinc finger and BTB domain containing 8b	4.57045	2.43718	6.1935	1.02432e-05	0.000211477	3.65319
ENSMUSG00000087652	unknown	unknown	unknown	4.7587	2.00892	6.19069	1.0299e-05	0.000212398	3.65071
ENSMUSG00000058398	272643	Prss43	protease, serine 43	-4.06028	0.251539	-6.18916	1.03296e-05	0.000212798	3.59425
ENSMUSG00000084846	unknown	unknown	unknown	-2.4131	-0.532627	-6.18546	1.04036e-05	0.000214092	3.61601
ENSMUSG00000116295	102635594	Gm32885	predicted gene, 32885	-2.19937	-0.489853	-6.18304	1.04525e-05	0.000214865	3.61395
ENSMUSG00000029678	74468	Hyal5	hyaluronoglucosaminidase 5	2.92184	-0.801241	6.17409	1.06349e-05	0.000218377	3.54927
ENSMUSG00000067835	unknown	unknown	unknown	-2.35384	4.15811	-6.1685	1.07505e-05	0.000220514	3.61016
ENSMUSG00000036850	107733	Mrpl41	mitochondrial ribosomal protein L41	-2.48044	-0.784534	-6.16347	1.08558e-05	0.000222433	3.45916
ENSMUSG00000083614	100416255	Gm12795	ribosomal protein L9 pseudogene	2.79619	-0.725767	6.16095	1.09089e-05	0.00022328	3.4594
ENSMUSG00000068877	20342	Selenbp2	selenium binding protein 2	-3.01713	-0.513534	-6.1592	1.09459e-05	0.000223796	3.50195
ENSMUSG00000121232	unknown	unknown	unknown	-2.62771	-0.53943	-6.14677	1.12127e-05	0.000229005	3.37424
ENSMUSG00000121209	unknown	unknown	unknown	-3.21374	-0.243265	-6.13445	1.14839e-05	0.000234291	3.40895
ENSMUSG00000059022	333088	Kcp	kielin/chordin-like protein	3.46575	-0.109716	6.13327	1.15102e-05	0.000234576	3.43956
ENSMUSG00000098056	666430	Gm8100	glyceraldehyde-3-phosphate dehydrogenase pseudogene	-2.82683	-0.920742	-6.12865	1.16138e-05	0.000236433	3.346
ENSMUSG00000026955	72080	Sapcd2	suppressor APC domain containing 2	-2.40503	-1.03812	-6.12331	1.17348e-05	0.000238641	3.48483
ENSMUSG00000116056	unknown	unknown	unknown	-3.02703	-0.175273	-6.11671	1.18861e-05	0.000241458	3.34977
ENSMUSG00000028863	70088	Meaf6	MYST/Esa1-associated factor 6	-2.57375	1.26789	-6.1125	1.19836e-05	0.000243093	3.4655
ENSMUSG00000104241	unknown	unknown	unknown	-3.99365	-0.362732	-6.11214	1.19921e-05	0.000243093	3.11014
ENSMUSG00000044465	74349	Fhip1b	FHF complex subunit HOOK interacting protein 1B	-2.46851	0.124989	-6.10557	1.21462e-05	0.000245955	3.37817
ENSMUSG00000103540	unknown	unknown	unknown	-3.03252	-0.664184	-6.10255	1.22178e-05	0.00024714	3.31278
ENSMUSG00000025804	12768	Ccr1	chemokine (C-C motif) receptor 1	-2.75847	-0.74712	-6.10115	1.2251e-05	0.000247549	3.3521
ENSMUSG00000063018	unknown	unknown	unknown	-2.78562	-0.517154	-6.09797	1.23271e-05	0.000248821	3.4337
ENSMUSG00000008682	110954	Rpl10	ribosomal protein L10	-4.35537	1.08214	-6.08754	1.25798e-05	0.000253652	3.45183
ENSMUSG00000105991	unknown	unknown	unknown	-5.06234	1.74288	-6.08599	1.26178e-05	0.000254148	3.4581
ENSMUSG00000029378	11839	Areg	amphiregulin	2.78565	-0.804464	6.08475	1.26482e-05	0.000254492	3.31365
ENSMUSG00000026407	12292	Cacna1s	calcium channel, voltage-dependent, L type, alpha 1S subunit	-2.36204	-1.02188	-6.08138	1.27314e-05	0.000255894	3.40608
ENSMUSG00000050763	258877	Olfr1395	olfactory receptor 1395	-4.81886	0.219644	-6.07896	1.27914e-05	0.00025656	3.39962
ENSMUSG00000100775	unknown	unknown	unknown	2.3177	-0.805503	6.07896	1.27915e-05	0.00025656	3.39821
ENSMUSG00000028651	56031	Ppie	peptidylprolyl isomerase E (cyclophilin E)	3.12353	-0.0551732	6.07634	1.2857e-05	0.0002576	3.24478
ENSMUSG00000085589	320486	A430078I02Rik	RIKEN cDNA A430078I02 gene	2.96737	0.102776	6.07082	1.2996e-05	0.000260112	3.41766
ENSMUSG00000051735	320435	Rinl	Ras and Rab interactor-like	3.59435	0.111136	6.0633	1.31879e-05	0.000263674	3.25837
ENSMUSG00000114512	unknown	unknown	unknown	-3.53895	4.03238	-6.05624	1.33707e-05	0.000267047	3.39845
ENSMUSG00000064262	243374	Gimap8	GTPase, IMAP family member 8	2.44785	-0.939525	6.03988	1.38043e-05	0.000275419	3.24258
ENSMUSG00000020739	445007	Nup85	nucleoporin 85	-2.04487	-0.1433	-6.03817	1.38506e-05	0.000275821	3.29023
ENSMUSG00000070420	666311	Zscan25	zinc finger and SCAN domain containing 25	-2.80246	-0.193891	-6.03806	1.38535e-05	0.000275821	3.2312
ENSMUSG00000095789	69034	Nupr1l	nuclear protein transcriptional regulator 1 like	-2.5651	-0.439886	-6.03584	1.39137e-05	0.000276729	3.29025
ENSMUSG00000034205	94352	Loxl2	lysyl oxidase-like 2	2.42219	0.695005	6.03375	1.39707e-05	0.000277573	3.27464
ENSMUSG00000102585	unknown	unknown	unknown	-3.47552	-0.455536	-6.02973	1.40809e-05	0.000279469	3.28855
ENSMUSG00000047799	242737	Oog4	oogenesin 4	-2.52501	-0.803094	-6.01705	1.44343e-05	0.000286184	3.24917
ENSMUSG00000087238	unknown	unknown	unknown	-3.0892	0.294743	-6.01394	1.45221e-05	0.000287625	3.21758
ENSMUSG00000115439	unknown	unknown	unknown	-2.94074	1.6221	-6.01125	1.45989e-05	0.000288846	3.30365
ENSMUSG00000086074	unknown	unknown	unknown	2.96031	-0.343619	6.00848	1.46783e-05	0.000290113	3.1701
ENSMUSG00000022956	28080	Atp5o	ATP synthase, H+ transporting, mitochondrial F1 complex, O subunit	-1.91744	-1.16776	-6.00758	1.47041e-05	0.000290321	3.31236
ENSMUSG00000021773	69156	Comtd1	catechol-O-methyltransferase domain containing 1	-2.23175	-1.18906	-5.9966	1.50234e-05	0.000296319	3.26116
ENSMUSG00000082612	unknown	unknown	unknown	2.98394	-0.396023	5.99231	1.51504e-05	0.000298513	3.27221
ENSMUSG00000025260	15108	Hsd17b10	hydroxysteroid (17-beta) dehydrogenase 10	-2.39186	-0.71491	-5.97746	1.55976e-05	0.000307006	3.21715
ENSMUSG00000021209	74521	Ppp4r4	protein phosphatase 4, regulatory subunit 4	-3.71222	0.139058	-5.96363	1.60265e-05	0.000315112	3.17852
ENSMUSG00000028914	12371	Casp9	caspase 9	-2.42558	-1.0104	-5.96248	1.60627e-05	0.000315112	3.15499
ENSMUSG00000029410	19023	Ppef2	protein phosphatase, EF hand calcium-binding domain 2	3.34542	-0.348899	5.96154	1.60924e-05	0.000315112	3.05379
ENSMUSG00000070891	unknown	unknown	unknown	-3.28098	-0.55064	-5.96187	1.60821e-05	0.000315112	2.92023
ENSMUSG00000106726	unknown	unknown	unknown	2.25027	-1.15622	5.9623	1.60685e-05	0.000315112	3.19433
ENSMUSG00000044906	269033	4930503L19Rik	RIKEN cDNA 4930503L19 gene	-3.20059	0.418633	-5.96077	1.61169e-05	0.000315266	3.00565
ENSMUSG00000112471	544707	Gm5779	ribosomal protein, large, P0 pseudogene	-3.08549	-0.25304	-5.95559	1.62815e-05	0.00031816	3.19885
ENSMUSG00000107143	unknown	unknown	unknown	2.25351	-1.15049	5.95027	1.64524e-05	0.000321169	3.1714
ENSMUSG00000031737	54352	Irx5	Iroquois homeobox 5	-2.61746	-0.322097	-5.93987	1.67923e-05	0.000327467	3.12719
ENSMUSG00000063802	66245	Hspbp1	HSPA (heat shock 70kDa) binding protein, cytoplasmic cochaperone 1	-4.36755	0.908522	-5.93503	1.69527e-05	0.000330256	3.16231
ENSMUSG00000101968	69449	1700027A15Rik	RIKEN cDNA 1700027A15 gene	-2.72209	-0.484837	-5.93016	1.71159e-05	0.000333094	3.05439
ENSMUSG00000072763	77200	5430403G16Rik	RIKEN cDNA 5430403G16 gene	-2.23905	-0.896572	-5.91218	1.77325e-05	0.000344741	3.08569
ENSMUSG00000039539	244431	Sgcz	sarcoglycan zeta	0.967657	8.34333	5.9113	1.77632e-05	0.000344985	2.52378
ENSMUSG00000002504	65962	Slc9a3r2	solute carrier family 9 (sodium/hydrogen exchanger), member 3 regulator 2	-2.05271	-0.616159	-5.91063	1.77867e-05	0.000345088	3.10321
ENSMUSG00000037379	100689	Spon2	spondin 2, extracellular matrix protein	-2.95076	-0.0572491	-5.90946	1.78278e-05	0.000345532	2.98925
ENSMUSG00000026421	13007	Csrp1	cysteine and glycine-rich protein 1	-3.5216	1.11724	-5.90108	1.81248e-05	0.00035093	3.04148
ENSMUSG00000025229	18742	Pitx3	paired-like homeodomain transcription factor 3	-2.13515	-1.05337	-5.89251	1.84336e-05	0.000356545	3.08957
ENSMUSG00000036565	78339	Ttyh3	tweety family member 3	-4.6076	0.82584	-5.88778	1.86063e-05	0.000359521	3.08807
ENSMUSG00000054514	70448	Atad3aos	ATPase family, AAA domain containing 3A, opposite strand	2.55979	-0.761439	5.87998	1.88947e-05	0.000364721	2.90714
ENSMUSG00000097408	unknown	unknown	unknown	4.44909	0.686887	5.87695	1.90082e-05	0.00036654	3.06882
ENSMUSG00000078945	17948	Naip2	NLR family, apoptosis inhibitory protein 2	-2.47878	-0.813663	-5.87323	1.91482e-05	0.000368865	3.01214
ENSMUSG00000027597	269378	Ahcy	S-adenosylhomocysteine hydrolase	2.26427	-0.908474	5.86491	1.94656e-05	0.000374221	3.02349
ENSMUSG00000114115	unknown	unknown	unknown	-3.08256	0.433341	-5.86534	1.94489e-05	0.000374221	2.94302
ENSMUSG00000120759	unknown	unknown	unknown	-3.569	0.858706	-5.8605	1.9636e-05	0.000377115	3.0164
ENSMUSG00000042826	14166	Fgf11	fibroblast growth factor 11	-2.44043	-0.926884	-5.85647	1.97929e-05	0.000379743	3.00201
ENSMUSG00000022248	19355	Rad1	RAD1 checkpoint DNA exonuclease	2.73193	-0.478856	5.8558	1.98192e-05	0.000379865	2.91323
ENSMUSG00000121231	unknown	unknown	unknown	-2.77491	-0.655296	-5.85346	1.99109e-05	0.000381237	2.88823
ENSMUSG00000086527	unknown	unknown	unknown	-2.51604	-0.502134	-5.85027	2.00373e-05	0.000383271	2.97865
ENSMUSG00000023050	26404	Map3k12	mitogen-activated protein kinase kinase kinase 12	2.99308	0.476057	5.84885	2.00935e-05	0.000383961	2.95966
ENSMUSG00000028264	67652	Spaca1	sperm acrosome associated 1	-2.47845	-0.746692	-5.84777	2.01362e-05	0.000384389	2.95919
ENSMUSG00000035666	269252	Gtf3c4	general transcription factor IIIC, polypeptide 4	-2.41356	-1.01763	-5.84424	2.02776e-05	0.000386699	2.94149
ENSMUSG00000020718	50776	Polg2	polymerase (DNA directed), gamma 2, accessory subunit	2.66278	-0.373825	5.83898	2.04895e-05	0.000390349	2.92978
ENSMUSG00000090298	215895	Sult3a2	sulfotransferase family 3A, member 2	-3.26366	1.01957	-5.83631	2.05983e-05	0.000392029	2.88073
ENSMUSG00000002804	66174	Nudt14	nudix (nucleoside diphosphate linked moiety X)-type motif 14	-2.1647	-1.11359	-5.83291	2.07375e-05	0.000394282	2.96595
ENSMUSG00000085454	unknown	unknown	unknown	-2.33923	-0.871735	-5.82873	2.09098e-05	0.000397161	2.94836
ENSMUSG00000099881	100503178	2810013P06Rik	RIKEN cDNA 2810013P06 gene	-2.34787	-0.799301	-5.82463	2.10803e-05	0.000399998	2.95424
ENSMUSG00000097356	unknown	unknown	unknown	2.45349	-0.756523	5.8171	2.13972e-05	0.000405606	2.93211
ENSMUSG00000041548	80888	Hspb8	heat shock protein 8	2.11192	0.606627	5.81537	2.14707e-05	0.000406594	2.9143
ENSMUSG00000087544	unknown	unknown	unknown	-2.04404	-1.20285	-5.81462	2.15024e-05	0.00040679	2.94494
ENSMUSG00000025200	72502	Cwf19l1	CWF19-like 1, cell cycle control (S. pombe)	-3.525	0.419241	-5.81358	2.15466e-05	0.000407221	2.9254
ENSMUSG00000043162	66459	Pyurf	Pigy upstream reading frame	-2.6362	-0.250838	-5.81111	2.16526e-05	0.000408816	2.88314
ENSMUSG00000030871	67417	Ears2	glutamyl-tRNA synthetase 2, mitochondrial	-3.67227	1.85958	-5.80177	2.20576e-05	0.000415637	2.88382
ENSMUSG00000105850	unknown	unknown	unknown	-2.55337	-0.787064	-5.80223	2.20374e-05	0.000415637	2.91377
ENSMUSG00000071646	23942	Mta2	metastasis-associated gene family, member 2	-2.99571	-0.389506	-5.79987	2.21407e-05	0.00041679	2.77199
ENSMUSG00000087301	unknown	unknown	unknown	-4.76919	0.596846	-5.79782	2.22312e-05	0.000417665	2.91225
ENSMUSG00000101225	629159	1700008J07Rik	RIKEN cDNA 1700008J07 gene	-2.43313	-0.768904	-5.798	2.2223e-05	0.000417665	2.91544
ENSMUSG00000071770	194856	Rhox4e	reproductive homeobox 4E	-3.21823	0.798588	-5.79308	2.2441e-05	0.00042119	2.77491
ENSMUSG00000097182	320297	A830009L08Rik	RIKEN cDNA A830009L08 gene	-4.84623	2.74908	-5.79165	2.25047e-05	0.000421969	2.90118
ENSMUSG00000083956	100418366	Gm12361	ubiquitin protein ligase E3 component n-recognin 7 (putative) pseudogene	-2.35027	-0.972472	-5.78365	2.28652e-05	0.000428305	2.8582
ENSMUSG00000023978	19133	Prph2	peripherin 2	-2.40137	-0.768245	-5.7821	2.29356e-05	0.0004292	2.86803
ENSMUSG00000113962	unknown	unknown	unknown	3.43855	0.0319966	5.77744	2.3149e-05	0.000432768	2.8664
ENSMUSG00000024442	66839	Dele1	DAP3 binding cell death enhancer 1	-4.49965	0.832583	-5.7738	2.33172e-05	0.000435484	2.85008
ENSMUSG00000120139	unknown	unknown	unknown	3.00259	-0.12448	5.77152	2.34233e-05	0.000437036	2.78538
ENSMUSG00000007987	67286	Ift22	intraflagellar transport 22	2.60037	-0.931062	5.7674	2.36159e-05	0.000439765	2.74934
ENSMUSG00000101826	667339	Gm8581	ribosomal protein L6 pseudogene	-2.46089	-0.527145	-5.76771	2.36011e-05	0.000439765	2.82122
ENSMUSG00000087095	329078	Emx2os	Emx2 opposite strand/antisense transcript (non-protein coding)	3.03598	-0.2221	5.76664	2.36514e-05	0.000439995	2.69785
ENSMUSG00000110089	unknown	unknown	unknown	-2.14295	-0.911527	-5.76592	2.36855e-05	0.000440199	2.84316
ENSMUSG00000121398	unknown	unknown	unknown	-2.31808	-0.976767	-5.76525	2.37168e-05	0.000440349	2.81423
ENSMUSG00000025264	69499	Tsr2	TSR2 20S rRNA accumulation	-2.0463	-0.991545	-5.75577	2.41686e-05	0.0004483	2.81528
ENSMUSG00000100174	unknown	unknown	unknown	-2.5194	-1.00461	-5.75264	2.43195e-05	0.000450658	2.74399
ENSMUSG00000117887	unknown	unknown	unknown	4.73315	0.320522	5.74287	2.47972e-05	0.000459062	2.80498
ENSMUSG00000082532	673222	Rpl31-ps6	ribosomal protein L31, pseudogene 6	-2.05381	-0.995588	-5.7412	2.48796e-05	0.00046014	2.79376
ENSMUSG00000034595	76448	Ppp1r18	protein phosphatase 1, regulatory subunit 18	3.86676	0.0028996	5.73476	2.52009e-05	0.000465628	2.79216
ENSMUSG00000036304	332175	Zdhhc23	zinc finger, DHHC domain containing 23	-2.28515	-1.13096	-5.73271	2.53042e-05	0.000467083	2.75884
ENSMUSG00000030842	66508	Lamtor1	late endosomal/lysosomal adaptor, MAPK and MTOR activator 1	-4.90451	0.87945	-5.73149	2.53658e-05	0.000467766	2.79612
ENSMUSG00000074342	433638	I830077J02Rik	RIKEN cDNA I830077J02 gene	-1.8046	-1.02368	-5.7272	2.55835e-05	0.000471321	2.78645
ENSMUSG00000074149	100039674	Gm10634	predicted gene 10634	-4.8133	0.593719	-5.72276	2.58108e-05	0.000475049	2.76215
ENSMUSG00000011877	216963	Git1	GIT ArfGAP 1	2.56955	0.933871	5.72219	2.58405e-05	0.000475134	2.72917
ENSMUSG00000096330	102637808	Gm21976	predicted gene 21976	2.77344	-0.729968	5.71557	2.61842e-05	0.000480988	2.68179
ENSMUSG00000051969	239081	Tlr11	toll-like receptor 11	-2.51604	-0.765936	-5.71236	2.63522e-05	0.000483607	2.72
ENSMUSG00000035478	17192	Mbd3	methyl-CpG binding domain protein 3	3.77483	0.185638	5.7107	2.64397e-05	0.000484745	2.75414
ENSMUSG00000001785	103136	Pwp1	PWP1 homolog, endonuclein	-2.93568	1.00094	-5.70949	2.65037e-05	0.00048545	2.67132
ENSMUSG00000008373	68988	Prpf31	pre-mRNA processing factor 31	2.69593	0.636306	5.70094	2.69599e-05	0.000493329	2.66388
ENSMUSG00000018858	68572	Mrpl58	mitochondrial ribosomal protein L58	-2.74817	0.243859	-5.69627	2.72125e-05	0.000497472	2.64333
ENSMUSG00000089901	unknown	unknown	unknown	-3.35299	0.584655	-5.69075	2.7514e-05	0.000502502	2.53153
ENSMUSG00000031266	11605	Gla	galactosidase, alpha	-2.13157	-0.622579	-5.68915	2.76024e-05	0.000503631	2.71518
ENSMUSG00000025650	12836	Col7a1	collagen, type VII, alpha 1	-2.72831	0.0268272	-5.68597	2.77784e-05	0.000506355	2.62852
ENSMUSG00000038967	18604	Pdk2	pyruvate dehydrogenase kinase, isoenzyme 2	-2.23372	3.25156	-5.6814	2.80333e-05	0.000510023	2.69661
ENSMUSG00000079641	67248	Rpl39	ribosomal protein L39	3.32072	-0.338216	5.68186	2.80074e-05	0.000510023	2.44461
ENSMUSG00000120410	unknown	unknown	unknown	2.1155	-1.13671	5.67383	2.84606e-05	0.000517303	2.64769
ENSMUSG00000063605	234582	Ccdc102a	coiled-coil domain containing 102A	-2.49854	-0.966936	-5.6722	2.85536e-05	0.000518496	2.59685
ENSMUSG00000014601	229707	Strip1	striatin interacting protein 1	-2.92924	0.101939	-5.66675	2.88672e-05	0.000523277	2.54305
ENSMUSG00000086533	unknown	unknown	unknown	-2.16023	-1.25157	-5.66666	2.8872e-05	0.000523277	2.65408
ENSMUSG00000040613	11810	Apobec1	apolipoprotein B mRNA editing enzyme, catalytic polypeptide 1	-1.93353	-0.635481	-5.66509	2.89631e-05	0.000524429	2.66768
ENSMUSG00000116924	71008	4933401D09Rik	RIKEN cDNA 4933401D09 gene	-2.12578	-0.997274	-5.66278	2.90975e-05	0.00052636	2.65105
ENSMUSG00000036231	403205	Agr3	anterior gradient 3	3.25582	-0.349408	5.66002	2.92585e-05	0.000528769	2.52205
ENSMUSG00000049134	18175	Nrap	nebulin-related anchoring protein	-1.11942	6.091	-5.65915	2.93094e-05	0.000529185	2.27234
ENSMUSG00000099051	unknown	unknown	unknown	-2.77437	-0.722126	-5.65785	2.93858e-05	0.000530061	2.56488
ENSMUSG00000087290	unknown	unknown	unknown	-4.0783	0.30754	-5.65687	2.94436e-05	0.000530599	2.62652
ENSMUSG00000115522	unknown	unknown	unknown	-2.09759	-0.912253	-5.65575	2.951e-05	0.000531292	2.65293
ENSMUSG00000037263	73458	Aldh3b3	aldehyde dehydrogenase 3 family, member B3	2.50874	-0.340151	5.65294	2.96763e-05	0.000533781	2.64049
ENSMUSG00000035539	381522	Ccdc180	coiled-coil domain containing 180	-1.89176	-0.915569	-5.6522	2.972e-05	0.000534061	2.63919
ENSMUSG00000098082	unknown	unknown	unknown	-3.26259	0.178541	-5.65127	2.9776e-05	0.00053456	2.4975
ENSMUSG00000086061	unknown	unknown	unknown	2.72537	-0.788238	5.64829	2.99538e-05	0.000537246	2.6033
ENSMUSG00000020308	110012	Tpgs1	tubulin polyglutamylase complex subunit 1	-2.06282	-1.20689	-5.64622	3.00787e-05	0.000538977	2.62635
ENSMUSG00000000308	12716	Ckmt1	creatine kinase, mitochondrial 1, ubiquitous	-3.17092	1.8875	-5.64368	3.02319e-05	0.000540702	2.62012
ENSMUSG00000098506	100416335	Phf20-ps	PHD finger protein 20, pseudogene	-1.92367	-1.14464	-5.64386	3.02211e-05	0.000540702	2.63075
ENSMUSG00000025318	57340	Jph3	junctophilin 3	2.38149	-1.06696	5.64253	3.03016e-05	0.000541439	2.56993
ENSMUSG00000093672	unknown	unknown	unknown	2.11878	-0.946621	5.64057	3.04208e-05	0.000543057	2.62381
ENSMUSG00000109181	100417643	Gm5605	corepressor interacting with RBPJ, 1 pseudogene	-3.11243	-0.528036	-5.6357	3.07194e-05	0.000547873	2.59649
ENSMUSG00000097500	unknown	unknown	unknown	-2.15739	-1.24727	-5.63005	3.10699e-05	0.000553604	2.58532
ENSMUSG00000114231	105245522	Gm40968	predicted gene, 40968	1.78469	-1.02614	5.62943	3.11081e-05	0.000553766	2.59752
ENSMUSG00000049709	244202	Nlrp10	NLR family, pyrin domain containing 10	-2.1873	-0.908474	-5.62309	3.15064e-05	0.00056033	2.57819
ENSMUSG00000001445	107732	Mrpl10	mitochondrial ribosomal protein L10	-4.84762	0.518362	-5.61817	3.18196e-05	0.000564887	2.58143
ENSMUSG00000056019	236193	Zfp709	zinc finger protein 709	-2.20114	-0.935483	-5.61813	3.18221e-05	0.000564887	2.57793
ENSMUSG00000027670	74614	Ocstamp	osteoclast stimulatory transmembrane protein	-3.48112	1.29827	-5.6122	3.22029e-05	0.000571113	2.5709
ENSMUSG00000040521	66399	Tsfm	Ts translation elongation factor, mitochondrial	2.72603	0.0347443	5.60312	3.2796e-05	0.000581089	2.47292
ENSMUSG00000110045	unknown	unknown	unknown	2.89814	0.222856	5.59106	3.36006e-05	0.000594791	2.43562
ENSMUSG00000116755	619300	6430553K19Rik	RIKEN cDNA 6430553K19 gene	-4.9591	2.42663	-5.58995	3.36759e-05	0.000595568	2.49726
ENSMUSG00000050737	64292	Ptges	prostaglandin E synthase	4.54395	2.33517	5.58689	3.38834e-05	0.000598681	2.50672
ENSMUSG00000028523	67344	Dynlt5	dynein light chain Tctex-type 5	3.39279	0.603132	5.57685	3.45748e-05	0.000610329	2.49835
ENSMUSG00000038279	110109	Nop2	NOP2 nucleolar protein	-3.02641	-0.339384	-5.57544	3.4673e-05	0.000611493	2.29594
ENSMUSG00000027406	170718	Idh3b	isocitrate dehydrogenase 3 (NAD+) beta	-3.13408	0.329208	-5.57292	3.48494e-05	0.000613559	2.45294
ENSMUSG00000045896	232164	Paip2b	poly(A) binding protein interacting protein 2B	2.71947	-0.484064	5.57285	3.48547e-05	0.000613559	2.44923
ENSMUSG00000033735	20751	Spr	sepiapterin reductase	-2.36747	-0.525965	-5.57186	3.49242e-05	0.000614213	2.46027
ENSMUSG00000046275	237858	Trarg1	trafficking regulator of GLUT4 (SLC2A4) 1	-2.26351	-0.797906	-5.56824	3.51797e-05	0.000618133	2.48759
ENSMUSG00000022469	223864	Rapgef3	Rap guanine nucleotide exchange factor (GEF) 3	3.37384	1.12911	5.55586	3.60684e-05	0.000633163	2.34582
ENSMUSG00000054426	68161	A930005H10Rik	RIKEN cDNA A930005H10 gene	-4.6771	0.923961	-5.55291	3.62828e-05	0.000636339	2.45851
ENSMUSG00000013089	104156	Etv5	ets variant 5	4.74862	1.49769	5.55	3.64964e-05	0.000639494	2.45076
ENSMUSG00000112132	102640074	Gm36229	predicted gene, 36229	4.23096	0.105084	5.54927	3.65506e-05	0.000639854	2.37658
ENSMUSG00000032114	14385	Slc37a4	solute carrier family 37 (glucose-6-phosphate transporter), member 4	-2.41427	-0.0645983	-5.54368	3.69645e-05	0.000646504	2.41657
ENSMUSG00000025993	53945	Slc40a1	solute carrier family 40 (iron-regulated transporter), member 1	2.66877	0.332457	5.5386	3.73456e-05	0.000652569	2.40866
ENSMUSG00000078377	100043209	Gm4294	ribosomal protein L15 pseudogene	3.34375	0.283579	5.53668	3.74902e-05	0.000654493	2.42767
ENSMUSG00000101639	unknown	unknown	unknown	-2.06917	-1.11663	-5.53064	3.79501e-05	0.000661913	2.41263
ENSMUSG00000120252	unknown	unknown	unknown	2.20895	-0.92226	5.52491	3.83921e-05	0.000669009	2.40077
ENSMUSG00000021537	12626	Cetn3	centrin 3	-1.54886	2.86291	-5.52046	3.87382e-05	0.000673846	2.33422
ENSMUSG00000028271	229906	Gtf2b	general transcription factor IIB	-2.51719	0.272401	-5.52043	3.87406e-05	0.000673846	2.33504
ENSMUSG00000121455	unknown	unknown	unknown	2.11077	-1.24323	5.51767	3.8957e-05	0.00067699	2.37807
ENSMUSG00000022661	17470	Cd200	CD200 antigen	-2.57165	-0.152204	-5.51631	3.90642e-05	0.000678231	2.37235
ENSMUSG00000029716	50765	Tfr2	transferrin receptor 2	-2.88878	-0.503118	-5.51368	3.92727e-05	0.000681058	2.38009
ENSMUSG00000036860	67212	Mrpl55	mitochondrial ribosomal protein L55	-3.27293	-0.288726	-5.51335	3.92987e-05	0.000681058	2.35952
ENSMUSG00000054939	385674	Zfp174	zinc finger protein 174	-2.03566	-0.846101	-5.51287	3.9337e-05	0.0006811	2.3574
ENSMUSG00000027655	71715	Dhx35	DEAH (Asp-Glu-Ala-His) box polypeptide 35	-4.64857	1.34822	-5.50299	4.01308e-05	0.000694211	2.36186
ENSMUSG00000105218	330133	Gm38413	predicted gene, 38413	1.93256	-1.32275	5.50211	4.02017e-05	0.000694805	2.36113
ENSMUSG00000045281	239530	Gpr20	G protein-coupled receptor 20	2.4239	-0.962364	5.49785	4.05493e-05	0.000700176	2.32833
ENSMUSG00000023707	66627	Ogfod2	2-oxoglutarate and iron-dependent oxygenase domain containing 2	-4.90805	0.337445	-5.49487	4.07952e-05	0.00070317	2.3389
ENSMUSG00000118454	384605	Wdr88	WD repeat domain 88	2.00727	-0.52336	5.49485	4.07968e-05	0.00070317	2.32749
ENSMUSG00000087445	unknown	unknown	unknown	-2.16278	-0.601743	-5.48967	4.12262e-05	0.000709927	2.33616
ENSMUSG00000111544	102633753	4930534H03Rik	RIKEN cDNA 4930534H03 gene	2.72821	0.811008	5.48177	4.18912e-05	0.000720726	2.25414
ENSMUSG00000031981	73647	Capn9	calpain 9	-3.02647	-0.555656	-5.48007	4.20355e-05	0.000722006	2.30838
ENSMUSG00000045176	71923	Borcs6	BLOC-1 related complex subunit 6	-2.85387	-0.800946	-5.47963	4.20731e-05	0.000722006	2.17102
ENSMUSG00000099886	unknown	unknown	unknown	-1.98656	-1.22597	-5.47955	4.20797e-05	0.000722006	2.31602
ENSMUSG00000033931	52202	Rbm34	RNA binding motif protein 34	2.72576	0.647289	5.47508	4.24623e-05	0.000727915	2.27469
ENSMUSG00000030406	381853	Gipr	gastric inhibitory polypeptide receptor	-3.42727	0.617223	-5.47447	4.25147e-05	0.000728156	2.29941
ENSMUSG00000055313	319207	Pgbd1	piggyBac transposable element derived 1	2.97194	-0.194887	5.47317	4.2627e-05	0.000729421	2.2304
ENSMUSG00000047459	67068	Dynlrb1	dynein light chain roadblock-type 1	2.4371	-0.251492	5.47153	4.27685e-05	0.000731184	2.08174
ENSMUSG00000031162	14460	Gata1	GATA binding protein 1	-4.30415	0.290144	-5.46862	4.3022e-05	0.000734856	2.29806
ENSMUSG00000018326	54401	Ywhab	tyrosine 3-monooxygenase/tryptophan 5-monooxygenase activation protein, beta polypeptide	2.3053	3.22248	5.46417	4.34116e-05	0.000740845	2.26782
ENSMUSG00000022969	16155	Il10rb	interleukin 10 receptor, beta	-2.23494	0.0462521	-5.4582	4.39398e-05	0.000749186	2.25467
ENSMUSG00000085047	unknown	unknown	unknown	2.32476	-1.11878	5.45766	4.39882e-05	0.000749337	2.24649
ENSMUSG00000039195	73737	Bbln	bublin coiled coil protein	-2.24932	-0.815758	-5.45563	4.41691e-05	0.000751584	2.20503
ENSMUSG00000087094	unknown	unknown	unknown	2.44068	-0.661727	5.4553	4.41992e-05	0.000751584	2.25979
ENSMUSG00000034168	238330	Irf2bpl	interferon regulatory factor 2 binding protein-like	-4.28606	0.46351	-5.45247	4.44531e-05	0.000755226	2.26561
ENSMUSG00000062352	16413	Itgb1bp1	integrin beta 1 binding protein 1	4.68542	0.237528	5.44984	4.46912e-05	0.000758592	2.26249
ENSMUSG00000056596	69539	Trnp1	TMF1-regulated nuclear protein 1	4.36187	1.07146	5.44881	4.47844e-05	0.000759495	2.2542
ENSMUSG00000043541	320662	Casc1	cancer susceptibility candidate 1	-4.36508	0.511646	-5.4477	4.48857e-05	0.000760535	2.25803
ENSMUSG00000021109	15251	Hif1a	hypoxia inducible factor 1, alpha subunit	-2.51008	1.15093	-5.44453	4.51752e-05	0.000764757	2.23083
ENSMUSG00000074802	237436	Gas2l3	growth arrest-specific 2 like 3	2.94134	0.0125698	5.44405	4.52192e-05	0.00076482	2.13799
ENSMUSG00000050530	269233	Fam171a1	family with sequence similarity 171, member A1	-1.67864	5.63668	-5.44081	4.55173e-05	0.000769178	2.12335
ENSMUSG00000062391	319819	4932435O22Rik	RIKEN cDNA 4932435O22 gene	-2.71673	0.0733309	-5.43782	4.5795e-05	0.000773183	2.23004
ENSMUSG00000027397	20515	Slc20a1	solute carrier family 20, member 1	-4.02601	1.63748	-5.43736	4.58375e-05	0.000773213	2.2344
ENSMUSG00000106698	unknown	unknown	unknown	-3.39712	0.58849	-5.42021	4.74625e-05	0.000799913	2.20531
ENSMUSG00000024136	66705	Dnase1l2	deoxyribonuclease 1-like 2	-2.58914	-0.249356	-5.41297	4.8166e-05	0.000811051	2.14052
ENSMUSG00000013643	70163	Lypd8	LY6/PLAUR domain containing 8	-3.48002	0.132887	-5.40754	4.8701e-05	0.000818729	2.18171
ENSMUSG00000024247	106522	Pkdcc	protein kinase domain containing, cytoplasmic	2.21638	0.224864	5.40746	4.87082e-05	0.000818729	2.17679
ENSMUSG00000033356	78895	Pus7l	pseudouridylate synthase 7-like	-1.95594	-0.746071	-5.40282	4.91708e-05	0.000825633	2.15911
ENSMUSG00000089887	unknown	unknown	unknown	2.37718	-0.605236	5.40247	4.92059e-05	0.000825633	2.13699
ENSMUSG00000097527	76628	1700112J16Rik	RIKEN cDNA 1700112J16 gene	-5.44785	1.59873	-5.402	4.92522e-05	0.000825681	2.15618
ENSMUSG00000043932	320407	Klri2	killer cell lectin-like receptor family I member 2	-2.49102	1.82899	-5.40134	4.93187e-05	0.000826067	2.1607
ENSMUSG00000043300	26879	B3galnt1	UDP-GalNAc:betaGlcNAc beta 1,3-galactosaminyltransferase, polypeptide 1	-2.14678	-0.815171	-5.393	5.01631e-05	0.000839469	2.15132
ENSMUSG00000097729	unknown	unknown	unknown	-3.58103	0.123257	-5.3878	5.0697e-05	0.000847657	2.11469
ENSMUSG00000034285	18082	Nipsnap1	nipsnap homolog 1	-2.75589	0.0143375	-5.38514	5.0972e-05	0.000851506	2.13471
ENSMUSG00000102657	unknown	unknown	unknown	-2.44068	-0.306611	-5.38418	5.10722e-05	0.00085243	2.0904
ENSMUSG00000029815	75593	Malsu1	mitochondrial assembly of ribosomal large subunit 1	-3.93007	1.11866	-5.38149	5.13525e-05	0.000856356	2.10789
ENSMUSG00000104623	623114	Gm6394	ribosomal protein S11 pseudogene	3.01262	0.343767	5.37979	5.15301e-05	0.000858564	2.04332
ENSMUSG00000028389	22696	Zfp37	zinc finger protein 37	2.25072	-1.02617	5.37864	5.16511e-05	0.000859489	2.09424
ENSMUSG00000044328	216964	Trp53i13	transformation related protein 53 inducible protein 13	-1.77884	-1.2007	-5.3784	5.16761e-05	0.000859489	2.12393
ENSMUSG00000042308	233904	Setd1a	SET domain containing 1A	2.8774	-0.665368	5.37741	5.17806e-05	0.000860473	2.12281
ENSMUSG00000058056	72333	Palld	palladin, cytoskeletal associated protein	0.138235	12.0138	5.3733	5.22167e-05	0.000866961	-3.73774
ENSMUSG00000108891	unknown	unknown	unknown	2.48618	-0.751882	5.36773	5.28127e-05	0.000876091	2.07169
ENSMUSG00000042613	229534	Pbxip1	pre B cell leukemia transcription factor interacting protein 1	-2.08842	5.44105	-5.362	5.3433e-05	0.000885607	1.7568
ENSMUSG00000056145	229694	AI504432	expressed sequence AI504432	-4.22506	2.13299	-5.36105	5.35367e-05	0.000886552	2.09214
ENSMUSG00000104586	unknown	unknown	unknown	-1.97837	-1.12811	-5.3539	5.43237e-05	0.000898802	2.07672
ENSMUSG00000023232	230779	Serinc2	serine incorporator 2	2.13229	-0.720285	5.35162	5.45766e-05	0.000901393	2.07397
ENSMUSG00000024740	13194	Ddb1	damage specific DNA binding protein 1	-1.97731	2.58112	-5.35159	5.45805e-05	0.000901393	2.07351
ENSMUSG00000086498	unknown	unknown	unknown	-2.02604	-0.86095	-5.35121	5.46227e-05	0.000901393	2.0511
ENSMUSG00000050410	106795	Tcf19	transcription factor 19	2.31317	-0.924068	5.34445	5.53812e-05	0.000911981	2.036
ENSMUSG00000115692	unknown	unknown	unknown	-3.89267	1.18417	-5.34446	5.53799e-05	0.000911981	2.05858
ENSMUSG00002075772	unknown	unknown	unknown	-2.05604	-1.09586	-5.34421	5.54084e-05	0.000911981	2.05807
ENSMUSG00000090451	unknown	unknown	unknown	4.86066	1.35311	5.3319	5.68188e-05	0.000934386	2.02506
ENSMUSG00000000215	16334	Ins2	insulin II	3.38657	0.361833	5.32779	5.72979e-05	0.00094145	2.01132
ENSMUSG00000025737	268933	Wdr24	WD repeat domain 24	-2.71755	-0.728499	-5.32654	5.74443e-05	0.00094304	1.94997
ENSMUSG00000024354	20522	Slc23a1	solute carrier family 23 (nucleobase transporters), member 1	3.00154	0.19642	5.32175	5.8009e-05	0.000951487	2.01157
ENSMUSG00000116743	unknown	unknown	unknown	-2.73022	-0.667508	-5.31429	5.89011e-05	0.000965287	1.92382
ENSMUSG00000020744	67283	Slc25a19	solute carrier family 25 (mitochondrial thiamine pyrophosphate carrier), member 19	-4.4101	0.761373	-5.30979	5.94452e-05	0.000973364	1.99208
ENSMUSG00000018102	68024	H2bc4	H2B clustered histone 4	-2.39891	-0.217908	-5.30731	5.97477e-05	0.00097696	1.94749
ENSMUSG00000091583	unknown	unknown	unknown	-4.26212	0.319749	-5.30715	5.97677e-05	0.00097696	1.98992
ENSMUSG00000045664	104252	Cdc42ep2	CDC42 effector protein (Rho GTPase binding) 2	-2.34901	-0.753022	-5.30182	6.04229e-05	0.00098682	1.94549
ENSMUSG00000094531	257910	Olfr671	olfactory receptor 671	-2.47545	-0.213176	-5.29215	6.16309e-05	0.00100569	1.92894
ENSMUSG00000116424	635871	Gm7167	predicted gene 7167	-4.66522	1.03559	-5.28508	6.25294e-05	0.00101947	1.94434
ENSMUSG00000057156	239099	Homez	homeodomain leucine zipper-encoding gene	2.86341	-0.616462	5.28281	6.28205e-05	0.00102334	1.88699
ENSMUSG00000073759	unknown	unknown	unknown	2.65299	-0.523435	5.27869	6.33541e-05	0.00103026	1.87214
ENSMUSG00000100010	75476	1700010I02Rik	RIKEN cDNA 1700010I02 gene	2.09185	-1.21218	5.27884	6.33348e-05	0.00103026	1.92454
ENSMUSG00000020211	20222	Sf3a2	splicing factor 3a, subunit 2	2.99724	-0.0856642	5.27741	6.35195e-05	0.00103207	1.93286
ENSMUSG00000086837	100504291	Gm16618	predicted gene, 16618	-1.91188	-0.993692	-5.27644	6.36469e-05	0.00103326	1.93106
ENSMUSG00000102718	unknown	unknown	unknown	-4.11874	0.2368	-5.27438	6.39155e-05	0.0010359	1.92297
ENSMUSG00000106892	unknown	unknown	unknown	2.37922	0.29799	5.27436	6.39189e-05	0.0010359	1.90771
ENSMUSG00000084992	unknown	unknown	unknown	-3.31652	-0.692923	-5.27214	6.42099e-05	0.00103973	1.5506
ENSMUSG00000097755	unknown	unknown	unknown	4.37236	2.18623	5.26687	6.4907e-05	0.00105012	1.90722
ENSMUSG00000025646	235610	Atrip	ATR interacting protein	-2.69694	-0.365158	-5.26216	6.55375e-05	0.00105942	1.8315
ENSMUSG00000054499	67379	Dedd2	death effector domain-containing DNA binding protein 2	-2.79838	-0.230711	-5.2566	6.62895e-05	0.00107067	1.79803
ENSMUSG00000114303	unknown	unknown	unknown	2.75452	-0.576876	5.25315	6.67598e-05	0.00107734	1.84776
ENSMUSG00000025417	117150	Pip4k2c	phosphatidylinositol-5-phosphate 4-kinase, type II, gamma	-3.25135	1.17391	-5.2518	6.6945e-05	0.00107942	1.85453
ENSMUSG00000112433	unknown	unknown	unknown	-2.28085	-0.875222	-5.24607	6.77372e-05	0.00109126	1.8521
ENSMUSG00000026708	70454	Cenpl	centromere protein L	-1.93266	-0.933899	-5.24355	6.8088e-05	0.00109599	1.86688
ENSMUSG00000040752	17888	Myh6	myosin, heavy polypeptide 6, cardiac muscle, alpha	-0.786991	12.5315	-5.24151	6.83739e-05	0.00109966	-3.65399
ENSMUSG00000079179	74173	Rab10os	RAB10, member RAS oncogene family, opposite strand	-2.72303	-0.0728206	-5.23688	6.9028e-05	0.00110924	1.85481
ENSMUSG00000031398	18846	Plxna3	plexin A3	-1.90502	-1.29284	-5.21843	7.16951e-05	0.00115112	1.81954
ENSMUSG00000114677	unknown	unknown	unknown	-2.31513	0.624161	-5.21708	7.18942e-05	0.00115334	1.79197
ENSMUSG00000104253	unknown	unknown	unknown	-1.94257	-0.812379	-5.21074	7.28384e-05	0.00116669	1.80486
ENSMUSG00000120021	unknown	unknown	unknown	2.8109	-0.111428	5.21067	7.28492e-05	0.00116669	1.6639
ENSMUSG00000045377	67020	Tmem88	transmembrane protein 88	2.0022	-0.69757	5.20913	7.30805e-05	0.00116941	1.7826
ENSMUSG00000039296	74673	Spdye4a	speedy/RINGO cell cycle regulator family, member E4A	-4.43491	1.00911	-5.20796	7.32562e-05	0.00117124	1.79596
ENSMUSG00000044496	77034	2510039O18Rik	RIKEN cDNA 2510039O18 gene	-2.6752	0.999581	-5.2048	7.37343e-05	0.00117789	1.78492
ENSMUSG00000011008	68279	Mcoln2	mucolipin 2	-1.91058	-0.564692	-5.20385	7.38785e-05	0.0011792	1.79143
ENSMUSG00000055010	unknown	unknown	unknown	-4.78043	0.97444	-5.19892	7.46317e-05	0.00119022	1.78104
ENSMUSG00000115735	unknown	unknown	unknown	-2.1043	-0.774452	-5.19007	7.60036e-05	0.00121108	1.76117
ENSMUSG00000043885	234967	Slc36a4	solute carrier family 36 (proton/amino acid symporter), member 4	-2.73353	-0.136556	-5.18142	7.73696e-05	0.00123182	1.66914
ENSMUSG00000026171	57751	Rnf25	ring finger protein 25	-4.53177	0.792743	-5.18096	7.7443e-05	0.00123195	1.74686
ENSMUSG00000099470	unknown	unknown	unknown	3.82953	1.67728	5.17802	7.79141e-05	0.00123841	1.7391
ENSMUSG00000113031	unknown	unknown	unknown	1.86048	-0.628483	5.17666	7.81323e-05	0.00124084	1.73807
ENSMUSG00000036962	226356	Cfap221	cilia and flagella associated protein 221	-1.94243	2.88937	-5.16903	7.93721e-05	0.00125948	1.71972
ENSMUSG00000027455	386649	Nsfl1c	NSFL1 (p97) cofactor (p47)	-3.46028	0.95205	-5.16796	7.9546e-05	0.00126118	1.72258
ENSMUSG00000027220	80976	Syt13	synaptotagmin XIII	-2.18573	-0.896043	-5.1662	7.98363e-05	0.00126473	1.70702
ENSMUSG00000002741	56418	Ykt6	YKT6 v-SNARE homolog (S. cerevisiae)	-2.05103	-0.668598	-5.16477	8.0071e-05	0.00126633	1.70085
ENSMUSG00000097215	unknown	unknown	unknown	-2.09082	-0.71348	-5.16507	8.00218e-05	0.00126633	1.71702
ENSMUSG00000109722	100038555	Gm10578	predicted gene 10578	2.22888	0.454767	5.16416	8.01718e-05	0.00126687	1.71
ENSMUSG00000028396	71886	2310002L09Rik	RIKEN cDNA 2310002L09 gene	2.2837	-0.876875	5.16044	8.07899e-05	0.001274	1.69878
ENSMUSG00000062609	16516	Kcnj15	potassium inwardly-rectifying channel, subfamily J, member 15	-2.21794	0.439901	-5.16071	8.07446e-05	0.001274	1.70282
ENSMUSG00000114648	unknown	unknown	unknown	5.12467	1.17522	5.16024	8.08241e-05	0.001274	1.7003
ENSMUSG00000057948	70450	Unc13d	unc-13 homolog D	1.69418	-0.687718	5.15886	8.10533e-05	0.00127656	1.65747
ENSMUSG00000019832	67844	Rab32	RAB32, member RAS oncogene family	-3.51525	0.323802	-5.15514	8.16788e-05	0.00128534	1.6942
ENSMUSG00000086389	unknown	unknown	unknown	4.46347	0.244114	5.14709	8.30461e-05	0.00130578	1.67833
ENSMUSG00000023224	12258	Serping1	serine (or cysteine) peptidase inhibitor, clade G, member 1	-3.39511	-0.0767301	-5.14467	8.34621e-05	0.00131123	1.66489
ENSMUSG00000038000	497652	Acd	adrenocortical dysplasia	1.95513	-0.821788	5.14074	8.41426e-05	0.00131865	1.65725
ENSMUSG00000098530	unknown	unknown	unknown	-2.40136	-0.56969	-5.14091	8.41137e-05	0.00131865	1.66723
ENSMUSG00000109157	unknown	unknown	unknown	-3.62466	1.02746	-5.14095	8.41067e-05	0.00131865	1.66603
ENSMUSG00000044667	229791	Plppr4	phospholipid phosphatase related 4	2.50839	-0.64962	5.13257	8.5575e-05	0.00133999	1.59685
ENSMUSG00000029595	16873	Lhx5	LIM homeobox protein 5	-2.22145	3.47273	-5.13127	8.58041e-05	0.00134247	1.65163
ENSMUSG00000090087	102632938	Gm15939	predicted gene 15939	-2.48844	-0.449773	-5.12986	8.60546e-05	0.00134528	1.64072
ENSMUSG00000060613	226105	Cyp2c70	cytochrome P450, family 2, subfamily c, polypeptide 70	-2.09788	-1.02008	-5.12881	8.62416e-05	0.0013471	1.64322
ENSMUSG00000035764	268882	Fbxo45	F-box protein 45	-2.66839	-0.201311	-5.12663	8.66309e-05	0.00135207	1.54262
ENSMUSG00000003037	17274	Rab8a	RAB8A, member RAS oncogene family	-3.13343	0.139088	-5.12418	8.70711e-05	0.00135782	1.6358
ENSMUSG00000037349	68323	Nudt22	nudix (nucleoside diphosphate linked moiety X)-type motif 22	-1.96275	-1.18559	-5.12378	8.71437e-05	0.00135784	1.63599
ENSMUSG00000113090	unknown	unknown	unknown	1.7855	-0.825049	5.12269	8.73396e-05	0.00135978	1.63513
ENSMUSG00000025792	27376	Slc25a10	solute carrier family 25 (mitochondrial carrier, dicarboxylate transporter), member 10	-1.96347	-1.14464	-5.11668	8.84322e-05	0.00137566	1.6222
ENSMUSG00000021337	214189	Scgn	secretagogin, EF-hand calcium binding protein	-1.9	-1.15049	-5.11062	8.9547e-05	0.00139186	1.6118
ENSMUSG00000120471	unknown	unknown	unknown	-3.88417	-0.298956	-5.10492	9.06098e-05	0.00140723	1.59288
ENSMUSG00000024661	14319	Fth1	ferritin heavy polypeptide 1	-4.19808	0.933421	-5.09783	9.19486e-05	0.0014266	1.57058
ENSMUSG00000042895	223513	Abra	actin-binding Rho activating protein	-4.05046	0.824939	-5.09725	9.2058e-05	0.0014266	1.58452
ENSMUSG00000044122	216974	Proca1	protein interacting with cyclin A1	4.05819	2.58544	5.09713	9.20821e-05	0.0014266	1.58068
ENSMUSG00000028138	11532	Adh5	alcohol dehydrogenase 5 (class III), chi polypeptide	-2.14771	-0.612922	-5.09537	9.24182e-05	0.00143064	1.57607
ENSMUSG00000068263	58229	Efcc1	EF hand and coiled-coil domain containing 1	-3.98276	0.49193	-5.09409	9.26634e-05	0.00143327	1.58046
ENSMUSG00000062515	11770	Fabp4	fatty acid binding protein 4, adipocyte	5.69552	1.00289	5.09318	9.28383e-05	0.0014348	1.4799
ENSMUSG00000073436	193838	Eme2	essential meiotic structure-specific endonuclease subunit 2	2.46126	0.0235977	5.09256	9.29572e-05	0.00143547	1.54811
ENSMUSG00000039376	68760	Synpo2l	synaptopodin 2-like	-1.75536	2.15223	-5.0907	9.33146e-05	0.00143982	1.55281
ENSMUSG00000051788	75269	4930564D02Rik	RIKEN cDNA 4930564D02 gene	-2.45995	-0.537626	-5.09028	9.33973e-05	0.00143993	1.54391
ENSMUSG00000072995	382239	Cpxcr1	CPX chromosome region, candidate 1	-4.01835	2.19053	-5.08827	9.37865e-05	0.00144475	1.56851
ENSMUSG00000010825	170935	Grid2ip	glutamate receptor, ionotropic, delta 2 (Grid2) interacting protein 1	-3.06968	0.807333	-5.08714	9.40061e-05	0.00144696	1.56361
ENSMUSG00000117922	unknown	unknown	unknown	-4.14954	2.05771	-5.08116	9.51782e-05	0.00146382	1.55416
ENSMUSG00000027386	70370	Fbln7	fibulin 7	2.45028	-0.697813	5.07918	9.55688e-05	0.00146864	1.50066
ENSMUSG00000074179	100042314	Gsta5	glutathione S-transferase alpha 5	1.84641	-0.98811	5.07854	9.56959e-05	0.0014694	1.52908
ENSMUSG00000015468	18132	Notch4	notch 4	-3.81595	-0.257883	-5.07186	9.70299e-05	0.00148748	1.50455
ENSMUSG00000113874	unknown	unknown	unknown	4.65805	2.23357	5.07202	9.69976e-05	0.00148748	1.51788
ENSMUSG00000030798	12493	Cd37	CD37 antigen	2.63779	-0.54622	5.06849	9.77102e-05	0.0014967	1.52948
ENSMUSG00000114575	unknown	unknown	unknown	-2.57491	-0.236423	-5.04758	0.000102041	0.00156178	1.47761
ENSMUSG00000110594	unknown	unknown	unknown	2.18707	-0.735482	5.04454	0.000102686	0.00157039	1.47273
ENSMUSG00000029592	100756	Usp30	ubiquitin specific peptidase 30	-4.15909	0.478345	-5.03755	0.000104187	0.00159206	1.45065
ENSMUSG00000044562	69903	Rasip1	Ras interacting protein 1	3.74991	0.621915	5.02805	0.000106263	0.00162247	1.4454
ENSMUSG00000108364	unknown	unknown	unknown	1.86786	-0.774876	5.02715	0.000106462	0.00162421	1.44979
ENSMUSG00000002732	14231	Fkbp7	FK506 binding protein 7	-1.86813	-1.087	-5.02496	0.000106948	0.00163023	1.4471
ENSMUSG00000019845	71924	Tube1	tubulin, epsilon 1	-2.97444	2.1568	-5.0246	0.000107028	0.00163023	1.44164
ENSMUSG00000108027	unknown	unknown	unknown	4.82743	2.80058	5.00938	0.000110469	0.00168129	1.40531
ENSMUSG00000078695	217149	Cisd3	CDGSH iron sulfur domain 3	-1.82816	-0.360041	-5.00662	0.000111104	0.0016896	1.4115
ENSMUSG00000086429	14910	Gt(ROSA)26Sor	gene trap ROSA 26, Philippe Soriano	-1.78819	-0.722685	-5.00518	0.000111437	0.00169196	1.40821
ENSMUSG00000103510	unknown	unknown	unknown	3.69357	3.30173	5.00535	0.000111398	0.00169196	1.40696
ENSMUSG00000018570	70419	2810408A11Rik	RIKEN cDNA 2810408A11 gene	1.82505	-0.748759	4.99962	0.000112733	0.0017089	1.39606
ENSMUSG00000041773	13803	Enc1	ectodermal-neural cortex 1	-2.11814	-0.908474	-4.99973	0.000112708	0.0017089	1.38514
ENSMUSG00000015092	59022	Edf1	endothelial differentiation-related factor 1	-3.7867	0.0478747	-4.99905	0.000112868	0.00170958	1.39186
ENSMUSG00000023341	17858	Mx2	MX dynamin-like GTPase 2	-2.17061	-0.840596	-4.99556	0.00011369	0.00172066	1.38181
ENSMUSG00000002565	20259	Scin	scinderin	-2.64593	0.760208	-4.99321	0.000114249	0.00172774	1.38364
ENSMUSG00000121449	unknown	unknown	unknown	-2.85786	-0.20754	-4.98941	0.000115155	0.00174006	1.3655
ENSMUSG00000115083	102638118	Gm34756	predicted gene, 34756	4.45093	0.887028	4.98411	0.000116434	0.00175798	1.36109
ENSMUSG00000032469	83703	Dbr1	debranching RNA lariats 1	-2.87483	0.348875	-4.98255	0.000116812	0.0017609	1.346
ENSMUSG00000094719	330097	Gm5108	predicted gene 5108	4.38699	0.104598	4.98263	0.000116792	0.0017609	1.3575
ENSMUSG00000025870	56795	Arl10	ADP-ribosylation factor-like 10	-4.48837	0.807206	-4.9797	0.000117506	0.00176996	1.35584
ENSMUSG00000026755	74192	Arpc5l	actin related protein 2/3 complex, subunit 5-like	-2.61612	-0.236518	-4.97808	0.000117904	0.00177454	1.30235
ENSMUSG00000022614	105847	Lmf2	lipase maturation factor 2	3.55692	-0.0574448	4.97373	0.000118978	0.00178929	1.34614
ENSMUSG00000115020	171256	Vmn1r218	vomeronasal 1 receptor 218	-2.24985	-0.281879	-4.97333	0.000119077	0.00178935	1.34736
ENSMUSG00000083384	unknown	unknown	unknown	-4.30921	0.680318	-4.96756	0.000120518	0.00180958	1.33483
ENSMUSG00000046491	69183	C1qtnf2	C1q and tumor necrosis factor related protein 2	2.69587	-0.582143	4.96507	0.000121144	0.00181754	1.33078
ENSMUSG00000004988	108017	Fxyd4	FXYD domain-containing ion transport regulator 4	-2.07038	-0.743992	-4.96397	0.00012142	0.00182025	1.32287
ENSMUSG00000087601	101202684	Uchl1os	ubiquitin carboxy-terminal hydrolase L1, opposite strand	4.31683	0.845043	4.95762	0.000123039	0.00184307	1.3064
ENSMUSG00000121301	unknown	unknown	unknown	-4.79407	3.02704	-4.95345	0.000124114	0.0018577	1.30893
ENSMUSG00000082802	unknown	unknown	unknown	1.83916	-1.18227	4.95201	0.000124487	0.00186181	1.30323
ENSMUSG00000037185	74127	Krt80	keratin 80	2.16826	-0.724518	4.95065	0.000124841	0.00186565	1.29332
ENSMUSG00000052632	211914	Asap2	ArfGAP with SH3 domain, ankyrin repeat and PH domain 2	0.582403	7.43181	4.94677	0.000125857	0.00187934	0.654474
ENSMUSG00000121131	unknown	unknown	unknown	2.428	-0.618739	4.9403	0.000127566	0.00190337	1.27895
ENSMUSG00000022244	17117	Amacr	alpha-methylacyl-CoA racemase	-2.63082	-0.564231	-4.93956	0.000127764	0.00190483	1.22537
ENSMUSG00000027074	58207	Slc43a3	solute carrier family 43, member 3	1.51203	-0.472554	4.93258	0.000129637	0.00193124	1.2677
ENSMUSG00000032458	50797	Copb2	coatomer protein complex, subunit beta 2 (beta prime)	-4.81764	0.903598	-4.92965	0.000130433	0.00194158	1.25793
ENSMUSG00000079058	252866	Adam34	a disintegrin and metallopeptidase domain 34	-4.56742	2.75489	-4.92196	0.000132546	0.00197148	1.24798
ENSMUSG00000044751	unknown	unknown	unknown	-4.51197	1.4789	-4.91821	0.000133587	0.0019854	1.23951
ENSMUSG00000074622	16658	Mafb	v-maf musculoaponeurotic fibrosarcoma oncogene family, protein B (avian)	2.04117	-0.726586	4.90573	0.000137118	0.00203629	1.19263
ENSMUSG00000049409	58182	Prokr1	prokineticin receptor 1	-2.59216	-0.154408	-4.90346	0.000137769	0.00204436	1.21034
ENSMUSG00000116852	68230	1700102H20Rik	RIKEN cDNA 1700102H20 gene	-4.50363	0.794768	-4.90178	0.000138253	0.00204995	1.19558
ENSMUSG00000090556	unknown	unknown	unknown	3.61794	3.07388	4.89838	0.00013924	0.00206296	1.19248
ENSMUSG00000056313	69068	Tcim	transcriptional and immune response regulator	-2.1363	-0.996816	-4.89333	0.000140719	0.00208172	1.17763
ENSMUSG00000098894	unknown	unknown	unknown	4.36789	1.53757	4.89331	0.000140725	0.00208172	1.18324
ENSMUSG00000042042	78752	Csgalnact2	chondroitin sulfate N-acetylgalactosaminyltransferase 2	2.81944	-0.462152	4.88907	0.000141978	0.00209862	1.18412
ENSMUSG00000015889	16993	Lta4h	leukotriene A4 hydrolase	-1.84371	2.68893	-4.88752	0.000142441	0.00209893	1.13513
ENSMUSG00000037822	68552	Smim14	small integral membrane protein 14	-3.62347	0.447409	-4.88774	0.000142375	0.00209893	1.17151
ENSMUSG00000095193	100044193	Gm20939	predicted gene, 20939	3.96387	0.624079	4.88825	0.000142222	0.00209893	1.18035
ENSMUSG00000117017	unknown	unknown	unknown	-4.39132	1.15551	-4.88828	0.000142214	0.00209893	1.13445
ENSMUSG00000120269	unknown	unknown	unknown	2.12685	-0.941333	4.8853	0.000143104	0.00210706	1.16315
ENSMUSG00000038975	19352	Rabggtb	Rab geranylgeranyl transferase, b subunit	4.40831	0.210379	4.87934	0.000144898	0.00213183	1.16277
ENSMUSG00000015016	257633	Acsf3	acyl-CoA synthetase family member 3	2.45827	0.305561	4.87679	0.000145676	0.00214162	1.13245
ENSMUSG00000028187	70285	Rpf1	ribosome production factor 1 homolog	-2.03471	-0.657295	-4.87576	0.00014599	0.00214458	1.13569
ENSMUSG00000040528	380732	Milr1	mast cell immunoglobulin like receptor 1	-4.83096	1.98297	-4.87259	0.000146962	0.00215552	1.13801
ENSMUSG00000110621	258558	Olfr837	olfactory receptor 837	-1.99083	-1.08846	-4.87273	0.000146919	0.00215552	1.15238
ENSMUSG00000086910	unknown	unknown	unknown	-2.66107	-0.510341	-4.87095	0.000147467	0.00216126	1.08727
ENSMUSG00000112811	664952	Gm7422	high mobility group box 2 pseudogene	3.50725	0.712583	4.87057	0.000147585	0.00216131	1.14189
ENSMUSG00000028527	11639	Ak4	adenylate kinase 4	3.21898	2.4949	4.86943	0.000147935	0.00216478	1.14627
ENSMUSG00000035413	103743	Tmem98	transmembrane protein 98	1.56612	2.08807	4.86405	0.000149615	0.00218767	1.10271
ENSMUSG00000113500	unknown	unknown	unknown	2.04122	-1.06917	4.86341	0.000149813	0.00218889	1.06475
ENSMUSG00000096345	100043300	Esp16	exocrine gland secreted peptide 16	-1.99514	-0.130606	-4.86051	0.000150728	0.00220056	1.05777
ENSMUSG00000049038	74238	Mterf2	mitochondrial transcription termination factor 2	-2.14548	-0.669071	-4.85493	0.000152499	0.00222471	1.11443
ENSMUSG00000085277	unknown	unknown	unknown	-3.51042	0.536174	-4.85005	0.000154067	0.00224585	1.09777
ENSMUSG00000020087	71767	Tysnd1	trypsin domain containing 1	-1.79466	-0.218969	-4.84	0.000157349	0.0022906	1.08742
ENSMUSG00000032977	108707	Fam207a	family with sequence similarity 207, member A	-3.40034	0.384587	-4.83954	0.000157498	0.0022906	1.05332
ENSMUSG00000052688	226421	Rab7b	RAB7B, member RAS oncogene family	4.2832	0.616152	4.83979	0.000157418	0.0022906	1.07974
ENSMUSG00000087056	unknown	unknown	unknown	-1.51095	-0.739258	-4.83352	0.000159501	0.00231795	1.02648
ENSMUSG00000120414	unknown	unknown	unknown	2.66189	-0.0351264	4.82683	0.000161757	0.00234893	1.00197
ENSMUSG00000022722	56297	Arl6	ADP-ribosylation factor-like 6	-4.00586	0.00927577	-4.8169	0.000165161	0.00239654	1.04337
ENSMUSG00000072592	100038728	Gm10373	predicted gene 10373	-1.9373	-0.483578	-4.81567	0.000165589	0.00240092	1.04183
ENSMUSG00000054520	24055	Sh3bp2	SH3-domain binding protein 2	2.37739	0.751478	4.80893	0.00016795	0.00243329	1.0113
ENSMUSG00000024312	57315	Wdr46	WD repeat domain 46	-1.91975	-0.944915	-4.80045	0.000170966	0.0024751	1.0124
ENSMUSG00000069785	unknown	unknown	unknown	3.14225	-0.445217	4.79792	0.000171877	0.00248639	0.899772
ENSMUSG00000078575	666927	Gm12887	predicted gene 12887	1.8989	-1.22909	4.79714	0.000172159	0.00248858	1.00617
ENSMUSG00000049436	22268	Upk1b	uroplakin 1B	1.81352	1.34242	4.79423	0.000173218	0.00250198	0.997399
ENSMUSG00000022144	14573	Gdnf	glial cell line derived neurotrophic factor	4.34448	-0.0730311	4.79385	0.000173355	0.00250206	0.976339
ENSMUSG00000023051	21357	Tarbp2	TARBP2, RISC loading complex RNA binding subunit	1.97034	-0.831998	4.79311	0.000173626	0.00250406	0.99638
ENSMUSG00000041346	216853	Wrap53	WD repeat containing, antisense to Trp53	-1.90468	-0.602086	-4.78975	0.000174854	0.00251987	0.989426
ENSMUSG00000066500	75510	Izumo2	IZUMO family member 2	1.82596	-1.04074	4.78902	0.000175122	0.00252181	0.986676
ENSMUSG00000080880	unknown	unknown	unknown	-1.75996	3.37773	-4.78766	0.000175626	0.00252716	0.987647
ENSMUSG00000097121	319760	D130020L05Rik	RIKEN cDNA D130020L05 gene	2.07102	0.184558	4.77116	0.000181826	0.00261439	0.932248
ENSMUSG00000030336	21940	Cd27	CD27 antigen	4.27697	0.786408	4.76716	0.000183363	0.00263413	0.887713
ENSMUSG00000110105	ambiguous	ambiguous	ambiguous	1.82731	1.18679	4.76686	0.000183476	0.00263413	0.934883
ENSMUSG00000023939	68463	Mrpl14	mitochondrial ribosomal protein L14	2.24497	-0.013015	4.76343	0.000184807	0.00264922	0.936592
ENSMUSG00000120297	unknown	unknown	unknown	2.10678	-0.560223	4.76358	0.000184751	0.00264922	0.940873
ENSMUSG00000041695	16518	Kcnj2	potassium inwardly-rectifying channel, subfamily J, member 2	-4.13883	0.218979	-4.75716	0.000187264	0.00268242	0.927617
ENSMUSG00000107744	unknown	unknown	unknown	2.73477	0.26946	4.75563	0.000187866	0.00268901	0.925096
ENSMUSG00000034295	225288	Fhod3	formin homology 2 domain containing 3	0.52116	11.6127	4.74942	0.00019034	0.00272237	-3.51419
ENSMUSG00000025779	17087	Ly96	lymphocyte antigen 96	-3.13887	1.00099	-4.74708	0.000191277	0.00273167	0.907151
ENSMUSG00000108334	unknown	unknown	unknown	1.79114	-0.877733	4.74733	0.00019118	0.00273167	0.903319
ENSMUSG00000029512	22241	Ulk1	unc-51 like kinase 1	-4.63245	0.287552	-4.73947	0.000194371	0.00277377	0.823937
ENSMUSG00000029703	71735	Lrwd1	leucine-rich repeats and WD repeat domain containing 1	-1.93168	-0.798304	-4.73888	0.00019461	0.00277509	0.892675
ENSMUSG00000118172	unknown	unknown	unknown	-1.913	-0.95954	-4.73196	0.000197471	0.00281378	0.879401
ENSMUSG00000020288	268390	Ahsa2	AHA1, activator of heat shock protein ATPase 2	-2.0586	-0.257108	-4.73001	0.000198284	0.00282324	0.850893
ENSMUSG00000029070	74761	Mxra8	matrix-remodelling associated 8	-1.84074	-0.852073	-4.72695	0.000199565	0.00283935	0.857487
ENSMUSG00000085412	102635415	Halr1	Hoxa adjacent long noncoding RNA 1	4.15684	0.866823	4.72633	0.000199829	0.00284098	0.851159
ENSMUSG00000017386	22032	Traf4	TNF receptor associated factor 4	1.68181	-0.920757	4.71897	0.000202954	0.00288326	0.820821
ENSMUSG00000055148	16598	Klf2	Kruppel-like factor 2 (lung)	-1.82204	-0.552756	-4.71044	0.000206635	0.00293335	0.836766
ENSMUSG00000096299	unknown	unknown	unknown	-2.23993	1.80656	-4.70988	0.00020688	0.00293463	0.818021
ENSMUSG00000020455	94091	Trim11	tripartite motif-containing 11	-2.33699	0.217065	-4.70268	0.00021005	0.00297737	0.809709
ENSMUSG00000075201	258570	Olfr1043	olfactory receptor 1043	-2.29515	0.175835	-4.70091	0.000210835	0.00298629	0.80552
ENSMUSG00000028468	242406	Rgp1	RAB6A GEF compex partner 1	2.24297	-0.350077	4.69954	0.000211444	0.00299268	0.811224
ENSMUSG00000073375	240131	Lrrc30	leucine rich repeat containing 30	-1.75263	-1.1718	-4.69902	0.000211674	0.0029937	0.811542
ENSMUSG00000118216	unknown	unknown	unknown	1.98554	-0.993589	4.69484	0.000213553	0.00301802	0.807555
ENSMUSG00000001962	108160	Fam50a	family with sequence similarity 50, member A	2.24125	2.41271	4.69172	0.000214962	0.00303568	0.786569
ENSMUSG00000100182	69030	1810006J02Rik	RIKEN cDNA 1810006J02 gene	-5.29382	1.3449	-4.6821	0.000219373	0.00309567	0.663049
ENSMUSG00000085819	unknown	unknown	unknown	-2.14992	-0.380454	-4.67637	0.000222046	0.00313107	0.770707
ENSMUSG00000114113	unknown	unknown	unknown	-1.92681	-0.756911	-4.67595	0.000222244	0.00313153	0.769446
ENSMUSG00000027637	67388	Rab5if	RAB5 interacting factor	-2.74548	-0.261177	-4.67479	0.000222787	0.00313686	0.768783
ENSMUSG00000083485	unknown	unknown	unknown	2.54793	-0.441807	4.67386	0.000223227	0.00314073	0.760892
ENSMUSG00000064156	17830	Prol1	proline rich, lacrimal 1	-2.05688	-0.87569	-4.67162	0.000224285	0.00315124	0.762638
ENSMUSG00000068015	380916	Lrch1	leucine-rich repeats and calponin homology (CH) domain containing 1	-0.69301	8.25068	-4.67157	0.000224306	0.00315124	-0.356468
ENSMUSG00000035469	71330	Rcbtb1	regulator of chromosome condensation (RCC1) and BTB (POZ) domain containing protein 1	-2.13899	0.283029	-4.65674	0.000231453	0.00324924	0.728234
ENSMUSG00000091034	100271704	Gm17660	predicted gene, 17660	-1.95002	-0.794991	-4.65443	0.000232586	0.00326273	0.72783
ENSMUSG00000097229	unknown	unknown	unknown	3.16153	1.96473	4.65122	0.000234169	0.00328252	0.714385
ENSMUSG00000024553	14427	Galr1	galanin receptor 1	2.13312	-0.645942	4.65061	0.000234473	0.00328337	0.721159
ENSMUSG00000090427	unknown	unknown	unknown	2.51927	-0.00676482	4.6504	0.000234576	0.00328337	0.71364
ENSMUSG00000021575	11624	Ahrr	aryl-hydrocarbon receptor repressor	-3.93979	0.968363	-4.64825	0.000235642	0.00329587	0.7017
ENSMUSG00000073130	382221	Gm1141	predicted gene 1141	1.76052	-0.958599	4.63964	0.000239975	0.003354	0.700511
ENSMUSG00000116547	665513	Gm7667	ribosomal protein L13 pseudogene	-4.8096	1.44224	-4.63557	0.000242049	0.00338051	0.664668
ENSMUSG00000112109	102632964	Gm30906	predicted gene, 30906	3.82056	0.825153	4.63357	0.000243079	0.00339239	0.663036
ENSMUSG00000082766	unknown	unknown	unknown	-2.72671	-0.247887	-4.62878	0.000245557	0.00342445	0.669972
ENSMUSG00000025421	76987	Hdhd2	haloacid dehalogenase-like hydrolase domain containing 2	-1.85701	-0.95804	-4.62733	0.00024631	0.00343244	0.674385
ENSMUSG00000055692	224019	Tmem191c	transmembrane protein 191C	-1.77878	4.44549	-4.61684	0.000251843	0.00350697	0.448975
ENSMUSG00000067919	100043034	Rex2	reduced expression 2	-4.08377	0.771418	-4.61383	0.000253451	0.00352677	0.636889
ENSMUSG00000087011	unknown	unknown	unknown	-3.89326	1.26223	-4.61231	0.000254268	0.00353555	0.625955
ENSMUSG00000107666	102639979	4933406J09Rik	RIKEN cDNA 4933406J09 gene	4.42061	0.796227	4.61148	0.000254717	0.00353921	0.577035
ENSMUSG00000032368	22771	Zic1	zinc finger protein of the cerebellum 1	2.28864	0.237829	4.60937	0.00025586	0.00355249	0.641728
ENSMUSG00000023913	27226	Pla2g7	phospholipase A2, group VII (platelet-activating factor acetylhydrolase, plasma)	-4.52872	2.37996	-4.59767	0.00026228	0.00363897	0.582638
ENSMUSG00000025558	105445	Dock9	dedicator of cytokinesis 9	1.4657	5.54522	4.58984	0.000266668	0.00369715	0.345233
ENSMUSG00000051113	75538	Garin5a	golgi associated RAB2 interactor 5A	3.35749	0.209689	4.58622	0.000268727	0.00372297	0.582415
ENSMUSG00000063488	382118	Zkscan7	zinc finger with KRAB and SCAN domains 7	-1.89175	-0.710454	-4.58575	0.000268995	0.00372398	0.593656
ENSMUSG00000110710	unknown	unknown	unknown	1.83224	-0.168555	4.58234	0.000270948	0.00374827	0.584441
ENSMUSG00000040187	272322	Arntl2	aryl hydrocarbon receptor nuclear translocator-like 2	-3.95777	0.674135	-4.57977	0.000272427	0.00376599	0.555356
ENSMUSG00000050947	229715	Amigo1	adhesion molecule with Ig like domain 1	2.35825	0.226522	4.5756	0.000274843	0.00379663	0.561254
ENSMUSG00000112244	unknown	unknown	unknown	-3.09035	0.821129	-4.57272	0.000276532	0.00381719	0.566539
ENSMUSG00000042371	109342	Slc5a10	solute carrier family 5 (sodium/glucose cotransporter), member 10	2.52145	-0.709314	4.57173	0.00027711	0.00382239	0.512522
ENSMUSG00000108580	unknown	unknown	unknown	3.56348	-0.186026	4.56935	0.000278518	0.00383902	0.552907
ENSMUSG00000078521	69885	Aunip	aurora kinase A and ninein interacting protein	2.24518	-0.67881	4.56534	0.000280892	0.00386894	0.55564
ENSMUSG00000028653	66966	Trit1	tRNA isopentenyltransferase 1	2.70611	2.84625	4.56143	0.000283234	0.00389837	0.542126
ENSMUSG00000031505	69225	Naxd	NAD(P)HX dehydratase	2.69992	0.48637	4.56088	0.000283569	0.00390015	0.547583
ENSMUSG00000072295	73463	C2cd6	C2 calcium dependent domain containing 6	-2.22041	-0.361709	-4.55242	0.000288707	0.00396795	0.527117
ENSMUSG00000020120	56193	Plek	pleckstrin	-3.8072	-0.071579	-4.55202	0.000288951	0.00396843	0.511904
ENSMUSG00000070319	53356	Eif3g	eukaryotic translation initiation factor 3, subunit G	2.41072	-0.195415	4.54319	0.000294422	0.00404064	0.492649
ENSMUSG00000037813	228846	D630003M21Rik	RIKEN cDNA D630003M21 gene	4.00847	1.72527	4.54201	0.00029516	0.00404785	0.466581
ENSMUSG00000003420	14132	Fcgrt	Fc fragment of IgG receptor and transporter	3.27583	0.0558085	4.54125	0.000295633	0.0040514	0.4986
ENSMUSG00000018761	24070	Mpdu1	mannose-P-dolichol utilization defect 1	1.58178	2.67249	4.53579	0.000299084	0.00409574	0.443526
ENSMUSG00000028427	11832	Aqp7	aquaporin 7	-1.97908	-0.748486	-4.52994	0.000302824	0.00413802	0.473901
ENSMUSG00000105710	unknown	unknown	unknown	3.83037	1.03998	4.53009	0.000302732	0.00413802	0.458139
ENSMUSG00000112609	unknown	unknown	unknown	2.14741	-0.676054	4.5305	0.000302463	0.00413802	0.437995
ENSMUSG00000085864	unknown	unknown	unknown	1.72311	4.53341	4.5263	0.000305178	0.00416718	0.351196
ENSMUSG00000016128	243362	Stard13	StAR-related lipid transfer (START) domain containing 13	-1.83215	-0.545719	-4.52204	0.000307954	0.00420207	0.467615
ENSMUSG00000004748	67900	Mtfp1	mitochondrial fission process 1	-2.5379	-0.484738	-4.51935	0.000309721	0.00422314	0.429098
ENSMUSG00000006362	12398	Cbfa2t3	CBFA2/RUNX1 translocation partner 3	1.61249	2.33269	4.51784	0.000310716	0.00423367	0.463749
ENSMUSG00000121377	unknown	unknown	unknown	-3.64907	0.300362	-4.5146	0.000312865	0.0042599	0.441417
ENSMUSG00000006333	76846	Rps9	ribosomal protein S9	-2.15734	1.03092	-4.50434	0.000319765	0.00435072	0.436923
ENSMUSG00000027115	228421	Kif18a	kinesin family member 18A	4.26504	0.984199	4.50393	0.000320044	0.00435141	0.393518
ENSMUSG00000089871	75858	Speer4cos	spermatogenesis associated glutamate (E)-rich protein 4C, opposite strand transcript	-1.82512	-1.07502	-4.50339	0.000320414	0.00435332	0.422648
ENSMUSG00000030609	68048	Aen	apoptosis enhancing nuclease	2.22425	-0.540702	4.50234	0.000321127	0.00435988	0.429724
ENSMUSG00000039633	244421	Lonrf1	LON peptidase N-terminal domain and ring finger 1	-3.75952	1.89737	-4.49969	0.000322943	0.00438142	0.395586
ENSMUSG00000102546	677785	Gm9722	predicted gene 9722	-1.78573	-1.0982	-4.4893	0.00033016	0.00447613	0.406014
ENSMUSG00000055333	245827	Fat2	FAT atypical cadherin 2	3.25656	0.531811	4.48502	0.000333183	0.00451389	0.332157
ENSMUSG00000029993	56748	Nfu1	NFU1 iron-sulfur cluster scaffold	1.05593	3.91147	4.48085	0.000336158	0.00455095	0.19285
ENSMUSG00000022856	66664	Tmem41a	transmembrane protein 41a	-1.77392	-0.80808	-4.47635	0.000339388	0.00458814	0.383414
ENSMUSG00000059921	22253	Unc5c	unc-5 netrin receptor C	-1.06165	6.58574	-4.47658	0.000339228	0.00458814	0.0532893
ENSMUSG00000099398	383435	Ms4a14	membrane-spanning 4-domains, subfamily A, member 14	-3.35171	-0.681303	-4.47202	0.000342534	0.00462737	0.346163
ENSMUSG00000115100	unknown	unknown	unknown	-2.23877	-0.871735	-4.47062	0.000343561	0.00463794	0.372128
ENSMUSG00000079523	19240	Tmsb10	thymosin, beta 10	-2.30148	-0.827804	-4.46229	0.00034971	0.00471761	0.335636
ENSMUSG00000049421	26466	Zfp260	zinc finger protein 260	1.85661	2.04781	4.46077	0.00035084	0.00472949	0.343041
ENSMUSG00000025738	214931	Fbxl16	F-box and leucine-rich repeat protein 16	-3.3662	0.615229	-4.4546	0.000355486	0.00478873	0.341044
ENSMUSG00000042535	14904	Gtpbp1	GTP binding protein 1	-2.76957	0.997142	-4.45203	0.000357435	0.00481156	0.335238
ENSMUSG00000003309	11768	Ap1m2	adaptor protein complex AP-1, mu 2 subunit	-2.17385	-0.824915	-4.44955	0.000359332	0.00483367	0.291692
ENSMUSG00000118478	unknown	unknown	unknown	2.54747	0.649802	4.44562	0.000362353	0.00487087	0.323361
ENSMUSG00000032840	76792	Spring1	SREBF pathway regulator in golgi 1	-2.06607	-0.535507	-4.44502	0.000362818	0.00487367	0.320227
ENSMUSG00000012848	20103	Rps5	ribosomal protein S5	-4.08723	1.01915	-4.44418	0.000363467	0.00487894	0.299334
ENSMUSG00000066176	unknown	unknown	unknown	-3.34673	0.757631	-4.44137	0.000365653	0.00490481	0.235522
ENSMUSG00000115541	unknown	unknown	unknown	-1.98609	-0.449841	-4.43903	0.000367479	0.00492582	0.296239
ENSMUSG00000006014	96875	Prg4	proteoglycan 4 (megakaryocyte stimulating factor, articular superficial zone protein)	3.97944	0.0237474	4.43812	0.000368198	0.00492896	0.289261
ENSMUSG00000110329	102641740	Gm38572	predicted gene, 38572	-2.48717	0.849928	-4.43807	0.000368231	0.00492896	0.296837
ENSMUSG00000017950	15378	Hnf4a	hepatic nuclear factor 4, alpha	-4.54202	2.25515	-4.43685	0.000369194	0.00493836	0.250242
ENSMUSG00000022479	22337	Vdr	vitamin D (1,25-dihydroxyvitamin D3) receptor	3.57556	1.98516	4.43589	0.00036995	0.00494325	0.254397
ENSMUSG00000079084	66396	Ccdc82	coiled-coil domain containing 82	-2.7675	0.78739	-4.43573	0.00037008	0.00494325	0.304014
ENSMUSG00000054196	68588	Cthrc1	collagen triple helix repeat containing 1	-4.31518	1.50906	-4.43311	0.000372146	0.00496736	0.265877
ENSMUSG00000035232	236900	Pdk3	pyruvate dehydrogenase kinase, isoenzyme 3	-4.22085	1.84386	-4.4286	0.000375747	0.00501189	0.229468
ENSMUSG00000051451	233490	Crebzf	CREB/ATF bZIP transcription factor	-2.6245	0.0590056	-4.42523	0.000378461	0.00504455	0.256307
ENSMUSG00000081055	629591	Gm6987	predicted pseudogene 6987	-1.81252	-0.976427	-4.41924	0.000383326	0.00510582	0.267431
ENSMUSG00000114898	unknown	unknown	unknown	-3.53624	0.125883	-4.41344	0.000388098	0.00516575	0.246442
ENSMUSG00000037816	109082	Fbxw17	F-box and WD-40 domain protein 17	-1.94209	-0.478642	-4.41126	0.000389912	0.00518626	0.256962
ENSMUSG00000073607	633395	Gm10548	ribosomal protein L29 pseudogene	-2.19842	-0.702252	-4.40407	0.000395935	0.00526269	0.242159
ENSMUSG00000022860	246048	Chodl	chondrolectin	-2.13983	0.098335	-4.40154	0.000398083	0.00528755	0.231533
ENSMUSG00000085664	75836	Atxn7l1os2	ataxin 7-like 1, opposite strand 2	-4.01108	2.33103	-4.40099	0.000398553	0.00529009	0.184327
ENSMUSG00000114196	unknown	unknown	unknown	-3.36433	-0.114525	-4.39605	0.000402776	0.00534241	0.199247
ENSMUSG00000003531	13353	Dgcr6	DiGeorge syndrome critical region gene 6	1.76485	-0.734071	4.3914	0.000406798	0.00539199	0.19744
ENSMUSG00000086932	unknown	unknown	unknown	4.14795	1.0302	4.39021	0.000407831	0.00540191	0.134254
ENSMUSG00000105511	unknown	unknown	unknown	-2.02991	3.52264	-4.38923	0.000408687	0.00540948	0.213861
ENSMUSG00000052026	240332	Slc6a7	solute carrier family 6 (neurotransmitter transporter, L-proline), member 7	2.10505	1.15275	4.38047	0.000416408	0.00550784	0.191199
ENSMUSG00000030763	30949	Lcmt1	leucine carboxyl methyltransferase 1	-3.76074	0.0825936	-4.37689	0.000419599	0.00554618	0.165914
ENSMUSG00000120165	unknown	unknown	unknown	2.07954	-0.78643	4.37483	0.000421454	0.00556683	0.179811
ENSMUSG00000024911	58249	Fibp	fibroblast growth factor (acidic) intracellular binding protein	-1.45226	2.74425	-4.37303	0.000423073	0.00558433	0.168848
ENSMUSG00000109825	unknown	unknown	unknown	3.13873	0.714198	4.36923	0.000426529	0.00562604	0.162991
ENSMUSG00000026283	66262	Ing5	inhibitor of growth family, member 5	-3.1261	1.92877	-4.36499	0.000430411	0.0056733	0.157948
ENSMUSG00000020020	327799	Usp44	ubiquitin specific peptidase 44	-1.46067	-1.05263	-4.3617	0.000433445	0.00570828	0.0963514
ENSMUSG00000110897	unknown	unknown	unknown	-2.22927	-0.574211	-4.36146	0.000433666	0.00570828	0.15617
ENSMUSG00000027944	23897	Hax1	HCLS1 associated X-1	2.00581	0.859333	4.35718	0.00043765	0.00575673	0.151022
ENSMUSG00000001493	17285	Meox1	mesenchyme homeobox 1	1.88903	-0.0561427	4.35643	0.000438356	0.00576203	0.143164
ENSMUSG00000022824	17063	Muc13	mucin 13, epithelial transmembrane	-1.52491	-0.24556	-4.35007	0.000444358	0.00583688	0.0499074
ENSMUSG00000086736	102633371	Gm14902	predicted gene 14902	2.52737	-0.303503	4.34437	0.000449808	0.00590439	0.119452
ENSMUSG00000024851	18739	Pitpnm1	phosphatidylinositol transfer protein, membrane-associated 1	-1.84054	-0.642864	-4.34029	0.000453756	0.0059521	0.117109
ENSMUSG00000016327	67821	Atp1b4	ATPase, (Na+)/K+ transporting, beta 4 polypeptide	-4.14484	1.74316	-4.33963	0.000454396	0.00595638	0.0185269
ENSMUSG00000035745	170483	Grin3b	glutamate receptor, ionotropic, NMDA3B	-3.46707	0.93106	-4.33199	0.000461884	0.00605036	0.0897418
ENSMUSG00000031897	19171	Psmb10	proteasome (prosome, macropain) subunit, beta type 10	-2.13622	0.221187	-4.33002	0.000463832	0.00607169	0.0626867
ENSMUSG00000053460	56316	Ggcx	gamma-glutamyl carboxylase	1.46688	1.98935	4.32885	0.000464996	0.00608274	0.0781542
ENSMUSG00000003923	21780	Tfam	transcription factor A, mitochondrial	-2.06811	-0.541176	-4.32756	0.00046628	0.00609534	0.093868
ENSMUSG00000043059	101023	Zfp513	zinc finger protein 513	-2.32673	-0.527079	-4.31322	0.000480817	0.00628105	0.0557195
ENSMUSG00000022051	12177	Bnip3l	BCL2/adenovirus E1B interacting protein 3-like	1.32939	3.4688	4.30703	0.000487223	0.00636036	-0.0554772
ENSMUSG00000086657	70957	Stamos	signal transducing adaptor molecule (SH3 domain and ITAM motif) 1, opposite strand	-4.25347	1.66435	-4.29736	0.000497421	0.00648902	-0.071854
ENSMUSG00000070031	434484	Sp140	Sp140 nuclear body protein	-3.78092	0.247231	-4.29616	0.000498706	0.00650131	-0.0281007
ENSMUSG00000000594	14667	Gm2a	GM2 ganglioside activator protein	-2.40345	-0.467107	-4.29204	0.000503126	0.00655444	0.00711935
ENSMUSG00000061559	66317	Wdr61	WD repeat domain 61	-4.00874	1.31864	-4.29123	0.000503995	0.00656126	-0.00292737
ENSMUSG00000062510	381318	Nsl1	NSL1, MIS12 kinetochore complex component	3.67655	-0.138856	4.29027	0.000505033	0.00657027	-0.043989
ENSMUSG00000003033	11767	Ap1m1	adaptor-related protein complex AP-1, mu subunit 1	-2.05539	-0.412458	-4.28977	0.000505581	0.0065729	0.0212228
ENSMUSG00000005881	66366	Ergic3	ERGIC and golgi 3	1.20186	2.58086	4.2848	0.000510984	0.00663859	-0.111468
ENSMUSG00000096094	381272	A630095N17Rik	RIKEN cDNA A630095N17 gene	-1.88858	-0.762813	-4.28224	0.000513805	0.00667068	-0.0909416
ENSMUSG00000084785	unknown	unknown	unknown	-4.14866	1.7093	-4.27737	0.000519191	0.006736	-0.0515786
ENSMUSG00000094721	258688	Olfr1462	olfactory receptor 1462	-2.29281	-0.0154621	-4.27273	0.000524381	0.0067987	-0.0346593
ENSMUSG00000040414	246696	Slc25a28	solute carrier family 25, member 28	-2.87724	0.732046	-4.26933	0.000528211	0.00684368	-0.0319532
ENSMUSG00000066438	217682	Plekhd1	pleckstrin homology domain containing, family D (with coiled-coil domains) member 1	1.95287	-0.447484	4.26791	0.00052983	0.00685878	-0.0243664
ENSMUSG00000085665	unknown	unknown	unknown	2.06747	-0.413061	4.26767	0.000530099	0.00685878	-0.0829557
ENSMUSG00000111044	unknown	unknown	unknown	1.9516	-0.348696	4.26648	0.00053145	0.00687158	-0.0701032
ENSMUSG00000070327	672511	Rnf213	ring finger protein 213	-1.3642	5.81467	-4.26571	0.000532333	0.00687833	-0.428223
ENSMUSG00000063652	56517	Slc22a21	solute carrier family 22 (organic cation transporter), member 21	1.40342	-0.526097	4.26413	0.000534136	0.00689692	-0.146224
ENSMUSG00000025473	11501	Adam8	a disintegrin and metallopeptidase domain 8	-1.71621	0.238356	-4.25859	0.000540518	0.0069746	-0.053646
ENSMUSG00000022454	54003	Nell2	NEL-like 2	-1.14768	6.389	-4.2535	0.000546454	0.0070464	-0.497298
ENSMUSG00000055546	276891	Timd4	T cell immunoglobulin and mucin domain containing 4	-1.52789	0.16028	-4.25252	0.000547598	0.00705158	-0.0788778
ENSMUSG00000114365	668309	Gm9098	predicted gene 9098	-2.06957	-0.389604	-4.25267	0.000547428	0.00705158	-0.108443
ENSMUSG00000004945	70544	Tmem242	transmembrane protein 242	-2.20221	-0.300821	-4.25104	0.000549343	0.00706925	-0.0563915
ENSMUSG00000068745	68753	Mybphl	myosin binding protein H-like	-3.72911	0.306127	-4.24865	0.00055216	0.00710069	-0.0791533
ENSMUSG00000022205	20024	Sub1	SUB1 homolog, transcriptional regulator	-4.31963	1.2839	-4.23904	0.000563664	0.00724373	-0.143586
ENSMUSG00000068959	70227	Zfp619	zinc finger protein 619	-3.70916	0.620834	-4.23658	0.000566643	0.00727709	-0.0921416
ENSMUSG00000117399	100503434	Gm19689	predicted gene, 19689	-1.80749	2.31279	-4.23064	0.000573914	0.00736548	-0.115234
ENSMUSG00000020224	66225	Llph	LLP homolog, long-term synaptic facilitation (Aplysia)	2.00857	0.369652	4.22245	0.000584088	0.007491	-0.121723
ENSMUSG00000087590	69749	Epb41l4aos	erythrocyte membrane protein band 4.1 like 4a, opposite strand	2.11544	-0.143298	4.22071	0.000586273	0.00750918	-0.112611
ENSMUSG00000091514	100503003	Gm17484	predicted gene, 17484	2.42842	-0.451293	4.2207	0.000586297	0.00750918	-0.133576
ENSMUSG00000053310	64011	Nrgn	neurogranin	1.8982	-0.964327	4.21859	0.000588953	0.00753812	-0.116527
ENSMUSG00000026828	241391	Galnt5	polypeptide N-acetylgalactosaminyltransferase 5	1.95309	3.0356	4.21601	0.000592225	0.0075749	-0.212511
ENSMUSG00000113834	unknown	unknown	unknown	-3.42805	1.03099	-4.21517	0.000593292	0.00758344	-0.162406
ENSMUSG00000095603	unknown	unknown	unknown	-1.69156	-0.862225	-4.21329	0.000595698	0.00760907	-0.144642
ENSMUSG00000085888	108167900	Gm12224	predicted gene 12224	-2.63406	0.283657	-4.21115	0.000598439	0.00763895	-0.149651
ENSMUSG00000018554	53422	Ybx2	Y box protein 2	-1.49309	2.32119	-4.21012	0.000599764	0.00765071	-0.263992
ENSMUSG00000059395	66707	Nkapl	NFKB activating protein-like	2.09809	1.09345	4.20659	0.000604325	0.00770373	-0.179642
ENSMUSG00000025577	12416	Cbx2	chromobox 2	-1.66911	-1.10211	-4.20188	0.00061046	0.00777671	-0.181893
ENSMUSG00000021294	668303	Kif26a	kinesin family member 26A	-2.67087	0.370364	-4.19933	0.000613813	0.00781418	-0.157644
ENSMUSG00000031077	14082	Fadd	Fas (TNFRSF6)-associated via death domain	-1.96735	-0.951164	-4.19582	0.000618465	0.00786814	-0.160683
ENSMUSG00000034424	68133	Gcsh	glycine cleavage system protein H (aminomethyl carrier)	3.84812	0.561957	4.1751	0.000646611	0.0082207	-0.275368
ENSMUSG00000050144	229517	Slc25a44	solute carrier family 25, member 44	4.07053	1.63699	4.17297	0.000649583	0.00825297	-0.248713
ENSMUSG00000111245	unknown	unknown	unknown	3.89311	0.191673	4.17032	0.000653292	0.00829454	-0.299996
ENSMUSG00000075569	ambiguous	ambiguous	ambiguous	3.62191	2.13283	4.16623	0.000659054	0.00836211	-0.262734
ENSMUSG00000032563	94062	Mrpl3	mitochondrial ribosomal protein L3	-3.59474	0.696215	-4.16507	0.000660702	0.00837742	-0.229349
ENSMUSG00000097430	unknown	unknown	unknown	-1.63723	-0.88502	-4.15762	0.00067137	0.008507	-0.292833
ENSMUSG00000118280	unknown	unknown	unknown	-1.94155	-0.511699	-4.15469	0.00067561	0.00855503	-0.240184
ENSMUSG00000036814	102680	Slc6a20a	solute carrier family 6 (neurotransmitter transporter), member 20A	-4.274	3.01547	-4.14889	0.00068409	0.00865663	-0.36236
ENSMUSG00000089781	102631993	Gm15756	predicted gene 15756	-1.85351	-0.387347	-4.14301	0.000692801	0.00876103	-0.266766
ENSMUSG00000112414	unknown	unknown	unknown	-1.67494	-0.528994	-4.14147	0.000695102	0.00878427	-0.335244
ENSMUSG00000040356	108077	Skiv2l	superkiller viralicidic activity 2-like (S. cerevisiae)	-3.61761	0.484625	-4.13729	0.000701379	0.00885771	-0.315897
ENSMUSG00000015981	57740	Stk32c	serine/threonine kinase 32C	-3.33804	0.212344	-4.13359	0.000706973	0.00892242	-0.342099
ENSMUSG00000074947	258359	Olfr1312	olfactory receptor 1312	3.48264	0.0286506	4.13289	0.000708037	0.00892992	-0.337317
ENSMUSG00000027513	18534	Pck1	phosphoenolpyruvate carboxykinase 1, cytosolic	-1.36925	-0.745086	-4.13212	0.000709211	0.00893879	-0.456835
ENSMUSG00000038534	71240	Osbpl7	oxysterol binding protein-like 7	-1.67344	3.53462	-4.11606	0.00073415	0.00924086	-0.413656
ENSMUSG00000062773	56746	Tex101	testis expressed gene 101	1.86286	-0.669542	4.11633	0.00073372	0.00924086	-0.31676
ENSMUSG00000034088	110611	Hdlbp	high density lipoprotein (HDL) binding protein	-1.47668	5.66938	-4.10899	0.000745408	0.00937634	-0.857946
ENSMUSG00000090461	116849	Il22b	interleukin 22B	-1.77377	0.157268	-4.10698	0.000748632	0.00941066	-0.42082
ENSMUSG00000091556	101055983	Gm14569	predicted gene 14569	4.60648	3.98265	4.10401	0.000753444	0.00946489	-0.427165
ENSMUSG00000085183	100040617	Wincr1	WNT induced non-coding RNA 1	-1.8658	-0.637624	-4.10061	0.00075898	0.00952814	-0.354555
ENSMUSG00000117637	unknown	unknown	unknown	-3.52894	0.134739	-4.09158	0.000773868	0.00970862	-0.402406
ENSMUSG00000034450	268756	Gulo	gulonolactone (L-) oxidase	4.28725	1.29122	4.08925	0.000777768	0.0097511	-0.461905
ENSMUSG00000074113	unknown	unknown	unknown	3.96107	0.464986	4.08708	0.000781404	0.00978378	-0.506613
ENSMUSG00000093378	unknown	unknown	unknown	4.2959	2.02541	4.08735	0.000780952	0.00978378	-0.428264
ENSMUSG00000006676	71472	Usp19	ubiquitin specific peptidase 19	1.9241	0.934612	4.08186	0.000790236	0.00988784	-0.386096
ENSMUSG00000113235	unknown	unknown	unknown	-3.44762	1.82204	-4.07867	0.000795686	0.00994948	-0.439016
ENSMUSG00000051335	328232	Gfod1	glucose-fructose oxidoreductase domain containing 1	-1.03655	6.20601	-4.06866	0.00081303	0.0101597	-1.0024
ENSMUSG00000031504	19332	Rab20	RAB20, member RAS oncogene family	-1.83158	0.0976424	-4.06741	0.000815217	0.0101803	-0.41425
ENSMUSG00000014776	78688	Nol3	nucleolar protein 3 (apoptosis repressor with CARD domain)	-2.34133	0.206443	-4.0665	0.000816816	0.0101869	-0.410872
ENSMUSG00000026890	16874	Lhx6	LIM homeobox protein 6	-2.92038	-0.181067	-4.06661	0.000816623	0.0101869	-0.452332
ENSMUSG00000105503	unknown	unknown	unknown	-1.93494	0.250205	-4.06085	0.000826825	0.0103049	-0.421951
ENSMUSG00000030588	77254	Yif1b	Yip1 interacting factor homolog B (S. cerevisiae)	1.94292	0.75074	4.05768	0.000832488	0.0103619	-0.4349
ENSMUSG00000037568	226841	Vash2	vasohibin 2	-2.20185	0.6385	-4.05788	0.000832129	0.0103619	-0.443761
ENSMUSG00000100130	unknown	unknown	unknown	-2.9285	0.37969	-4.05685	0.000833986	0.0103738	-0.496158
ENSMUSG00000107458	unknown	unknown	unknown	3.92385	0.808545	4.05588	0.000835714	0.0103884	-0.516545
ENSMUSG00000037953	333424	A4gnt	alpha-1,4-N-acetylglucosaminyltransferase	2.27236	-0.434155	4.04189	0.000861307	0.0106996	-0.457819
ENSMUSG00000112160	666584	BC024063	cDNA sequence BC024063	-3.51673	0.459017	-4.03653	0.000871306	0.0108167	-0.49057
ENSMUSG00000033307	17319	Mif	macrophage migration inhibitory factor (glycosylation-inhibiting factor)	-1.891	0.417475	-4.0322	0.000879469	0.0109109	-0.518715
ENSMUSG00000031166	73447	Wdr13	WD repeat domain 13	-1.83941	1.9383	-4.03021	0.000883255	0.0109507	-0.493029
ENSMUSG00000099437	unknown	unknown	unknown	-2.56496	0.374036	-4.02831	0.00088689	0.0109886	-0.525547
ENSMUSG00000047613	97159	A430005L14Rik	RIKEN cDNA A430005L14 gene	-1.9014	-0.274085	-4.02727	0.000888877	0.0110061	-0.485943
ENSMUSG00000038046	67390	Mrm3	mitochondrial rRNA methyltransferase 3	2.23382	-0.460114	4.02325	0.000896604	0.0110873	-0.532151
ENSMUSG00000081943	unknown	unknown	unknown	1.98341	1.07317	4.0233	0.000896515	0.0110873	-0.493605
ENSMUSG00000065312	115488593	Gm26063	predicted gene, 26063	1.71348	-1.00267	4.02056	0.000901815	0.0111445	-0.545341
ENSMUSG00000078632	237954	Lrrc37a	leucine rich repeat containing 37A	-2.04774	5.60076	-4.0196	0.000903699	0.0111605	-0.768975
ENSMUSG00000036992	56488	Nxt1	NTF2-related export protein 1	2.211	-0.673585	4.01459	0.000913513	0.0112709	-0.519657
ENSMUSG00000083454	545701	Gm13226	predicted gene 13226	-4.30567	0.491535	-4.01443	0.000913826	0.0112709	-0.586784
ENSMUSG00000024575	225600	Pde6a	phosphodiesterase 6A, cGMP-specific, rod, alpha	1.46758	4.78991	4.01213	0.00091837	0.0113196	-0.763051
ENSMUSG00000021680	12919	Crhbp	corticotropin releasing hormone binding protein	-3.46273	1.658	-4.00074	0.000941209	0.0115936	-0.571639
ENSMUSG00000109701	unknown	unknown	unknown	2.29526	3.38239	3.99746	0.000947888	0.0116683	-0.555855
ENSMUSG00000099190	unknown	unknown	unknown	-4.682	0.681928	-3.99575	0.000951376	0.0117037	-0.662489
ENSMUSG00000064340	unknown	unknown	unknown	-1.69391	-1.04116	-3.99531	0.000952287	0.0117073	-0.567966
ENSMUSG00000109617	665516	Gm7669	3-phosphoglycerate dehydrogenase pseudogene	2.69976	0.644282	3.99429	0.000954377	0.0117254	-0.556542
ENSMUSG00000041138	73412	Nme8	NME/NM23 family member 8	4.31334	1.7849	3.99305	0.00095695	0.0117494	-0.639635
ENSMUSG00000120142	unknown	unknown	unknown	-2.2432	0.0588382	-3.98973	0.000963822	0.0118261	-0.562383
ENSMUSG00000107951	621306	Gm6210	heat shock protein 8 pseudogene	4.78963	1.45047	3.98589	0.00097184	0.0119168	-0.641418
ENSMUSG00000108513	unknown	unknown	unknown	-3.46169	0.496041	-3.98421	0.000975369	0.0119524	-0.694691
ENSMUSG00000030678	17188	Maz	MYC-associated zinc finger protein (purine-binding transcription factor)	-1.29996	-0.830643	-3.98158	0.000980916	0.0120126	-0.725292
ENSMUSG00000120856	unknown	unknown	unknown	-1.66055	-1.06702	-3.96793	0.00101024	0.0123637	-0.614439
ENSMUSG00000099747	69418	1700025K24Rik	RIKEN cDNA 1700025K24 gene	-1.66845	-1.01466	-3.96615	0.00101413	0.0123953	-0.616904
ENSMUSG00000107681	78034	4930528H21Rik	RIKEN cDNA 4930528H21 gene	-1.31454	-0.622025	-3.9664	0.00101358	0.0123953	-0.722689
ENSMUSG00000038540	233424	Tmc3	transmembrane channel-like gene family 3	2.41766	-0.318087	3.9605	0.00102655	0.0125392	-0.616853
ENSMUSG00000044139	330657	Prss53	protease, serine 53	-1.37805	-0.859609	-3.9602	0.00102722	0.0125393	-0.659311
ENSMUSG00000068220	16852	Lgals1	lectin, galactose binding, soluble 1	-3.04597	0.718996	-3.9587	0.00103056	0.0125719	-0.665503
ENSMUSG00000042726	231712	Trafd1	TRAF type zinc finger domain containing 1	-3.78107	0.316209	-3.95763	0.00103294	0.0125929	-0.650235
ENSMUSG00000097044	71314	4933433F19Rik	RIKEN cDNA 4933433F19 gene	-3.40846	0.461155	-3.95422	0.00104056	0.0126776	-0.724184
ENSMUSG00000114362	71226	4933433G19Rik	RIKEN cDNA 4933433G19 gene	3.26003	0.980397	3.94736	0.00105609	0.0128586	-0.715314
ENSMUSG00000031708	106529	Tecr	trans-2,3-enoyl-CoA reductase	-2.12924	1.10745	-3.94421	0.0010633	0.012938	-0.651735
ENSMUSG00000003269	19158	Cyth2	cytohesin 2	-3.26646	0.281133	-3.94239	0.00106748	0.0129806	-0.692257
ENSMUSG00000105640	unknown	unknown	unknown	4.81291	2.20088	3.93828	0.00107698	0.0130878	-0.827285
ENSMUSG00000031491	11440	Chrna6	cholinergic receptor, nicotinic, alpha polypeptide 6	-1.67128	-0.862548	-3.93758	0.00107861	0.0130992	-0.822688
ENSMUSG00000117044	unknown	unknown	unknown	-3.7456	0.535043	-3.93714	0.00107963	0.0131032	-0.766418
ENSMUSG00000045409	79263	Trim39	tripartite motif-containing 39	-3.18513	0.471852	-3.93681	0.0010804	0.0131042	-0.71019
ENSMUSG00000114456	319182	H2bc9	H2B clustered histone 9	4.06621	0.502455	3.93089	0.00109431	0.0132644	-0.798916
ENSMUSG00000029352	12962	Crybb3	crystallin, beta B3	-1.67948	-0.999543	-3.92941	0.00109782	0.0132984	-0.686207
ENSMUSG00000037572	218973	Wdhd1	WD repeat and HMG-box DNA binding protein 1	1.93939	1.81856	3.9279	0.0011014	0.0133334	-0.778123
ENSMUSG00000104676	unknown	unknown	unknown	1.80704	-0.578637	3.92737	0.00110265	0.0133399	-0.694561
ENSMUSG00000072259	434172	Gm5592	predicted gene 5592	-3.60513	3.42444	-3.91968	0.00112112	0.0135548	-0.766676
ENSMUSG00000025758	20873	Plk4	polo like kinase 4	-1.70298	-0.961657	-3.91928	0.00112209	0.0135578	-0.712857
ENSMUSG00000087574	unknown	unknown	unknown	-2.87925	2.9221	-3.91831	0.00112443	0.0135775	-0.819706
ENSMUSG00000039168	223453	Dap	death-associated protein	1.73727	3.25198	3.91364	0.00113582	0.0137064	-0.730619
ENSMUSG00000075587	100040242	Gm11531	ribosomal protein L17 pseudogene	-1.40121	-0.372858	-3.90765	0.00115061	0.013876	-0.827069
ENSMUSG00000032946	19395	Rasgrp2	RAS, guanyl releasing protein 2	-1.92452	-0.518089	-3.9046	0.00115822	0.0139589	-0.722055
ENSMUSG00000090034	unknown	unknown	unknown	2.67391	-0.288775	3.9042	0.00115922	0.0139621	-0.811718
ENSMUSG00000029644	18609	Pdx1	pancreatic and duodenal homeobox 1	2.97911	3.42021	3.90323	0.00116166	0.0139827	-0.808889
ENSMUSG00000090326	100322896	Dthd1	death domain containing 1	-5.07692	0.960376	-3.90046	0.00116862	0.0140575	-0.93031
ENSMUSG00000033047	223691	Eif3l	eukaryotic translation initiation factor 3, subunit L	-1.49992	0.299719	-3.89962	0.00117075	0.0140742	-0.750907
ENSMUSG00000109781	unknown	unknown	unknown	1.73013	-0.49538	3.89741	0.00117636	0.0141327	-0.751239
ENSMUSG00000021604	50916	Irx4	Iroquois homeobox 4	-1.73125	2.63549	-3.89424	0.00118442	0.0142026	-0.768752
ENSMUSG00000050511	18386	Oprd1	opioid receptor, delta 1	-3.1122	1.46274	-3.89436	0.00118412	0.0142026	-0.761588
ENSMUSG00000055760	67242	Gemin6	gem nuclear organelle associated protein 6	-4.60778	2.34878	-3.89446	0.00118386	0.0142026	-0.840556
ENSMUSG00000111066	unknown	unknown	unknown	-4.14313	0.690424	-3.89391	0.00118528	0.0142039	-0.835971
ENSMUSG00000027534	74718	Snx16	sorting nexin 16	-2.72551	2.87449	-3.88864	0.00119883	0.0143572	-0.800313
ENSMUSG00000027399	16175	Il1a	interleukin 1 alpha	-2.02739	-0.118292	-3.88811	0.00120023	0.0143581	-0.900999
ENSMUSG00000055865	329731	Tafa3	TAFA chemokine like family member 3	-2.18343	-0.454464	-3.88803	0.00120042	0.0143581	-0.87461
ENSMUSG00000074652	668940	Myh7b	myosin, heavy chain 7B, cardiac muscle, beta	-0.570198	7.74817	-3.88689	0.00120339	0.0143846	-2.19934
ENSMUSG00000003206	50498	Ebi3	Epstein-Barr virus induced gene 3	-2.99464	-0.185597	-3.88619	0.00120519	0.0143972	-0.791317
ENSMUSG00000035875	98870	AI182371	expressed sequence AI182371	3.33743	1.3654	3.87962	0.00122243	0.0145939	-0.781325
ENSMUSG00000089696	212727	Spopfm1	speckle-type BTB/POZ protein family member 1	3.94825	0.522718	3.87863	0.00122504	0.0146158	-0.896138
ENSMUSG00000045761	320159	Togaram2	TOG array regulator of axonemal microtubules 2	-1.7974	0.203717	-3.86385	0.00126479	0.0150806	-0.843196
ENSMUSG00000086152	unknown	unknown	unknown	-1.81828	0.17671	-3.85965	0.00127632	0.0152086	-0.81309
ENSMUSG00000022074	21933	Tnfrsf10b	tumor necrosis factor receptor superfamily, member 10b	-2.44907	-0.222708	-3.85869	0.00127896	0.0152305	-0.812967
ENSMUSG00000091329	unknown	unknown	unknown	3.65218	0.0297748	3.85451	0.00129056	0.015359	-0.91857
ENSMUSG00000029061	26561	Mmp23	matrix metallopeptidase 23	-2.017	0.245353	-3.84967	0.00130415	0.015511	-0.827716
ENSMUSG00000053475	21930	Tnfaip6	tumor necrosis factor alpha induced protein 6	-3.57624	0.873276	-3.84552	0.00131589	0.0156408	-0.905337
ENSMUSG00000024771	240633	Lipk	lipase, family member K	-4.61814	1.52294	-3.84432	0.00131931	0.0156716	-0.975817
ENSMUSG00000053228	384557	Ceacam3	carcinoembryonic antigen-related cell adhesion molecule 3	2.95131	1.48308	3.83598	0.00134329	0.0159465	-0.885322
ENSMUSG00000016757	223723	Ttll12	tubulin tyrosine ligase-like family, member 12	2.84259	0.0528007	3.83234	0.00135389	0.0160605	-0.914298
ENSMUSG00000047084	83485	Ngrn	neugrin, neurite outgrowth associated	-1.89833	-0.747389	-3.83211	0.00135458	0.0160605	-0.887101
ENSMUSG00000020719	13207	Ddx5	DEAD box helicase 5	-1.49166	5.13368	-3.82863	0.00136481	0.0161716	-1.82839
ENSMUSG00000042360	114673	4930433N12Rik	RIKEN cDNA 4930433N12 gene	-3.53506	1.22484	-3.82796	0.00136677	0.0161848	-0.980691
ENSMUSG00000058952	12630	Cfi	complement component factor i	-4.56598	0.623082	-3.8271	0.00136932	0.0162049	-1.01618
ENSMUSG00000029122	59056	Evc	EvC ciliary complex subunit 1	1.67582	1.0942	3.82605	0.00137243	0.0162316	-0.879288
ENSMUSG00000068940	27378	Tcl1b3	T cell leukemia/lymphoma 1B, 3	1.96652	-0.534622	3.82305	0.00138134	0.0163268	-0.887768
ENSMUSG00000078722	unknown	unknown	unknown	-4.05456	1.82999	-3.8178	0.00139712	0.016503	-0.975069
ENSMUSG00000028857	52174	Tmem222	transmembrane protein 222	1.95409	-0.805503	3.80942	0.00142267	0.0167806	-0.903748
ENSMUSG00000085400	unknown	unknown	unknown	3.84444	0.429961	3.80949	0.00142243	0.0167806	-1.00281
ENSMUSG00000120773	unknown	unknown	unknown	1.89515	-1.10734	3.80922	0.00142327	0.0167806	-0.903704
ENSMUSG00000028597	67305	Gpx7	glutathione peroxidase 7	-2.23354	-0.31053	-3.8058	0.00143383	0.0168946	-0.968246
ENSMUSG00000024409	57390	Psors1c2	psoriasis susceptibility 1 candidate 2 (human)	-1.96625	-0.805842	-3.80549	0.00143478	0.0168953	-0.911015
ENSMUSG00000115779	75880	4930592A05Rik	RIKEN cDNA 4930592A05 gene	-1.36712	-0.872329	-3.80436	0.00143831	0.0169265	-1.03751
ENSMUSG00000097318	100502742	1700007L15Rik	RIKEN cDNA 1700007L15 gene	-2.23506	-0.457344	-3.80393	0.00143964	0.0169315	-0.91431
ENSMUSG00000050989	74777	Selenon	selenoprotein N	1.73291	1.51638	3.80364	0.00144055	0.0169318	-0.941836
ENSMUSG00000048764	243083	Tmprss11f	transmembrane protease, serine 11f	-3.2478	0.901233	-3.79888	0.00145542	0.0170868	-1.03596
ENSMUSG00000120008	unknown	unknown	unknown	-2.30977	-0.1498	-3.79885	0.00145554	0.0170868	-0.923456
ENSMUSG00000031849	12845	Comp	cartilage oligomeric matrix protein	2.09442	0.163601	3.7956	0.00146578	0.0171964	-0.929601
ENSMUSG00000031553	11497	Adam3	a disintegrin and metallopeptidase domain 3 (cyritestin)	-2.0756	1.1399	-3.79093	0.00148068	0.0173605	-1.06288
ENSMUSG00000085820	71033	4933406K04Rik	RIKEN cDNA 4933406K04 gene	2.81426	2.76303	3.79051	0.00148199	0.0173652	-0.988071
ENSMUSG00000043510	100900	Hscb	HscB iron-sulfur cluster co-chaperone	-3.80387	1.02866	-3.78989	0.00148399	0.0173779	-1.02527
ENSMUSG00000056004	231014	Elapor2	endosome-lysosome associated apoptosis and autophagy regulator family member 2	-4.15269	1.3416	-3.7896	0.00148492	0.017378	-1.0035
ENSMUSG00000020679	21410	Hnf1b	HNF1 homeobox B	4.69442	1.62845	3.7853	0.00149881	0.0175298	-1.11532
ENSMUSG00000034675	56320	Dbn1	drebrin 1	1.45114	2.93849	3.78383	0.00150357	0.0175746	-1.12254
ENSMUSG00000100707	unknown	unknown	unknown	3.10769	0.800533	3.78181	0.00151013	0.0176404	-1.00568
ENSMUSG00000105188	unknown	unknown	unknown	-1.94134	-0.350048	-3.77787	0.00152305	0.0177804	-0.984757
ENSMUSG00000074061	235612	Fbxw19	F-box and WD-40 domain protein 19	-3.61105	0.333374	-3.77675	0.00152675	0.0178127	-1.09226
ENSMUSG00000073988	50500	Ttpa	tocopherol (alpha) transfer protein	-2.3732	-0.447502	-3.77561	0.00153052	0.0178458	-1.06189
ENSMUSG00000022982	20655	Sod1	superoxide dismutase 1, soluble	-1.87905	1.13215	-3.77437	0.00153463	0.0178827	-0.988774
ENSMUSG00000028577	18786	Plaa	phospholipase A2, activating protein	1.14633	4.82889	3.77291	0.00153947	0.0179171	-1.14054
ENSMUSG00000121452	unknown	unknown	unknown	-3.25247	0.169796	-3.77316	0.00153865	0.0179171	-1.11894
ENSMUSG00000083328	100039988	Gm11826	predicted gene 11826	-2.06546	-0.0825949	-3.77192	0.00154277	0.0179445	-0.974857
ENSMUSG00000033847	232889	Pla2g4c	phospholipase A2, group IVC (cytosolic, calcium-independent)	2.2702	0.231804	3.77129	0.00154488	0.017954	-1.01661
ENSMUSG00000107802	unknown	unknown	unknown	3.40848	3.12239	3.77111	0.00154547	0.017954	-1.05419
ENSMUSG00000026432	26361	Avpr1b	arginine vasopressin receptor 1B	-3.2629	0.137879	-3.76117	0.00157905	0.0183328	-1.07747
ENSMUSG00000021009	24000	Ptpn21	protein tyrosine phosphatase, non-receptor type 21	-1.23436	4.10089	-3.7588	0.00158715	0.0184156	-1.2245
ENSMUSG00000033857	217364	Engase	endo-beta-N-acetylglucosaminidase	-1.90683	-0.41252	-3.7516	0.00161205	0.0186931	-1.01325
ENSMUSG00000070896	227054	Rpl23a-ps1	ribosomal protein 23A, pseudogene 1	3.39649	0.848413	3.74675	0.00162906	0.0188789	-1.11977
ENSMUSG00000087410	74184	2310065F04Rik	RIKEN cDNA 2310065F04 gene	3.45951	0.0609611	3.74439	0.0016374	0.0189638	-1.12838
ENSMUSG00000074925	72351	Ptar1	protein prenyltransferase alpha subunit repeat containing 1	-3.71071	0.43482	-3.74323	0.00164148	0.0189996	-1.10395
ENSMUSG00000039156	116873	Stim2	stromal interaction molecule 2	2.3743	5.14131	3.74256	0.00164387	0.0190041	-1.31508
ENSMUSG00000109984	unknown	unknown	unknown	4.12251	1.41605	3.7428	0.00164304	0.0190041	-1.14453
ENSMUSG00000040250	71177	Ints13	integrator complex subunit 13	-2.01423	4.3699	-3.74027	0.00165203	0.0190868	-1.25023
ENSMUSG00000006058	27681	Snf8	SNF8, ESCRT-II complex subunit, homolog (S. cerevisiae)	-2.59212	2.05751	-3.7369	0.0016641	0.0192146	-1.0954
ENSMUSG00000056394	16881	Lig1	ligase I, DNA, ATP-dependent	0.79796	5.02768	3.735	0.00167098	0.0192822	-2.01684
ENSMUSG00000028995	84652	Fam126a	family with sequence similarity 126, member A	-1.59878	5.88168	-3.72866	0.00169402	0.0195362	-1.60261
ENSMUSG00000033739	56299	Fkbpl	FK506 binding protein-like	-1.62791	-0.871461	-3.71329	0.00175127	0.0201842	-1.11514
ENSMUSG00000042729	107071	Wdr74	WD repeat domain 74	4.6929	0.792613	3.71242	0.00175455	0.0202098	-1.26225
ENSMUSG00000016526	226419	Dyrk3	dual-specificity tyrosine-(Y)-phosphorylation regulated kinase 3	-1.45805	2.86842	-3.71143	0.00175832	0.020241	-1.15191
ENSMUSG00000032594	27399	Ip6k1	inositol hexaphosphate kinase 1	-3.63318	2.3166	-3.70945	0.00176588	0.0203156	-1.24917
ENSMUSG00000045962	232341	Wnk1	WNK lysine deficient protein kinase 1	-0.687332	8.16594	-3.70902	0.00176751	0.020322	-2.74783
ENSMUSG00000073627	unknown	unknown	unknown	-3.3455	-0.130738	-3.7034	0.00178912	0.0205581	-1.20326
ENSMUSG00000078998	545477	Bpifa6	BPI fold containing family A, member 6	3.34421	-0.208207	3.69974	0.00180335	0.0207091	-1.1583
ENSMUSG00000045709	unknown	unknown	unknown	2.50786	-0.172203	3.69805	0.00180992	0.0207719	-1.14756
ENSMUSG00000024769	240505	Cdc42bpg	CDC42 binding protein kinase gamma (DMPK-like)	-3.99463	3.33876	-3.69727	0.00181299	0.0207946	-1.25604
ENSMUSG00000103679	unknown	unknown	unknown	3.80597	0.792232	3.69635	0.00181662	0.0208237	-1.19634
ENSMUSG00000031539	64933	Ap3m2	adaptor-related protein complex 3, mu 2 subunit	-3.16126	-0.464091	-3.69539	0.00182038	0.0208542	-1.18836
ENSMUSG00000028416	12017	Bag1	BCL2-associated athanogene 1	-2.37609	1.13071	-3.69273	0.00183088	0.0209619	-1.18866
ENSMUSG00000120233	unknown	unknown	unknown	1.15376	-0.9296	3.68647	0.00185581	0.0212345	-1.36246
ENSMUSG00000117521	unknown	unknown	unknown	-2.7623	-0.266436	-3.68582	0.00185845	0.0212519	-1.23592
ENSMUSG00000104793	unknown	unknown	unknown	1.34769	-0.692771	3.68452	0.00186366	0.0212986	-1.27306
ENSMUSG00000002228	71887	Ppm1j	protein phosphatase 1J	-1.47242	0.983182	-3.68231	0.0018726	0.021388	-1.23304
ENSMUSG00000022329	56274	Stk3	serine/threonine kinase 3	-0.699254	6.94056	-3.67896	0.00188618	0.0215172	-1.91911
ENSMUSG00000029863	12366	Casp2	caspase 2	-1.61046	-0.925739	-3.67907	0.00188575	0.0215172	-1.18627
ENSMUSG00000000902	20587	Smarcb1	SWI/SNF related, matrix associated, actin dependent regulator of chromatin, subfamily b, member 1	1.9603	1.34567	3.67721	0.00189337	0.0215817	-1.23561
ENSMUSG00000025333	18241	Gpr143	G protein-coupled receptor 143	1.77314	0.403081	3.67703	0.00189411	0.0215817	-1.29746
ENSMUSG00000026201	20872	Stk16	serine/threonine kinase 16	-1.57845	0.885694	-3.67656	0.001896	0.0215903	-1.21449
ENSMUSG00000014592	100072	Camta1	calmodulin binding transcription activator 1	-0.486821	8.59134	-3.67334	0.00190925	0.0217282	-2.53646
ENSMUSG00000063694	13063	Cycs	cytochrome c, somatic	1.48797	-0.861904	3.67002	0.00192301	0.0218717	-1.23151
ENSMUSG00000021620	74156	Acot12	acyl-CoA thioesterase 12	-4.19463	4.28846	-3.66702	0.00193552	0.0219915	-1.31389
ENSMUSG00000040818	211922	Dennd6a	DENN/MADD domain containing 6A	1.13195	5.71831	3.66679	0.00193651	0.0219915	-1.72648
ENSMUSG00000052767	unknown	unknown	unknown	4.52604	1.83528	3.66666	0.00193703	0.0219915	-1.27602
ENSMUSG00000050910	237988	Cdr2l	cerebellar degeneration-related protein 2-like	-3.38103	-0.271222	-3.66469	0.00194528	0.0220721	-1.25439
ENSMUSG00000023908	268930	Pkmyt1	protein kinase, membrane associated tyrosine/threonine 1	2.26341	0.420853	3.66346	0.00195047	0.0221178	-1.20403
ENSMUSG00000030170	22419	Wnt5b	wingless-type MMTV integration site family, member 5B	-0.881435	7.57101	-3.66298	0.0019525	0.0221275	-2.20174
ENSMUSG00000099417	70001	1700028B04Rik	NADH dehydrogenase (ubiquinone) 1 beta subcomplex 8 pseudogene	1.71213	-0.988783	3.6622	0.00195582	0.0221519	-1.20157
ENSMUSG00000031951	234740	Tmem231	transmembrane protein 231	4.38864	1.44934	3.65797	0.00197376	0.0223418	-1.33133
ENSMUSG00000097930	unknown	unknown	unknown	-4.19414	2.94741	-3.65375	0.00199185	0.0225332	-1.32046
ENSMUSG00000032679	12509	Cd59a	CD59a antigen	-1.47436	2.73161	-3.65021	0.00200716	0.0226928	-1.29316
ENSMUSG00000045868	74558	Gvin1	GTPase, very large interferon inducible 1	2.24935	-0.365481	3.64901	0.00201239	0.0227384	-1.43075
ENSMUSG00000063576	71765	Klhdc3	kelch domain containing 3	-1.51326	0.749715	-3.64794	0.00201703	0.0227773	-1.22801
ENSMUSG00000040321	228491	Zfp770	zinc finger protein 770	1.83818	2.36925	3.64596	0.00202568	0.0228615	-1.37246
ENSMUSG00000108695	100039946	Siglecl1	Siglec family like 1	-1.63777	-0.462851	-3.64433	0.00203285	0.0229287	-1.26193
ENSMUSG00000020941	53859	Map3k14	mitogen-activated protein kinase kinase kinase 14	1.73341	4.66081	3.64394	0.00203456	0.0229344	-1.52945
ENSMUSG00000086674	unknown	unknown	unknown	1.75108	-0.44093	3.64186	0.00204373	0.0230241	-1.27483
ENSMUSG00000027361	14391	Gabpb1	GA repeat binding protein, beta 1	2.63406	4.24702	3.64044	0.00204999	0.0230809	-1.26325
ENSMUSG00000071074	28064	Yipf3	Yip1 domain family, member 3	-4.16134	1.18492	-3.63984	0.00205268	0.0230975	-1.41417
ENSMUSG00000111062	unknown	unknown	unknown	3.39264	0.757938	3.63351	0.00208094	0.0234016	-1.30304
ENSMUSG00000029999	21802	Tgfa	transforming growth factor alpha	1.64685	5.08276	3.62707	0.00211012	0.0237158	-1.44031
ENSMUSG00000063821	435391	Dusp29	dual specificity phosphatase 29	-2.45616	-0.0405558	-3.62612	0.00211444	0.0237503	-1.28683
ENSMUSG00000038527	232371	C1rl	complement component 1, r subcomponent-like	-3.2539	1.60834	-3.61783	0.00215268	0.0241512	-1.29018
ENSMUSG00000041653	116939	Pnpla3	patatin-like phospholipase domain containing 3	4.28208	0.886344	3.61804	0.00215173	0.0241512	-1.45735
ENSMUSG00000060032	232440	H2aj	H2J.A histone	-3.44629	0.334259	-3.61452	0.00216817	0.0243107	-1.39399
ENSMUSG00000026480	17970	Ncf2	neutrophil cytosolic factor 2	4.01371	0.0563859	3.61311	0.00217479	0.0243704	-1.46342
ENSMUSG00000109764	16621	Klkb1	kallikrein B, plasma 1	-3.13429	0.5004	-3.61254	0.00217745	0.0243859	-1.34805
ENSMUSG00000051728	75328	Fam243	family with sequence similarity 243	-1.86935	-0.614697	-3.61184	0.00218074	0.0244084	-1.28134
ENSMUSG00000019927	216080	Ube2d1	ubiquitin-conjugating enzyme E2D 1	-2.69012	1.4874	-3.61062	0.00218653	0.0244587	-1.35786
ENSMUSG00000041565	320858	L3mbtl4	L3MBTL4 histone methyl-lysine binding protein	1.12182	6.3571	3.6088	0.00219511	0.0245402	-1.82277
ENSMUSG00000075703	28042	Selenoi	selenoprotein I	-4.80703	1.9383	-3.60665	0.00220534	0.0246402	-1.48383
ENSMUSG00000081553	unknown	unknown	unknown	-3.21204	-0.357173	-3.60621	0.00220746	0.0246493	-1.38179
ENSMUSG00000117466	unknown	unknown	unknown	1.21376	-0.925739	3.59964	0.00223902	0.024987	-1.45962
ENSMUSG00000051190	258305	Olfr1356	olfactory receptor 1356	3.31094	0.757867	3.5991	0.00224163	0.0250014	-1.42288
ENSMUSG00000048230	78803	Fbxo43	F-box protein 43	4.01015	1.00919	3.59882	0.00224299	0.0250019	-1.49306
ENSMUSG00000028047	21827	Thbs3	thrombospondin 3	-4.60436	1.90447	-3.59728	0.00225048	0.0250707	-1.52936
ENSMUSG00000117919	105246427	Gm41717	predicted gene, 41717	2.02185	-0.0431363	3.59632	0.00225516	0.0251082	-1.31954
ENSMUSG00000021546	15387	Hnrnpk	heterogeneous nuclear ribonucleoprotein K	-4.93529	1.18886	-3.59124	0.00228003	0.0253701	-1.55499
ENSMUSG00000112819	unknown	unknown	unknown	-1.48349	0.136608	-3.58877	0.00229225	0.0254912	-1.38602
ENSMUSG00000106799	626904	Gm20756	predicted gene, 20756	-2.76711	0.754566	-3.58196	0.00232626	0.0258543	-1.43079
ENSMUSG00000022899	57738	Slc15a2	solute carrier family 15 (H+/peptide transporter), member 2	-3.55835	0.0860679	-3.57883	0.00234201	0.0260141	-1.47083
ENSMUSG00000066798	241322	Zbtb6	zinc finger and BTB domain containing 6	-2.03242	-0.392176	-3.57722	0.00235018	0.0260897	-1.35442
ENSMUSG00000022360	70472	Atad2	ATPase family, AAA domain containing 2	1.17888	6.2938	3.57598	0.00235648	0.026129	-2.27467
ENSMUSG00000022540	66049	Rogdi	rogdi homolog	-3.53278	1.2764	-3.57622	0.00235528	0.026129	-1.48605
ENSMUSG00000084918	unknown	unknown	unknown	-2.89249	0.61386	-3.5711	0.00238146	0.0263906	-1.52662
ENSMUSG00000089657	100416220	Gm16585	ribosomal protein S8 pseudogene	3.6059	0.223428	3.57015	0.00238635	0.0264293	-1.4747
ENSMUSG00000092274	66961	Neat1	nuclear paraspeckle assembly transcript 1 (non-protein coding)	-1.35289	7.05643	-3.56925	0.00239103	0.0264658	-2.96614
ENSMUSG00000042185	235134	Nfrkb	nuclear factor related to kappa B binding protein	1.4499	3.56364	3.56784	0.00239829	0.0265307	-1.58112
ENSMUSG00000070532	78465	Ccdc190	coiled-coil domain containing 190	-1.40248	-0.201366	-3.56165	0.0024306	0.0268724	-1.48399
ENSMUSG00000116389	unknown	unknown	unknown	2.60414	4.85932	3.55934	0.00244277	0.0269912	-1.63264
ENSMUSG00000099605	73471	1700066N21Rik	RIKEN cDNA 1700066N21 gene	-2.28533	-0.0450622	-3.55833	0.00244809	0.0270343	-1.42115
ENSMUSG00000038007	230379	Acer2	alkaline ceramidase 2	-1.88943	0.0592853	-3.55771	0.00245138	0.0270549	-1.38803
ENSMUSG00000075570	320864	Krt26	keratin 26	4.15198	0.982159	3.55282	0.00247744	0.0273267	-1.489
ENSMUSG00000034487	68304	Poglut3	protein O-glucosyltransferase 3	-1.98031	-0.315346	-3.55221	0.00248068	0.0273465	-1.49097
ENSMUSG00000032579	69536	Hemk1	HemK methyltransferase family member 1	-4.15946	1.19475	-3.55144	0.00248483	0.0273763	-1.5628
ENSMUSG00000053025	64176	Sv2b	synaptic vesicle glycoprotein 2 b	-1.33471	5.60387	-3.54529	0.00251809	0.0277267	-1.81224
ENSMUSG00000079508	68316	Apoo	apolipoprotein O	-4.66382	2.75824	-3.54335	0.00252866	0.027827	-1.5772
ENSMUSG00000020843	56322	Timm22	translocase of inner mitochondrial membrane 22	-3.26174	0.703262	-3.5428	0.00253166	0.0278439	-1.50377
ENSMUSG00000041842	229474	Fhdc1	FH2 domain containing 1	-4.70895	1.41214	-3.53716	0.00256268	0.0281687	-1.65947
ENSMUSG00000112404	unknown	unknown	unknown	-3.20162	0.934896	-3.52836	0.00261187	0.0286928	-1.49922
ENSMUSG00000041471	75698	Shld2	shieldin complex subunit 2	-2.458	5.26641	-3.5228	0.00264342	0.0290226	-1.62891
ENSMUSG00000112770	unknown	unknown	unknown	-2.16956	-0.379129	-3.52022	0.0026582	0.0291577	-1.45182
ENSMUSG00000121376	unknown	unknown	unknown	-2.45397	0.388679	-3.52011	0.0026588	0.0291577	-1.51227
ENSMUSG00000116290	unknown	unknown	unknown	-4.48133	1.93228	-3.51965	0.00266146	0.0291701	-1.61483
ENSMUSG00000004937	52551	Sgta	small glutamine-rich tetratricopeptide repeat (TPR)-containing, alpha	-2.92938	2.60465	-3.51787	0.00267171	0.0292511	-1.70401
ENSMUSG00000026385	13167	Dbi	diazepam binding inhibitor	-2.33795	-0.104272	-3.51783	0.00267193	0.0292511	-1.50374
ENSMUSG00000033540	15932	Idua	iduronidase, alpha-L	1.70466	0.72138	3.51585	0.00268341	0.0293598	-1.46062
ENSMUSG00000031561	23965	Tenm3	teneurin transmembrane protein 3	0.590657	7.66974	3.51546	0.00268569	0.0293678	-2.50121
ENSMUSG00000057858	76539	Fam204a	family with sequence similarity 204, member A	-4.07219	1.02293	-3.51309	0.00269942	0.029501	-1.62529
ENSMUSG00000018425	67487	Dhx40	DEAH (Asp-Glu-Ala-His) box polypeptide 40	1.0846	3.2828	3.51019	0.0027164	0.0296533	-1.80666
ENSMUSG00000107246	unknown	unknown	unknown	3.08595	0.617811	3.51008	0.00271706	0.0296533	-1.57917
ENSMUSG00000110737	unknown	unknown	unknown	1.65088	-0.638873	3.50991	0.00271804	0.0296533	-1.54647
ENSMUSG00000044617	320080	Zbtb39	zinc finger and BTB domain containing 39	-2.97145	3.43732	-3.50921	0.00272218	0.0296814	-1.57616
ENSMUSG00000020514	216767	Mrpl22	mitochondrial ribosomal protein L22	-3.31047	1.01457	-3.50822	0.00272801	0.0297279	-1.50906
ENSMUSG00000085860	69729	2410003L11Rik	RIKEN cDNA 2410003L11 gene	1.55587	-0.355037	3.50445	0.00275029	0.0299364	-1.57129
ENSMUSG00000120969	unknown	unknown	unknown	4.03811	2.13209	3.50455	0.0027497	0.0299364	-1.64071
ENSMUSG00000080916	545618	Gm12463	aurora kinase C pseudogene	4.6649	2.62641	3.50357	0.00275554	0.0299763	-1.61033
ENSMUSG00000026926	66865	Pmpca	peptidase (mitochondrial processing) alpha	-3.07393	-0.206882	-3.49591	0.00280145	0.0304584	-1.6047
ENSMUSG00000118672	140474	Muc4	mucin 4	-3.50055	0.239982	-3.49471	0.00280877	0.0305205	-1.62619
ENSMUSG00000014226	12301	Cacybp	calcyclin binding protein	2.38765	0.15545	3.48485	0.0028692	0.0311593	-1.58936
ENSMUSG00000100287	unknown	unknown	unknown	2.7826	2.52092	3.4844	0.00287198	0.0311716	-1.62345
ENSMUSG00000062822	67392	4833420G17Rik	RIKEN cDNA 4833420G17 gene	-4.46807	1.0449	-3.48103	0.00289292	0.031381	-1.71934
ENSMUSG00000035142	76826	Nubpl	nucleotide binding protein-like	-1.37549	6.42918	-3.47964	0.00290163	0.0314575	-2.10043
ENSMUSG00000115630	668835	Rpl19-ps5	ribosomal protein L19, pseudogene 5	-3.9075	1.58769	-3.47781	0.00291311	0.031564	-1.66096
ENSMUSG00000085739	unknown	unknown	unknown	3.24468	1.23442	3.47255	0.00294639	0.0319063	-1.64749
ENSMUSG00000021963	20220	Sap18	Sin3-associated polypeptide 18	-2.82969	1.13573	-3.471	0.00295626	0.0319783	-1.64958
ENSMUSG00000022629	16564	Kif21a	kinesin family member 21A	-0.544055	6.4205	-3.47098	0.0029564	0.0319783	-2.42621
ENSMUSG00000024011	74116	Pi16	peptidase inhibitor 16	-2.00006	-0.507423	-3.46769	0.00297748	0.0321696	-1.56227
ENSMUSG00000061809	227606	Tbpl2	TATA box binding protein like 2	1.7429	-0.111251	3.4679	0.00297612	0.0321696	-1.57346
ENSMUSG00000036099	215008	Vezt	vezatin, adherens junctions transmembrane protein	-0.655758	6.3688	-3.46666	0.00298405	0.0322223	-2.21192
ENSMUSG00000037801	78250	Iqch	IQ motif containing H	-1.06778	5.57853	-3.46414	0.00300035	0.0323799	-1.92166
ENSMUSG00000030788	67150	Rnf141	ring finger protein 141	-4.02462	1.69207	-3.46024	0.00302569	0.0326348	-1.70888
ENSMUSG00000045680	21412	Tcf21	transcription factor 21	2.40518	-0.110227	3.45832	0.00303828	0.032752	-1.71985
ENSMUSG00000041782	16763	Lad1	ladinin	-1.69942	-0.899498	-3.45315	0.00307234	0.0331004	-1.59517
ENSMUSG00000024454	15183	Hdac3	histone deacetylase 3	-3.47496	0.640836	-3.45072	0.00308849	0.0332464	-1.75106
ENSMUSG00000096959	105246071	4930509G22Rik	RIKEN cDNA 4930509G22 gene	-2.63644	-0.355512	-3.45059	0.00308939	0.0332464	-1.76133
ENSMUSG00000049288	280411	Lix1l	Lix1-like	1.44008	1.6595	3.45008	0.00309278	0.033264	-1.67931
ENSMUSG00000002428	20585	Hltf	helicase-like transcription factor	-4.07363	1.95485	-3.44513	0.00312597	0.0336019	-1.79934
ENSMUSG00000002897	16172	Il17ra	interleukin 17 receptor A	-2.18235	1.4654	-3.44465	0.00312922	0.0336179	-1.70702
ENSMUSG00000024645	67105	Timm21	translocase of inner mitochondrial membrane 21	-1.52003	0.834459	-3.44176	0.00314879	0.0338089	-1.67024
ENSMUSG00000109991	622082	Gm6284	bromodomain adjacent to zinc finger domain, 2A pseudogene	-2.42289	0.422595	-3.43661	0.003184	0.0341677	-1.75225
ENSMUSG00000018405	217038	Mrm1	mitochondrial rRNA methyltransferase 1	-2.03014	-0.265151	-3.43343	0.00320588	0.0343637	-1.61123
ENSMUSG00000060152	117109	Pop5	processing of precursor 5, ribonuclease P/MRP family (S. cerevisiae)	1.38806	-0.923505	3.43363	0.00320453	0.0343637	-1.65387
ENSMUSG00000106985	unknown	unknown	unknown	2.1156	-0.45206	3.43295	0.00320924	0.0343804	-1.78811
ENSMUSG00000115737	218997	Rpl19-ps3	ribosomal protein L19, pseudogene 3	-3.66686	3.58739	-3.43119	0.00322141	0.0344913	-1.79723
ENSMUSG00000022885	20440	St6gal1	beta galactoside alpha 2,6 sialyltransferase 1	0.896399	5.71656	3.42896	0.00323694	0.0346184	-2.17209
ENSMUSG00000087519	100502700	AV039307	expressed sequence AV039307	-1.70434	0.143702	-3.42904	0.00323641	0.0346184	-1.68364
ENSMUSG00000028480	384009	Glipr2	GLI pathogenesis-related 2	3.22764	-0.0972211	3.42385	0.00327284	0.0349681	-1.7711
ENSMUSG00000109656	unknown	unknown	unknown	-1.57307	0.11419	-3.42378	0.00327331	0.0349681	-1.83131
ENSMUSG00000031169	53627	Porcn	porcupine O-acyltransferase	-1.71176	-0.546473	-3.41746	0.00331822	0.035428	-1.67214
ENSMUSG00000027579	20811	Srms	src-related kinase lacking C-terminal regulatory tyrosine and N-terminal myristylation sites	-2.75081	0.868011	-3.41421	0.00334158	0.0356573	-1.77715
ENSMUSG00000064215	52668	Ifi27	interferon, alpha-inducible protein 27	-3.01886	-0.390675	-3.41361	0.00334591	0.0356835	-1.77929
ENSMUSG00000035297	26891	Cops4	COP9 signalosome subunit 4	-1.39926	3.1188	-3.41141	0.00336183	0.0358331	-1.89543
ENSMUSG00000105916	unknown	unknown	unknown	-2.77648	0.37697	-3.40866	0.00338182	0.0360259	-1.67318
ENSMUSG00000108828	unknown	unknown	unknown	1.72949	4.68115	3.39782	0.00346176	0.0368568	-1.94896
ENSMUSG00000039834	329559	Zfp335	zinc finger protein 335	1.99567	0.590366	3.39728	0.00346579	0.0368791	-1.68953
ENSMUSG00000028521	242585	Slc35d1	solute carrier family 35 (UDP-glucuronic acid/UDP-N-acetylgalactosamine dual transporter), member D1	-2.17303	2.35123	-3.39582	0.00347677	0.0369753	-1.83512
ENSMUSG00000108368	unknown	unknown	unknown	-2.63404	-0.383647	-3.39293	0.00349849	0.0371854	-1.82797
ENSMUSG00000028078	70762	Dclk2	doublecortin-like kinase 2	1.80438	5.29261	3.39143	0.00350979	0.0372846	-1.88385
ENSMUSG00000109226	unknown	unknown	unknown	-1.955	0.213561	-3.39086	0.00351409	0.0373095	-1.75292
ENSMUSG00000020918	14534	Kat2a	K(lysine) acetyltransferase 2A	-1.42045	-0.18854	-3.38879	0.00352983	0.0374487	-1.7293
ENSMUSG00000099170	70487	5730403I07Rik	RIKEN cDNA 5730403I07 gene	-2.4785	-0.0485801	-3.38862	0.00353114	0.0374487	-1.90153
ENSMUSG00000020346	17308	Mgat1	mannoside acetylglucosaminyltransferase 1	-3.69015	1.43926	-3.37927	0.00360302	0.0381896	-1.84221
ENSMUSG00000031785	14766	Adgrg1	adhesion G protein-coupled receptor G1	-1.64168	0.263376	-3.37898	0.00360523	0.0381917	-1.7566
ENSMUSG00000003410	15571	Elavl3	ELAV like RNA binding protein 3	-1.89613	0.337676	-3.37715	0.00361952	0.0383218	-1.743
ENSMUSG00000016257	66390	Prelid3b	PRELI domain containing 3B	-1.76006	-0.272403	-3.37603	0.00362821	0.0383924	-1.81993
ENSMUSG00000040006	215751	Ginm1	glycoprotein integral membrane 1	-2.04919	-0.0510215	-3.3755	0.00363239	0.0384152	-1.82635
ENSMUSG00000036622	74772	Atp13a2	ATPase type 13A2	-1.59328	-0.357122	-3.37478	0.00363806	0.0384537	-1.91387
ENSMUSG00000026820	96979	Ptges2	prostaglandin E synthase 2	1.44451	1.17557	3.37433	0.00364156	0.0384693	-1.80155
ENSMUSG00000100714	72122	2010308F09Rik	RIKEN cDNA 2010308F09 gene	-4.20981	0.211967	-3.36986	0.00367679	0.0388199	-1.99196
ENSMUSG00000120498	unknown	unknown	unknown	-3.97853	2.2072	-3.36661	0.00370266	0.0390713	-1.89699
ENSMUSG00000030271	18294	Ogg1	8-oxoguanine DNA-glycosylase 1	3.3139	-0.183364	3.36275	0.00373357	0.0393756	-1.92433
ENSMUSG00000015652	70358	Steap1	six transmembrane epithelial antigen of the prostate 1	4.30096	1.23712	3.35993	0.00375631	0.0395935	-2.01546
ENSMUSG00000059674	239096	Cdh24	cadherin-like 24	2.70398	-0.382843	3.35791	0.00377266	0.0397081	-1.90834
ENSMUSG00000059991	53324	Nptx2	neuronal pentraxin 2	1.89499	3.72031	3.3583	0.00376953	0.0397081	-1.86794
ENSMUSG00000092284	unknown	unknown	unknown	3.70956	0.549039	3.35781	0.00377346	0.0397081	-1.98796
ENSMUSG00000051154	12238	Commd3	COMM domain containing 3	-1.74963	-0.616698	-3.35744	0.00377649	0.0397179	-1.77667
ENSMUSG00000038644	18971	Pold1	polymerase (DNA directed), delta 1, catalytic subunit	-1.80611	0.60368	-3.3571	0.00377925	0.039725	-1.76937
ENSMUSG00000055670	195018	Zzef1	zinc finger, ZZ-type with EF hand domain 1	-0.594332	7.06258	-3.34898	0.00384594	0.0404036	-2.58432
ENSMUSG00000074136	319960	4930513N10Rik	RIKEN cDNA 4930513N10 gene	-3.1442	4.23429	-3.34649	0.00386657	0.0405979	-1.93731
ENSMUSG00000021400	78903	Wrnip1	Werner helicase interacting protein 1	-1.33104	-0.824024	-3.34284	0.00389715	0.0408964	-1.91791
ENSMUSG00000066362	625298	Rps13-ps1	ribosomal protein S13, pseudogene 1	4.20807	1.6474	3.34158	0.00390771	0.0409845	-2.02112
ENSMUSG00000043207	230709	Zmpste24	zinc metallopeptidase, STE24	2.65129	4.42549	3.34093	0.00391321	0.0410196	-2.04975
ENSMUSG00000026200	74577	Glb1l	galactosidase, beta 1-like	0.774402	5.69616	3.33945	0.00392568	0.0411117	-2.36864
ENSMUSG00000031921	21750	Terf2	telomeric repeat binding factor 2	-2.1396	3.70306	-3.33937	0.00392633	0.0411117	-2.19206
ENSMUSG00000034403	18744	Pja1	praja ring finger ubiquitin ligase 1	-1.38002	-0.910282	-3.33708	0.00394574	0.0412695	-1.88574
ENSMUSG00000106246	100417858	Gm18867	eukaryotic translation initiation factor 5 pseudogene	1.65689	-0.944915	3.33712	0.0039454	0.0412695	-1.83045
ENSMUSG00000120776	unknown	unknown	unknown	-3.98154	0.865523	-3.33676	0.00394842	0.0412748	-1.94514
ENSMUSG00000033453	235130	Adamts15	a disintegrin-like and metallopeptidase (reprolysin type) with thrombospondin type 1 motif, 15	-1.76419	0.221533	-3.33396	0.00397231	0.0415016	-1.81757
ENSMUSG00000029034	71957	Ints11	integrator complex subunit 11	1.25934	-1.01681	3.33343	0.0039769	0.0415268	-1.93027
ENSMUSG00000025145	217366	Lrrc45	leucine rich repeat containing 45	-2.5278	2.51019	-3.33224	0.00398709	0.0416103	-1.9796
ENSMUSG00000028609	17149	Magoh	mago homolog, exon junction complex core component	-3.57856	2.24063	-3.32877	0.00401699	0.0418994	-1.98651
ENSMUSG00000087720	115489805	Gm26279	predicted gene, 26279	1.64019	0.00353483	3.32825	0.00402144	0.0419227	-1.8856
ENSMUSG00000115986	unknown	unknown	unknown	3.34203	0.934855	3.32728	0.00402988	0.0419877	-1.90041
ENSMUSG00000043119	258270	Olfr448	olfactory receptor 448	-1.1582	-0.346421	-3.32683	0.00403375	0.0420049	-2.03088
ENSMUSG00000091449	100040823	Gm10269	ribosomal protein L35 pseudogene	-1.51967	1.70122	-3.32591	0.00404175	0.0420652	-1.88402
ENSMUSG00000026632	68972	Tatdn3	TatD DNase domain containing 3	-2.77766	0.255423	-3.32091	0.00408548	0.042497	-1.92445
ENSMUSG00000117633	74529	8430422H06Rik	RIKEN cDNA 8430422H06 gene	2.9241	0.589028	3.32004	0.00409317	0.0425537	-1.98454
ENSMUSG00000028469	230103	Npr2	natriuretic peptide receptor 2	-3.35832	1.18218	-3.31851	0.00410665	0.0426472	-1.98314
ENSMUSG00000099025	unknown	unknown	unknown	-4.14267	1.60319	-3.31872	0.00410476	0.0426472	-2.0167
ENSMUSG00000005553	11944	Atp4a	ATPase, H+/K+ exchanging, gastric, alpha polypeptide	-1.28363	-0.456365	-3.31684	0.00412139	0.042737	-2.04078
ENSMUSG00000035049	107094	Rrp12	ribosomal RNA processing 12 homolog	-3.39104	0.217988	-3.31707	0.00411938	0.042737	-1.90741
ENSMUSG00000085735	unknown	unknown	unknown	-3.13808	0.36288	-3.31664	0.00412318	0.042737	-2.03571
ENSMUSG00000086269	unknown	unknown	unknown	3.18	-0.386801	3.31652	0.0041243	0.042737	-1.99223
ENSMUSG00000038291	102141	Snx25	sorting nexin 25	0.744876	6.13369	3.31254	0.0041597	0.0430804	-2.63285
ENSMUSG00000028186	22262	Uox	urate oxidase	3.2478	-0.144342	3.30818	0.00419897	0.0434634	-1.96811
ENSMUSG00000034998	14236	Foxn2	forkhead box N2	0.920034	4.91971	3.30646	0.00421453	0.043577	-2.36166
ENSMUSG00000044197	80290	Gpr146	G protein-coupled receptor 146	-1.54718	4.33566	-3.30668	0.00421248	0.043577	-2.31782
ENSMUSG00000031934	55991	Panx1	pannexin 1	4.10975	0.98084	3.30106	0.00426376	0.044062	-2.06361
ENSMUSG00000068151	unknown	unknown	unknown	-4.07837	4.42472	-3.30051	0.0042688	0.04409	-2.10912
ENSMUSG00000067722	214489	BC003965	cDNA sequence BC003965	-1.67438	0.339525	-3.30025	0.00427113	0.0440901	-1.94021
ENSMUSG00000021366	110521	Hivep1	human immunodeficiency virus type I enhancer binding protein 1	-1.67823	2.31918	-3.29748	0.00429666	0.0443296	-2.04092
ENSMUSG00000049583	108071	Grm5	glutamate receptor, metabotropic 5	-0.733868	7.11238	-3.29678	0.00430319	0.0443728	-2.61466
ENSMUSG00000026043	12825	Col3a1	collagen, type III, alpha 1	-2.83554	3.56706	-3.295	0.00431963	0.0445182	-2.08294
ENSMUSG00000062397	68036	Zfp706	zinc finger protein 706	1.93606	0.0222381	3.29294	0.0043388	0.0446915	-1.91838
ENSMUSG00000097804	102634900	Gm16685	predicted gene, 16685	2.18822	3.31741	3.29149	0.00435235	0.0448068	-2.00564
ENSMUSG00000039653	12012	Baat	bile acid-Coenzyme A: amino acid N-acyltransferase	2.13653	-0.360448	3.28927	0.00437323	0.0449974	-2.09909
ENSMUSG00000088307	115485632	Gm24505	predicted gene, 24505	2.94821	1.20742	3.2834	0.00442871	0.0455435	-2.02821
ENSMUSG00000031021	56786	Tmem9b	TMEM9 domain family, member B	-4.32454	0.763285	-3.2824	0.00443828	0.0456172	-2.05466
ENSMUSG00000048490	268903	Nrip1	nuclear receptor interacting protein 1	-1.83892	5.59329	-3.28191	0.004443	0.0456411	-2.20108
ENSMUSG00000022677	66086	Cep20	centrosomal protein 20	-1.5347	1.07334	-3.28102	0.00445145	0.0457032	-1.96189
ENSMUSG00000112307	unknown	unknown	unknown	1.35029	-0.14844	3.2803	0.0044584	0.0457498	-1.94555
ENSMUSG00000025188	192236	Hps1	HPS1, biogenesis of lysosomal organelles complex 3 subunit 1	-2.8691	0.257721	-3.27862	0.00447446	0.0458898	-2.07794
ENSMUSG00000026028	70827	Trak2	trafficking protein, kinesin binding 2	-2.38216	3.60735	-3.27792	0.0044812	0.0459341	-2.22999
ENSMUSG00000024480	11777	Ap3s1	adaptor-related protein complex 3, sigma 1 subunit	-2.73048	1.33122	-3.27565	0.00450314	0.0461341	-2.04779
ENSMUSG00000085323	unknown	unknown	unknown	2.23613	0.0875419	3.27308	0.00452809	0.0463647	-2.0103
ENSMUSG00000020027	216233	Socs2	suppressor of cytokine signaling 2	-1.6755	6.09113	-3.27168	0.00454174	0.0464285	-2.69099
ENSMUSG00000036775	26378	Decr2	2-4-dienoyl-Coenzyme A reductase 2, peroxisomal	-2.47172	0.263333	-3.27144	0.00454409	0.0464285	-1.95515
ENSMUSG00000038204	117590	Asb10	ankyrin repeat and SOCS box-containing 10	-1.43787	2.31866	-3.27152	0.00454332	0.0464285	-2.15076
ENSMUSG00000067276	12338	Capn6	calpain 6	-2.56246	-0.161464	-3.27211	0.00453753	0.0464285	-1.93846
ENSMUSG00000112344	102634600	Gm32141	predicted gene, 32141	1.67863	-0.0985215	3.26924	0.00456557	0.0466228	-1.95018
ENSMUSG00000024546	78931	4930546C10Rik	RIKEN cDNA 4930546C10 gene	-3.69822	2.35634	-3.26887	0.00456922	0.0466351	-2.09633
ENSMUSG00000041642	16565	Kif21b	kinesin family member 21B	2.43531	3.75393	3.268	0.00457779	0.0466974	-2.08363
ENSMUSG00000002409	13549	Dyrk1b	dual-specificity tyrosine-(Y)-phosphorylation regulated kinase 1b	1.41124	-0.349345	3.26552	0.00460221	0.0469213	-1.98558
ENSMUSG00000047821	94092	Trim16	tripartite motif-containing 16	-3.8646	0.17453	-3.25923	0.00466489	0.0475348	-2.14307
ENSMUSG00000001988	18142	Npas1	neuronal PAS domain protein 1	-3.08089	0.281979	-3.25658	0.00469152	0.0477806	-2.04755
ENSMUSG00000046523	67516	Kctd4	potassium channel tetramerisation domain containing 4	3.1161	1.99003	3.25442	0.00471331	0.0479767	-2.12078
ENSMUSG00000097546	unknown	unknown	unknown	1.54599	4.42868	3.25345	0.00472317	0.0480513	-2.30425
ENSMUSG00000023262	109652	Acy1	aminoacylase 1	-2.93997	-0.169236	-3.25286	0.00472908	0.0480601	-2.20886
ENSMUSG00000113979	unknown	unknown	unknown	-2.82103	0.472591	-3.25297	0.00472803	0.0480601	-2.11834
ENSMUSG00000011096	67605	Akt1s1	AKT1 substrate 1 (proline-rich)	-1.31759	-0.0607067	-3.24955	0.00476284	0.0483514	-2.01112
ENSMUSG00000020572	59027	Nampt	nicotinamide phosphoribosyltransferase	1.95484	1.02859	3.24957	0.00476264	0.0483514	-2.04213
ENSMUSG00000047502	381538	Mroh7	maestro heat-like repeat family member 7	3.46533	1.66938	3.24811	0.00477758	0.0484751	-2.16166
ENSMUSG00000017132	19157	Cyth1	cytohesin 1	-1.10104	6.17927	-3.24447	0.00481514	0.0488301	-3.09568
ENSMUSG00000026765	71897	Lypd6b	LY6/PLAUR domain containing 6B	-2.15337	1.51292	-3.24399	0.00482008	0.0488541	-2.08786
ENSMUSG00000023286	140499	Ube2j2	ubiquitin-conjugating enzyme E2J 2	-0.946113	4.28303	-3.24154	0.0048455	0.0490856	-2.45211
ENSMUSG00000036412	545260	Arsi	arylsulfatase i	-1.15689	-0.884065	-3.24062	0.0048551	0.0491566	-2.15236
ENSMUSG00000048772	68777	Tmem53	transmembrane protein 53	-1.21694	2.85272	-3.24015	0.00485992	0.0491792	-2.39518
ENSMUSG00000026303	171531	Mlph	melanophilin	2.87688	0.32128	3.2354	0.00490977	0.0496572	-2.11127
ENSMUSG00000047649	70333	Cd3eap	CD3E antigen, epsilon polypeptide associated protein	-1.88969	2.55077	-3.23321	0.00493288	0.0498644	-2.16355
ENSMUSG00000033222	74044	Ttf2	transcription termination factor, RNA polymerase II	1.74674	2.71189	3.22869	0.00498103	0.0503243	-2.19031
ENSMUSG00000045757	233893	Zfp764	zinc finger protein 764	-1.41879	-1.02433	-3.22184	0.00505479	0.0510424	-2.08291
ENSMUSG00000042156	66573	Dzip1	DAZ interacting protein 1	-1.6163	0.197449	-3.22018	0.00507281	0.0511971	-2.18726
ENSMUSG00000024530	225655	Prelid3a	PRELI domain containing 3A	-3.65191	1.18893	-3.21867	0.00508919	0.0513078	-2.1949
ENSMUSG00000035367	74386	Rmi1	RecQ mediated genome instability 1	-1.97783	1.17915	-3.2187	0.00508886	0.0513078	-2.08078
ENSMUSG00000050174	229228	Nudt6	nudix (nucleoside diphosphate linked moiety X)-type motif 6	-2.43591	-0.236238	-3.21786	0.00509811	0.0513706	-2.17688
ENSMUSG00000034265	224454	Zdhhc14	zinc finger, DHHC domain containing 14	-1.07839	6.03961	-3.21734	0.00510375	0.0514001	-2.56626
ENSMUSG00000042444	235461	Mindy2	MINDY lysine 48 deubiquitinase 2	-0.948999	5.52581	-3.21547	0.00512429	0.0515796	-2.66268
ENSMUSG00000058407	98258	Txndc9	thioredoxin domain containing 9	-2.77636	0.208341	-3.21287	0.00515297	0.0518409	-2.18102
ENSMUSG00000027288	20402	Zfp106	zinc finger protein 106	-0.890011	6.71267	-3.21188	0.00516389	0.0519232	-3.13519
ENSMUSG00000029674	16885	Limk1	LIM-domain containing, protein kinase	3.12569	-0.0443431	3.21148	0.00516833	0.0519403	-2.14991
ENSMUSG00000041889	77552	Shisa4	shisa family member 4	-1.66639	-0.695566	-3.21083	0.00517553	0.0519577	-2.05841
ENSMUSG00000069206	238692	Zfp874a	zinc finger protein 874a	-4.89377	1.33402	-3.21091	0.00517462	0.0519577	-2.34791
ENSMUSG00000069390	194433	Olfr707	olfactory receptor 707	4.18047	1.6917	3.20826	0.00520416	0.0522175	-2.24635
ENSMUSG00000041362	71653	Shtn1	shootin 1	1.87577	4.26167	3.2073	0.00521482	0.0522969	-2.28525
ENSMUSG00000110840	unknown	unknown	unknown	-2.631	0.204982	-3.20246	0.00526932	0.0528156	-2.13934
ENSMUSG00000013822	66126	Elof1	ELF1 homolog, elongation factor 1	-1.47815	-0.865859	-3.19461	0.00535875	0.0536836	-2.13489
ENSMUSG00000114242	unknown	unknown	unknown	-1.84304	-0.577915	-3.18914	0.0054219	0.0542876	-2.09398
ENSMUSG00000079227	12774	Ccr5	chemokine (C-C motif) receptor 5	-3.29362	0.344025	-3.18809	0.00543408	0.0543809	-2.29167
ENSMUSG00000053211	22767	Zfy1	zinc finger protein 1, Y-linked	3.03402	0.0995904	3.18741	0.00544202	0.054421	-2.26573
ENSMUSG00000110884	unknown	unknown	unknown	3.02064	-0.212508	3.18726	0.00544382	0.054421	-2.2416
ENSMUSG00000014470	68718	Rnf166	ring finger protein 166	-2.43957	0.237223	-3.18078	0.00551983	0.0551519	-2.2202
ENSMUSG00000112097	unknown	unknown	unknown	4.04313	3.17359	3.17988	0.00553054	0.0551758	-2.30922
ENSMUSG00000117438	433141	Rpsa-ps7	ribosomal protein SA, pseudogene 7	2.02601	0.095231	3.18008	0.00552812	0.0551758	-2.24401
ENSMUSG00000120308	unknown	unknown	unknown	-1.79663	-0.0294904	-3.17985	0.00553095	0.0551758	-2.11867
ENSMUSG00000092469	unknown	unknown	unknown	-1.11133	-0.619241	-3.17467	0.0055926	0.0557616	-2.39726
ENSMUSG00000024502	76217	Jakmip2	janus kinase and microtubule interacting protein 2	-1.48475	4.54964	-3.17305	0.00561204	0.0559033	-2.45473
ENSMUSG00000048148	319555	Nwd1	NACHT and WD repeat domain containing 1	-2.62558	-0.0461957	-3.173	0.0056127	0.0559033	-2.26173
ENSMUSG00000042638	14917	Gucy2c	guanylate cyclase 2c	3.82684	1.55567	3.16171	0.00574998	0.0572406	-2.35551
ENSMUSG00000017765	20498	Slc12a4	solute carrier family 12, member 4	-2.11448	4.13548	-3.16113	0.00575716	0.0572821	-2.73238
ENSMUSG00000028358	72701	Zfp618	zinc finger protein 618	1.00546	5.77884	3.15868	0.00578738	0.0575526	-2.59404
ENSMUSG00000110964	100417983	Gm20953	family with sequence similarity 60, member A pseudogene	-2.89066	2.94066	-3.15771	0.00579941	0.057642	-2.32089
ENSMUSG00000026429	67196	Ube2t	ubiquitin-conjugating enzyme E2T	-1.64209	-0.311228	-3.15709	0.00580709	0.0576882	-2.16001
ENSMUSG00000022312	68135	Eif3h	eukaryotic translation initiation factor 3, subunit H	2.6198	0.716819	3.15476	0.00583623	0.0579474	-2.24776
ENSMUSG00000066640	231863	Fbxl18	F-box and leucine-rich repeat protein 18	0.907229	4.27077	3.1522	0.00586822	0.0582346	-2.34589
ENSMUSG00000027894	229706	Slc6a17	solute carrier family 6 (neurotransmitter transporter), member 17	1.41639	1.88936	3.15164	0.00587524	0.0582738	-2.31243
ENSMUSG00000028436	68970	Dcaf12	DDB1 and CUL4 associated factor 12	-3.41212	1.02022	-3.15106	0.00588253	0.058296	-2.23879
ENSMUSG00000111828	382114	D830035M03Rik	RIKEN cDNA D830035M03 gene	-2.52514	-0.152284	-3.15098	0.00588361	0.058296	-2.29167
ENSMUSG00000021900	26363	Btd	biotinidase	-1.37897	-0.455684	-3.15048	0.0058899	0.0582974	-2.26338
ENSMUSG00000025508	67186	Rplp2	ribosomal protein, large P2	-3.43327	2.57453	-3.15069	0.00588728	0.0582974	-2.38832
ENSMUSG00000120214	unknown	unknown	unknown	-2.904	0.741812	-3.14477	0.00596227	0.058983	-2.26678
ENSMUSG00000028896	100088	Rcc1	regulator of chromosome condensation 1	-4.99968	1.5253	-3.14104	0.00601004	0.0593851	-2.42232
ENSMUSG00000063506	239027	Arhgap22	Rho GTPase activating protein 22	-2.38499	0.114665	-3.14086	0.0060123	0.0593851	-2.26157
ENSMUSG00000074796	269356	Slc4a11	solute carrier family 4, sodium bicarbonate transporter-like, member 11	3.99237	1.71688	3.14095	0.00601124	0.0593851	-2.44992
ENSMUSG00000046008	69060	Pnlip	pancreatic lipase	-2.10298	4.60496	-3.14026	0.00602004	0.0594307	-2.39603
ENSMUSG00000001128	18636	Cfp	complement factor properdin	-2.22918	0.802692	-3.13768	0.00605343	0.0597293	-2.29379
ENSMUSG00000098505	672125	Gm14496	predicted gene 14496	-2.29586	-0.102869	-3.13601	0.00607507	0.0599117	-2.44237
ENSMUSG00000027690	20526	Slc2a2	solute carrier family 2 (facilitated glucose transporter), member 2	4.4585	1.54195	3.1328	0.00611688	0.0602927	-2.47744
ENSMUSG00000002944	12491	Cd36	CD36 molecule	-1.3323	7.64185	-3.13106	0.00613969	0.0604862	-3.51736
ENSMUSG00000028466	12913	Creb3	cAMP responsive element binding protein 3	-1.66533	-0.48584	-3.12784	0.00618209	0.0608722	-2.20755
ENSMUSG00000115733	unknown	unknown	unknown	-4.30484	0.677101	-3.12421	0.00623025	0.0613147	-2.49548
ENSMUSG00000109129	unknown	unknown	unknown	-2.86838	-0.126845	-3.12336	0.00624155	0.0613941	-2.27039
ENSMUSG00000041809	71877	Efhc1	EF-hand domain (C-terminal) containing 1	-3.13725	0.277331	-3.1194	0.00629462	0.0618841	-2.40617
ENSMUSG00000052974	13107	Cyp2f2	cytochrome P450, family 2, subfamily f, polypeptide 2	4.02628	1.19635	3.11891	0.00630123	0.061917	-2.3839
ENSMUSG00000007837	65116	Prrg2	proline-rich Gla (G-carboxyglutamic acid) polypeptide 2	-3.69341	0.199766	-3.11852	0.00630655	0.0619373	-2.36321
ENSMUSG00000118147	unknown	unknown	unknown	2.42812	4.05989	3.11595	0.00634118	0.0622451	-2.45837
ENSMUSG00000027514	58203	Zbp1	Z-DNA binding protein 1	-1.59694	-0.675862	-3.11301	0.00638119	0.0626055	-2.28681
ENSMUSG00000046152	171167	Fut10	fucosyltransferase 10	-2.29662	1.76586	-3.11269	0.00638549	0.0626154	-2.33147
ENSMUSG00000005947	16407	Itgae	integrin alpha E, epithelial-associated	3.23849	4.44534	3.10786	0.00645176	0.0632	-2.40115
ENSMUSG00000044641	58220	Pard6b	par-6 family cell polarity regulator beta	-2.13064	0.00752398	-3.10803	0.00644948	0.0632	-2.30174
ENSMUSG00000110661	unknown	unknown	unknown	-1.40949	-0.690119	-3.10717	0.00646133	0.0632611	-2.31412
ENSMUSG00000028179	107869	Cth	cystathionase (cystathionine gamma-lyase)	1.8267	0.459296	3.10632	0.00647307	0.0633433	-2.34854
ENSMUSG00000020289	17168	Nprl3	nitrogen permease regulator-like 3	-4.72681	1.57301	-3.10472	0.0064952	0.0635272	-2.50168
ENSMUSG00000120221	unknown	unknown	unknown	1.67778	3.43923	3.10409	0.00650389	0.0635794	-2.44244
ENSMUSG00000031453	19414	Rasa3	RAS p21 protein activator 3	-1.12866	5.37783	-3.1036	0.00651079	0.0636141	-2.87032
ENSMUSG00000024422	69192	Dhx16	DEAH (Asp-Glu-Ala-His) box polypeptide 16	1.84939	3.95706	3.10101	0.00654687	0.0639338	-2.46659
ENSMUSG00000060715	69397	1700019A02Rik	RIKEN cDNA 1700019A02 gene	-2.92826	0.067937	-3.09972	0.00656489	0.0640768	-2.46019
ENSMUSG00000032334	16949	Loxl1	lysyl oxidase-like 1	-0.761138	6.10329	-3.09884	0.00657722	0.0641621	-2.86532
ENSMUSG00000033862	234854	Cdk10	cyclin-dependent kinase 10	-1.72144	0.035679	-3.09862	0.00658038	0.0641621	-2.24921
ENSMUSG00000048458	109050	Inka2	inka box actin regulator 2	-1.67395	1.6179	-3.09574	0.00662093	0.0645243	-2.3309
ENSMUSG00000060681	236794	Slc9a6	solute carrier family 9 (sodium/hydrogen exchanger), member 6	-1.89434	-0.376951	-3.09347	0.00665308	0.0648044	-2.35701
ENSMUSG00000118396	ambiguous	ambiguous	ambiguous	4.54344	2.22247	3.08769	0.00673567	0.0655752	-2.47976
ENSMUSG00000101112	unknown	unknown	unknown	-3.88608	2.69632	-3.08699	0.00674575	0.0656309	-2.52235
ENSMUSG00000117511	unknown	unknown	unknown	-1.53063	-0.666057	-3.08681	0.00674829	0.0656309	-2.29353
ENSMUSG00000102336	unknown	unknown	unknown	-2.83738	0.0284402	-3.08604	0.00675939	0.0657051	-2.4678
ENSMUSG00000025175	63828	Fn3k	fructosamine 3 kinase	-1.52253	-0.278165	-3.08375	0.00679252	0.0659934	-2.29208
ENSMUSG00000069763	67888	Tmem100	transmembrane protein 100	1.62406	4.75324	3.07539	0.00691481	0.0671472	-2.76294
ENSMUSG00000038567	13081	Cyp24a1	cytochrome P450, family 24, subfamily a, polypeptide 1	-1.99248	0.985542	-3.07448	0.00692817	0.0672425	-2.37387
ENSMUSG00000003779	19348	Kif20a	kinesin family member 20A	1.39278	1.49798	3.07395	0.006936	0.0672841	-2.38337
ENSMUSG00000109311	101521	AI314278	expressed sequence AI314278	2.61504	2.59781	3.07087	0.00698179	0.0676938	-2.50184
ENSMUSG00000027560	76829	Dok5	docking protein 5	0.818354	5.2333	3.06894	0.00701064	0.0679388	-2.78243
ENSMUSG00000074357	unknown	unknown	unknown	-1.48827	2.59435	-3.06846	0.00701774	0.0679729	-2.43
ENSMUSG00000034910	72135	Pygo1	pygopus 1	-1.21636	5.68563	-3.06797	0.00702515	0.06801	-2.8558
ENSMUSG00000107994	unknown	unknown	unknown	-1.43438	0.380274	-3.06765	0.00702994	0.0680217	-2.35381
ENSMUSG00000063382	80288	Bcl9l	B cell CLL/lymphoma 9-like	-0.899068	4.14754	-3.06717	0.0070371	0.0680563	-3.1763
ENSMUSG00000086349	329404	Gm13497	predicted gene 13497	3.67242	0.115176	3.06642	0.00704831	0.0681301	-2.49861
ENSMUSG00000048766	230613	Skint10	selection and upkeep of intraepithelial T cells 10	-1.18903	5.91428	-3.05946	0.00715363	0.0691129	-2.80797
ENSMUSG00000100486	100042960	Gm4131	predicted gene 4131	-3.5826	2.78085	-3.05895	0.00716151	0.0691539	-2.55258
ENSMUSG00000021326	19720	Trim27	tripartite motif-containing 27	-1.8482	-0.209267	-3.05771	0.00718035	0.0693006	-2.28918
ENSMUSG00000028249	53378	Sdcbp	syndecan binding protein	-2.40489	2.42782	-3.05732	0.00718639	0.0693236	-2.39405
ENSMUSG00000031217	13641	Efnb1	ephrin B1	1.37742	2.02389	3.05459	0.00722836	0.0696931	-2.49955
ENSMUSG00000024795	240641	Kif20b	kinesin family member 20B	0.927078	3.57554	3.05415	0.00723507	0.0697224	-3.00126
ENSMUSG00000112121	320784	C230072F16Rik	RIKEN cDNA C230072F16 gene	-2.13167	0.179504	-3.05347	0.00724553	0.0697878	-2.50674
ENSMUSG00000110542	unknown	unknown	unknown	-1.85858	0.0274279	-3.05303	0.00725239	0.0698185	-2.31092
ENSMUSG00000038239	15464	Hrc	histidine rich calcium binding protein	-1.87447	3.89735	-3.05057	0.00729043	0.0701492	-3.01071
ENSMUSG00000054034	331532	Tceal5	transcription elongation factor A (SII)-like 5	-1.66848	0.580675	-3.04976	0.0073031	0.0702355	-2.40108
ENSMUSG00000005481	68278	Ddx39a	DEAD box helicase 39a	-1.65528	-0.166521	-3.04813	0.00732844	0.0704435	-2.34955
ENSMUSG00002075580	unknown	unknown	unknown	3.26864	1.52111	3.04765	0.007336	0.0704805	-2.5613
ENSMUSG00000037552	101497	Plekhg2	pleckstrin homology domain containing, family G (with RhoGef domain) member 2	1.67713	1.04427	3.04461	0.00738369	0.0709028	-2.42105
ENSMUSG00000032834	110816	Pwp2	PWP2 periodic tryptophan protein homolog (yeast)	-2.57672	-0.514621	-3.04436	0.00738752	0.0709038	-2.56704
ENSMUSG00000087109	unknown	unknown	unknown	4.08338	1.17058	3.043	0.00740907	0.0710747	-2.60106
ENSMUSG00000038569	231724	Rad9b	RAD9 checkpoint clamp component B	1.49166	4.84749	3.03988	0.00745839	0.0715117	-2.76743
ENSMUSG00000032192	14697	Gnb5	guanine nucleotide binding protein (G protein), beta 5	-2.2355	3.61385	-3.03881	0.00747533	0.0716379	-2.73725
ENSMUSG00000089656	unknown	unknown	unknown	3.69494	1.49588	3.03647	0.00751278	0.0719605	-2.57783
ENSMUSG00000020473	11568	Aebp1	AE binding protein 1	1.61138	0.542574	3.03141	0.00759412	0.072703	-2.3998
ENSMUSG00000112202	unknown	unknown	unknown	-2.75172	0.211864	-3.02832	0.00764414	0.0731449	-2.45701
ENSMUSG00000108432	unknown	unknown	unknown	-2.67805	-0.142082	-3.02677	0.00766951	0.0733508	-2.60433
ENSMUSG00000086927	329797	Gm11823	predicted gene 11823	2.9151	3.63084	3.0233	0.00772632	0.0738569	-2.515
ENSMUSG00000021423	17084	Ly86	lymphocyte antigen 86	-0.9068	5.43685	-3.02283	0.00773393	0.0738925	-2.72917
ENSMUSG00000037307	403171	Banf2	BANF family member 2	3.67117	1.35743	3.02027	0.00777629	0.0742599	-2.59109
ENSMUSG00000049843	228228	Olfr1102	olfactory receptor 1102	2.69055	0.193188	3.0189	0.00779897	0.074439	-2.57912
ENSMUSG00000049354	71833	Dcaf7	DDB1 and CUL4 associated factor 7	-3.10781	0.833549	-3.01745	0.00782298	0.0746068	-2.56694
ENSMUSG00000089743	102638080	Gm16226	predicted gene 16226	1.03052	-0.652355	3.01737	0.00782441	0.0746068	-2.66582
ENSMUSG00000027834	20713	Serpini1	serine (or cysteine) peptidase inhibitor, clade I, member 1	1.60879	5.27217	3.01673	0.00783495	0.0746698	-2.80469
ENSMUSG00000110419	unknown	unknown	unknown	1.26503	-0.971971	3.01172	0.00791895	0.0754325	-2.5145
ENSMUSG00000039345	239706	Mettl22	methyltransferase like 22	1.44956	0.765591	3.00956	0.00795535	0.0757413	-2.40587
ENSMUSG00000044957	110332	Pp2d1	protein phosphatase 2C-like domain containing 1	3.09441	4.27343	3.00665	0.0080047	0.0761348	-2.62013
ENSMUSG00000117527	unknown	unknown	unknown	-3.1904	1.70899	-3.00669	0.00800406	0.0761348	-2.68056
ENSMUSG00000052889	18751	Prkcb	protein kinase C, beta	1.47062	4.56107	3.00537	0.00802663	0.0763052	-2.65674
[truncated: 16,996 more rows]
