# Supplementary material for: The PIDDosome controls cardiomyocyte polyploidization during postnatal heart development
Source: Cell Death Differ. 2026 Jan 12;33(6):1292–304. doi: 10.1038/s41418-025-01645-x (PMC13246752; doi:10.1038/s41418-025-01645-x)
Supplement: Supplementary file 7 — N-tails Substrate Analysis [file 41418_2025_1645_MOESM7_ESM.xlsx]

## Sheet: T-TEST_with_outliers
Significant	p-value (-log10)	FC difference (log2)	Index	Gene	ProteinID	Peptide	Mapped Genes	Mapped Proteins	Prev AA	Start	MaxPepProb	P7m_1 (log2)	P7m_2 (log2)	P7m_3 (log2)	P7m_4 (log2)	P7m_5 (log2)	P7p_1 (log2)	P7p_2 (log2)	P7p_3 (log2)	P7p_4 (log2)	P7p_5 (log2)
	0.437869	-0.162878	Igkv17-127_S_18	Igkv17-127	A0A075B5J9	ETTVTQSPASLSVATGEKVTIR		tr|A0A0G2JDN5|A0A0G2JDN5_MOUSE	S	19	1	-1.96586	-2.5111	-2.52767	-1.90364	-2.28706	-2.14847	-1.99634	-2.44931	-1.82074	-1.96608
	0.684041	-1.16035	Igkv17-121_A_21	Igkv17-121	A0A075B5K3	ETTVTQSPASLSMAIGEKVTIR		tr|A0A0G2JFA8|A0A0G2JFA8_MOUSE	A	22	1	0.89175	0.911158	0.730242	3.76297	3.41273	1.09429	3.7033	3.30042	3.77283	3.63976
	0.788769	-0.611512	Igkv4-79_S_73	Igkv4-79	A0A075B5L8	TSNLASGVPAR	Igkv4-51, Igkv4-54, Igkv4-57, Igkv4-57-1, Igkv4-58, Igkv4-61, Igkv4-68, Igkv4-72, Igkv4-74, Igkv4-78, Igkv4-91	sp|P01680|KV4A1_MOUSE, tr|A0A075B5L2|A0A075B5L2_MOUSE, tr|A0A075B5M2|A0A075B5M2_MOUSE, tr|A0A075B5M3|A0A075B5M3_MOUSE, tr|A0A075B5M4|A0A075B5M4_MOUSE, tr|A0A0A6YYE5|A0A0A6YYE5_MOUSE, tr|A0A0A6YYE7|A0A0A6YYE7_MOUSE, tr|A0A0B4J1I3|A0A0B4J1I3_MOUSE, tr|A0A0B4J1I4|A0A0B4J1I4_MOUSE, tr|A0A0B4J1I7|A0A0B4J1I7_MOUSE, tr|A0A0G2JES9|A0A0G2JES9_MOUSE, tr|A0A0G2JGI6|A0A0G2JGI6_MOUSE, tr|A0A0G2JH00|A0A0G2JH00…	S	74	0.9982	-6.14357	-6.22265	-6.40485	-4.71692	-5.01818	-5.66538	-5.00643	-5.40059	-4.74608	-4.63013
	0.0991806	0.0777554	Igkv5-39_-_0	Igkv5-39	A0A075B5M7	DIVMTQSPATLSVTPGDR		tr|A0A0G2JDV4|A0A0G2JDV4_MOUSE	-	1	1	5.44226	4.75599	4.45831	4.91616	4.13162	5.29537	4.85733	4.32628	4.56782	4.26876
	0.127759	-0.091301	Igkv8-16_G_19	Igkv8-16	A0A075B5N6	EIVLTQSIPSLTVSAGER		tr|A0A0G2JDG9|A0A0G2JDG9_MOUSE	G	20	0.9559	-2.65947	-3.30815	-3.44484	-3.37515	-3.58173	-3.11951	-3.54896	-3.76367	-2.5255	-2.95518
	0.344703	0.046468	Srgap2_R_840	Srgap2	A0A087WNM1	SPAHELPPSQEALR			R	841	1	-1.1436	-1.3476	-1.22382	-1.2072	-1.2732	-1.28238	-1.46036	-1.28858	-1.19548	-1.20096
	0.181004	0.0727257	Smim10l1_-_0	Smim10l1	A0A087WNQ7	MGPADAPSALALR		tr|A0A087WPM1|A0A087WPM1_MOUSE, tr|E9Q3K4|E9Q3K4_MOUSE	-	1	0.9957	-1.191	-0.977167	-0.881266	-1.33877	-0.879623	-1.13979	-1.22172	-1.43245	-0.645613	-1.19188
	0.411095	0.115906	Auts2_R_325	Auts2	A0A087WPF7-3	TPPSFPTPPPWLKPGELER		sp|A0A087WPF7|AUTS2_MOUSE, tr|A0A7N9VSJ5|A0A7N9VSJ5_MOUSE, tr|A0A7P0A163|A0A7P0A163_MOUSE, tr|E9PZ86|E9PZ86_MOUSE	R	326	1	1.17319	1.70996	1.43221	1.59389	1.18529	1.41621	1.48628	1.17563	1.30544	1.13145
	0.816674	-0.102655	Zfp1006_R_67	Zfp1006	A0A087WQQ7	SHIGEKPYER		tr|A0A087WRJ1|A0A087WRJ1_MOUSE, tr|E9Q1C8|E9Q1C8_MOUSE, tr|Q8BG62|Q8BG62_MOUSE	R	68	0.9989	-2.96124	-3.1174	-3.13671	-2.87957	-2.95218	-2.99323	-2.7536	-2.94489	-2.89661	-2.94549
	1.67356	0.339012	Actl6a_D_6	Actl6a	A0A0A6YWG8	SSSAQRDEVGALVFDIGSYTVR			D	7	1	-6.69263	-6.54728	-6.48529	-7.02519	-6.83399	-7.05996	-6.84163	-7.22037	-7.16693	-6.99055
	0.391981	0.113741	Pcdhgc3_A_29	Pcdhgc3	A0A0A6YWM6	STIIHYEILEER		tr|Q91XX1|Q91XX1_MOUSE	A	30	0.9999	2.32895	2.25396	2.33429	1.83466	2.32683	2.14569	1.90086	1.95588	2.39508	2.11249
	0.326717	-0.0562897	Kpna4_V_84	Kpna4	A0A0B4J1E7	VGADPAGPGR			V	85	0.934	-0.90099	-1.07908	-1.02878	-1.30652	-1.20489	-1.11305	-1.08116	-1.06351	-0.990675	-0.990404
	0.852208	-1.50484	Igkv2-137_G_20	Igkv2-137	A0A0B4J1H6	DIVMTQAAPSVPVTPGESVSISCR			G	21	1	-3.0635	-3.49858	-4.03219	0.149649	-1.24222	-2.71936	0.104197	-0.362246	-0.489969	-0.695255
	0.838277	-1.17077	Igkv5-43_G_20	Igkv5-43	A0A0B4J1J2	DIVLTQSPATLSVTPGDSVSLSCR			G	21	0.997	-3.06418	-3.64736	-4.75822	-0.897028	-2.04585	-2.81596	-1.1585	-1.37089	-1.41013	-1.80329
	1.20045	-0.112303	Lrrfip2_E_59	Lrrfip2	A0A0G2JFV5	SSSKDITGTHWSR			E	60	1	1.75129	1.74402	1.57826	1.66145	1.84678	1.92304	1.78634	1.81865	1.83433	1.78095
	0.748764	-0.10084	Agl_R_578	Agl	A0A0G2JGI9	EAMSAYNSHEEGR		tr|F8VPN4|F8VPN4_MOUSE	R	579	0.9996	-3.21501	-3.43801	-3.21985	-3.42436	-3.257	-3.16935	-3.38663	-3.17463	-3.20894	-3.11048
	1.24062	0.11668	Agl_R_1272	Agl	A0A0G2JGI9	GIPATPR		tr|F6XXE6|F6XXE6_MOUSE, tr|F8VPN4|F8VPN4_MOUSE	R	1273	0.9847	-0.362169	-0.287212	-0.341097	-0.227163	-0.323559	-0.476196	-0.272186	-0.368553	-0.53973	-0.467934
	1.71407	0.11285	Agl_R_658	Agl	A0A0G2JGI9	GYDELVPHQISVVAEER		tr|F7CSZ6|F7CSZ6_MOUSE, tr|F8VPN4|F8VPN4_MOUSE	R	659	1	0.949764	1.07361	1.01741	1.14457	0.960255	0.927879	0.902966	0.943727	0.935072	0.871723
	0.152124	0.0146969	Agl_R_170	Agl	A0A0G2JGI9	SCYSLADQLELNPDFSRPSKR		tr|E0CYU6|E0CYU6_MOUSE, tr|F8VPN4|F8VPN4_MOUSE	R	171	1	0.258221	0.0691071	0.165001	0.156174	0.178362	0.091671	0.166534	0.164717	0.217463	0.112995
	1.86276	0.116818	Agl_R_961	Agl	A0A0G2JGI9	SGDWMIDYVSGR		tr|F6XXE6|F6XXE6_MOUSE, tr|F8VPN4|F8VPN4_MOUSE	R	962	1	2.89023	2.89706	2.95856	2.89898	2.86677	2.80882	2.69252	2.86207	2.84497	2.71913
	1.04432	0.11227	Agl_R_63	Agl	A0A0G2JGI9	SLDWENPTER		tr|E0CX86|E0CX86_MOUSE, tr|E0CYU6|E0CYU6_MOUSE, tr|F8VPN4|F8VPN4_MOUSE	R	64	0.9976	0.945621	0.840487	0.952118	1.02713	0.960932	0.93084	0.769331	0.694695	0.961931	0.808147
	0.00883906	-0.00208054	N4bp2_H_880	N4bp2	A0A0J9YUP5	SQHALPLTFPSSAAALPGVVGPR		tr|F8VQG7|F8VQG7_MOUSE	H	881	1	-1.54476	-1.67175	-1.50781	-1.2905	-1.49149	-1.51905	-1.62805	-1.5842	-1.36695	-1.39765
	0.697322	-0.140165	Plekha5_S_36	Plekha5	A0A0N4SUU0	EDKKERPISMINEASNYNMASDYAVHPMSPVGR		tr|A0A0N4SUV0|A0A0N4SUV0_MOUSE, tr|A0A0N4SW19|A0A0N4SW19_MOUSE, tr|A0A0N4SWC0|A0A0N4SWC0_MOUSE, tr|A0A0N4SWD7|A0A0N4SWD7_MOUSE, tr|E9Q6H8|E9Q6H8_MOUSE	S	37	1	-6.74781	-6.84976	-6.73071	-6.56113	-6.43587	-6.37783	-6.72307	-6.5562	-6.60255	-6.36479
	1.84101	-0.137487	Adprhl1_F_178	Adprhl1	A0A0N4SVK8	ASYALQGKPLVQWGR		sp|Q8BGK2|ARHL1_MOUSE, tr|E9Q333|E9Q333_MOUSE, tr|E9Q4C0|E9Q4C0_MOUSE	F	179	0.9161	-2.79824	-2.75942	-2.75434	-2.71993	-2.82409	-2.50512	-2.66987	-2.63804	-2.60452	-2.75103
	0.191281	-0.033461	Adprhl1_R_193	Adprhl1	A0A0N4SVK8	EMLKVLPLAEEYCR		sp|Q8BGK2|ARHL1_MOUSE, tr|E9Q333|E9Q333_MOUSE, tr|E9Q4C0|E9Q4C0_MOUSE	R	194	0.9995	0.717876	0.546911	0.636156	0.847675	0.835892	0.740068	0.667355	0.896486	0.706966	0.74094
	0.57006	0.0648018	Adprhl1_R_24	Adprhl1	A0A0N4SVK8	ENSVLGSIQEELQKTGGLDSLVLSPGR		sp|Q8BGK2|ARHL1_MOUSE, tr|E9Q4C0|E9Q4C0_MOUSE	R	25	1	-0.109221	-0.0894165	-0.100571	-0.13335	-0.138861	0.0244446	-0.233873	-0.169807	-0.277683	-0.238508
	1.48217	0.0920353	Adprhl1_R_326	Adprhl1	A0A0N4SVK8	GLYQELEHKGR		sp|Q8BGK2|ARHL1_MOUSE	R	327	1	2.79179	2.89551	2.85743	2.90172	2.81775	2.74455	2.83734	2.81688	2.68932	2.71593
	0.886536	0.0970062	Adprhl1_R_337	Adprhl1	A0A0N4SVK8	LEDLGAALHR		sp|Q8BGK2|ARHL1_MOUSE	R	338	0.9999	-0.489794	-0.306202	-0.273087	-0.244429	-0.273939	-0.363987	-0.333899	-0.402567	-0.547647	-0.424381
	0.355118	-0.0580246	Adprhl1_R_1422	Adprhl1	A0A0N4SVK8	SAPQAETLGGEAKEMLPTQADVGRPQR			R	1423	1	4.18797	4.19708	4.18547	4.04081	4.25855	4.38583	4.04562	4.28763	4.30752	4.13341
	0.519572	0.0657253	Adprhl1_R_722	Adprhl1	A0A0N4SVK8	STGAVGKDR			R	723	0.9993	-2.07374	-1.89216	-2.04941	-2.24554	-2.12385	-2.08942	-2.19156	-2.15423	-2.14772	-2.13038
	0.144775	-0.0302589	Adprhl1_R_1660	Adprhl1	A0A0N4SVK8	SVHFAKYR			R	1661	0.9986	0.553469	0.669096	0.493351	0.33419	0.292204	0.632545	0.396746	0.535574	0.472609	0.456131
	0.894191	0.0816082	Adprhl1_R_410	Adprhl1	A0A0N4SVK8	TNRPFQLQEAGR			R	411	1	0.085186	-0.0323257	-0.0137329	-0.0383339	-0.0241451	0.0429058	-0.199997	-0.0444622	-0.0784798	-0.15136
	0.0937139	0.00966225	Rrp36_R_127	Rrp36	A0A0R4J045	SGEEHDKLQQLLQR		tr|A0A3B2WB30|A0A3B2WB30_MOUSE, tr|A0A3B2WBC2|A0A3B2WBC2_MOUSE	R	128	1	-0.696819	-0.791019	-0.694151	-0.782572	-0.604881	-0.672304	-0.705847	-0.729464	-0.77446	-0.73568
	0.0227816	-0.0131664	Acadl_N_271	Acadl	A0A0R4J083	ALLGEENKGFYYLMQELPQER		sp|P51174|ACADL_MOUSE	N	272	1	-0.663567	-0.822178	-0.617638	-0.818287	-0.594809	-0.404593	-0.755318	-1.33319	-0.199421	-0.758127
	0.940893	0.168476	Acadl_K_165	Acadl	A0A0R4J083	CIGAIAMTEPGAGSDLQGVR		sp|P51174|ACADL_MOUSE	K	166	1	1.73532	1.69245	1.6347	1.65941	1.81677	1.77994	1.56716	1.59782	1.22589	1.52545
	0.142602	0.0577911	Acadl_C_303	Acadl	A0A0R4J083	EFMFEETR		sp|P51174|ACADL_MOUSE	C	304	0.9676	-0.213942	0.0299473	-0.0616932	0.0545921	-0.373417	-0.108404	0.0318394	-0.0481491	-0.696493	-0.0322609
	0.0449878	0.0181423	Acadl_M_251	Acadl	A0A0R4J083	GMKAQDTAELFFEDVR		sp|P51174|ACADL_MOUSE	M	252	1	-0.0932255	-0.551256	-0.42602	-0.0909348	0.036274	-0.152269	-0.212835	-0.101421	-0.58662	-0.162727
	1.96427	-0.364309	Acadl_N_237	Acadl	A0A0R4J083	GMKGFIKGR		sp|P51174|ACADL_MOUSE	N	238	0.9866	-2.08319	-1.93082	-1.86502	-1.88907	-1.57447	-1.72715	-1.31501	-1.54566	-1.37489	-1.55832
	1.14362	0.136476	Acadl_R_51	Acadl	A0A0R4J083	IFSSEHDIFR		sp|P51174|ACADL_MOUSE	R	52	0.9999	-2.55895	-2.46658	-2.39157	-2.44291	-2.52525	-2.67594	-2.39993	-2.61857	-2.75297	-2.62022
	0.360983	0.125518	Acadl_C_166	Acadl	A0A0R4J083	IGAIAMTEPGAGSDLQGVR		sp|P51174|ACADL_MOUSE	C	167	1	2.49977	2.74356	2.60979	2.69664	2.26651	2.38173	2.78652	2.52575	2.00434	2.49035
	0.112132	0.052438	Acadl_M_253	Acadl	A0A0R4J083	KAQDTAELFFEDVR		sp|P51174|ACADL_MOUSE	M	254	1	2.62106	2.32098	2.36639	2.81974	2.83181	2.6867	2.49873	2.79039	2.02192	2.70005
	0.130652	-0.0206097	Acadl_R_65	Acadl	A0A0R4J083	KFFQEEVIPHHTEWEKAGEVSR		sp|P51174|ACADL_MOUSE	R	66	1	1.78707	1.71505	1.74174	1.79647	1.96565	1.92372	1.8197	1.89533	1.69625	1.77402
	0.0266773	-0.00371246	Acadl_R_246	Acadl	A0A0R4J083	KLHKMGMKAQDTAELFFEDVR		sp|P51174|ACADL_MOUSE	R	247	0.9996	-6.14404	-6.30232	-6.08893	-6.13306	-6.16628	-6.08032	-6.13761	-6.1724	-6.27499	-6.15075
	0.117174	0.0227856	Acadl_R_35	Acadl	A0A0R4J083	LETPSAKKLTDIGIR			R	36	1	4.28709	4.36862	4.36565	4.49853	4.51751	4.40342	4.55035	4.44654	4.20214	4.32101
	0.919227	0.351951	Acadl_R_267	Acadl	A0A0R4J083	LPANALLGEENKGFYYLMQELPQER		sp|P51174|ACADL_MOUSE	R	268	0.9926	-0.787703	-1.45375	-1.46931	-0.99131	-1.70577	-1.36583	-1.61824	-1.44976	-1.99484	-1.73892
	0.248717	-0.12821	Acadl_S_54	Acadl	A0A0R4J083	SEHDIFR		sp|P51174|ACADL_MOUSE	S	55	0.9203	-0.137379	-0.281881	-0.106218	-0.177122	-0.297909	-0.293301	-0.000654221	-0.422737	0.715137	-0.357903
	0.068667	-0.017931	Acadl_R_224	Acadl	A0A0R4J083	SPAHGISLFLVENGMKGFIKGR		sp|P51174|ACADL_MOUSE	R	225	1	-0.501024	-0.279766	-0.31955	-0.224482	-0.240877	-0.422901	-0.0395012	-0.207045	-0.490046	-0.316551
	0.387202	-0.0442722	Acadl_F_53	Acadl	A0A0R4J083	SSEHDIFR		sp|P51174|ACADL_MOUSE	F	54	0.9794	-0.64912	-0.676111	-0.804932	-0.626665	-0.680222	-0.712059	-0.570396	-0.688194	-0.523001	-0.722038
	0.402928	0.124361	Acadl_D_257	Acadl	A0A0R4J083	TAELFFEDVR		sp|P51174|ACADL_MOUSE	D	258	0.9994	1.68233	1.62716	1.72779	2.04637	1.8885	1.84101	1.67104	1.85014	1.22695	1.76121
	0.0491078	0.0150509	Acadl_M_172	Acadl	A0A0R4J083	TEPGAGSDLQGVR		sp|P51174|ACADL_MOUSE	M	173	0.9999	-0.526228	-0.840578	-0.711693	-0.454584	-0.480406	-0.554804	-0.660959	-0.454054	-0.902739	-0.516188
	0.476793	-0.103211	Acadl_L_234	Acadl	A0A0R4J083	VENGMKGFIKGR		sp|P51174|ACADL_MOUSE	L	235	0.9179	-0.500364	-0.566139	-0.595892	-0.561573	-0.632305	-0.523146	-0.500988	-0.652121	-0.0904236	-0.573542
	0.528701	0.0634041	Acadl_R_406	Acadl	A0A0R4J083	VQPIYGGTNEIMKELIAR		sp|P51174|ACADL_MOUSE	R	407	1	3.00353	3.01659	3.11016	3.14203	3.19248	2.97726	3.17014	3.07714	2.91752	3.0057
	1.23896	-0.111119	Cluh_V_2	Cluh	A0A0R4J140	IKTDELPAAAPADSAR		tr|Z4YLI8|Z4YLI8_MOUSE	V	3	1	0.149746	0.11335	0.0826988	-0.0257206	0.229664	0.279833	0.140589	0.254141	0.261187	0.169582
	1.73149	0.0960949	Cluh_R_381	Cluh	A0A0R4J140	LGYEEHIPGQTR		sp|Q5SW19-2|CLU_MOUSE, sp|Q5SW19-3|CLU_MOUSE, sp|Q5SW19|CLU_MOUSE, tr|Z4YLI8|Z4YLI8_MOUSE	R	382	1	0.0229225	0.0367203	-0.0723629	0.00799179	0.0725365	-0.0105152	-0.113434	-0.0558758	-0.134089	-0.098753
	1.3488	0.190016	Cluh_F_127	Cluh	A0A0R4J140	SLHLDGNMLDHFSELR		sp|Q5SW19-2|CLU_MOUSE, sp|Q5SW19-3|CLU_MOUSE, sp|Q5SW19|CLU_MOUSE, tr|Z4YLI8|Z4YLI8_MOUSE	F	128	1	1.54422	1.31832	1.33926	1.25671	1.30299	1.35588	1.00037	1.1363	1.24235	1.07651
	1.89791	0.270932	Cluh_R_143	Cluh	A0A0R4J140	SVEGLQEGSVLR		sp|Q5SW19-2|CLU_MOUSE, sp|Q5SW19-3|CLU_MOUSE, sp|Q5SW19|CLU_MOUSE, tr|Z4YLI8|Z4YLI8_MOUSE	R	144	0.9999	3.34651	3.45186	3.41097	3.3175	3.01687	3.03821	3.14687	3.07242	3.00074	2.9308
	0.0740304	0.0263874	Cluh_M_1	Cluh	A0A0R4J140	VIKTDELPAAAPADSAR		tr|Z4YLI8|Z4YLI8_MOUSE	M	2	1	7.52819	7.16398	7.24345	7.02079	7.4205	7.4918	6.99995	7.30236	7.37664	7.07422
	0.882263	0.222289	Rnf40_R_335	Rnf40	A0A0X1KG60	SLPEEVVR		sp|Q3U319|BRE1B_MOUSE	R	336	0.9608	-1.30215	-1.57129	-1.18358	-1.60999	-1.15521	-1.31728	-1.66158	-1.53649	-1.87544	-1.54288
	1.0188	-2.06457	Igkv1-117_S_19	Igkv1-117	A0A140T8M0	DVLMTQTPLSLPVSLGDQASISCR			S	20	1	-5.68762	-6.25053	-7.23256	-2.56685	-2.98448	-5.17172	-2.1636	-2.77586	-1.94932	-2.33866
	0.055918	-0.0221626	Prpf40a_T_15	Prpf40a	A0A1B0GRU8	MRPGTGAER		sp|Q9R1C7-2|PR40A_MOUSE, sp|Q9R1C7|PR40A_MOUSE, tr|A0A1B0GSF1|A0A1B0GSF1_MOUSE, tr|A0A1B0GSH6|A0A1B0GSH6_MOUSE, tr|A0A6Q6PUT5|A0A6Q6PUT5_MOUSE	T	16	0.9308	-3.78366	-3.74175	-3.67887	-4.14778	-3.32105	-3.69159	-3.86867	-3.73627	-3.55066	-3.71511
	0.790836	-0.248243	Ppia_M_1	Ppia	A0A1L1SRX5	VNPTVFFDITADDEPLGRVSFEVGCLQTKFQR			M	2	0.9176	-3.41994	-3.43199	-3.35163	-3.68036	-2.9012	-3.07036	-2.85041	-3.43732	-2.992	-3.19381
	0.270936	0.0322548	Lrrfip2_R_86	Lrrfip2	A0A1L1SSC0	SSSSYKDPLSGLYFDQR		tr|A0A668KLE1|A0A668KLE1_MOUSE	R	87	1	1.6051	1.68051	1.64571	1.54099	1.81279	1.59509	1.63802	1.56081	1.67637	1.65353
	1.46616	0.139151	Usp28_R_448	Usp28	A0A1L1SUC4	SDADGYDEEVMLSPAMQGVILAIAKAR			R	449	1	-1.18802	-1.13821	-1.03473	-1.11202	-1.13027	-1.30218	-1.26827	-1.12832	-1.18885	-1.41139
	0.296753	-0.0551674	Arhgef12_R_5	Arhgef12	A0A1L1SUP5	SSSHDFDPTGLVQR			R	6	1	-2.53339	-2.76904	-2.85529	-2.60277	-2.79399	-2.62146	-2.61037	-2.82539	-2.52549	-2.69593
	0.0888251	0.0346313	Coq10a_S_8	Coq10a	A0A1W2P732	FMGFAAPFTNKR		tr|A0A1W2P7G5|A0A1W2P7G5_MOUSE, tr|A0A1W2P7J1|A0A1W2P7J1_MOUSE, tr|E9Q3H6|E9Q3H6_MOUSE	S	9	1	5.39652	5.5803	5.73312	6.11257	5.59634	5.5643	5.94014	5.68517	5.50994	5.54614
	2.56714	0.310649	Rock2_R_417	Rock2	A0A1Y7VMN0	ENLLLSDSPPCR		sp|P70336-2|ROCK2_MOUSE, sp|P70336|ROCK2_MOUSE, tr|F8VPK5|F8VPK5_MOUSE	R	418	0.963	-2.21116	-2.17016	-2.28642	-2.05842	-2.12559	-2.49279	-2.43159	-2.41921	-2.71049	-2.35092
	0.0370624	-0.0081749	Rock2_M_10	Rock2	A0A1Y7VMN0	PGAPETAPGDGAGAGR		tr|F8VPK5|F8VPK5_MOUSE	M	11	0.9932	-0.608484	-0.597202	-0.615335	-0.699966	-0.325294	-0.42477	-0.67219	-0.515568	-0.631346	-0.561535
	0.239633	-0.0213261	Mideas_R_299	Mideas	A0A1Y7VP67	SMAPYPFSHNPDMNPELR		tr|E9Q2I4|E9Q2I4_MOUSE	R	300	1	-0.0541592	-0.0617485	-0.107517	-0.107447	-0.0705929	-0.0342731	-0.168356	0.0162449	-0.10845	0
	0.129477	-0.0200714	Sorbs1_H_31	Sorbs1	A0A286YD34	SLSAGPDLTESEKNYVQPQAQQR			H	32	0.943	-2.07187	-2.02102	-2.17168	-2.12497	-2.24853	-2.10853	-2.23531	-1.97584	-2.15777	-2.06025
	0.64594	0.101899	Sec24c_R_276	Sec24c	A0A286YDI8	GQVPPLVTTNFLVKDQGNASPR		tr|G3X972|G3X972_MOUSE	R	277	1	-1.16428	-1.1347	-0.916681	-0.892786	-1.13521	-1.17749	-1.20632	-0.954052	-1.23708	-1.17821
	0.367832	-0.0338089	Myh6_R_150	Myh6	A0A2I3BPY4	DIGAKQKMHDEE			R	151	1	4.39677	4.43122	4.4867	4.45666	4.53348	4.51706	4.55522	4.55325	4.47118	4.37717
	3.23682	-0.151864	Scaf11_R_1042	Scaf11	A0A2I3BQU5	SDCPSWVTEKINSGPDPR		tr|A0A2I3BRQ7|A0A2I3BRQ7_MOUSE, tr|E9PZM7|E9PZM7_MOUSE	R	1043	1	-0.0349159	-0.0730896	-0.0321541	-0.0738201	-0.0542583	0.0183907	0.0972347	0.136602	0.0696678	0.169186
	3.18708	-0.710975	Nt5dc2_A_24	Nt5dc2	A0A2I3BR81	ASSSPSCPGCGPPGPGAHCPSTPR			A	25	0.9792	-4.13732	-3.51201	-3.78326	-3.54804	-3.94392	-3.00198	-3.00923	-2.95249	-3.27325	-3.13272
	0.793483	0.143357	Nt5dc2_R_48	Nt5dc2	A0A2I3BR81	SAPADGADLSAHLWAR			R	49	1	3.49727	3.58929	3.72781	3.22406	3.56748	3.41763	3.4135	3.27794	3.28832	3.49175
	2.57517	0.263474	Nt5dc2_R_407	Nt5dc2	A0A2I3BR81	TGAIIPELER		tr|A0A2I3BQR1|A0A2I3BQR1_MOUSE, tr|A0A2I3BRL0|A0A2I3BRL0_MOUSE, tr|Q91X76|Q91X76_MOUSE	R	408	0.9969	-4.16311	-4.05975	-4.00284	-4.31056	-4.21833	-4.36705	-4.45578	-4.38141	-4.50206	-4.36566
	0.550697	-0.0865879	Myh11_R_1490	Myh11	A0A2R8VHF9	ALEEALEAKEELER		sp|O08638-2|MYH11_MOUSE, sp|O08638|MYH11_MOUSE, tr|A0A338P6K2|A0A338P6K2_MOUSE, tr|E9QPE7|E9QPE7_MOUSE	R	1491	0.9999	-1.44649	-1.58014	-1.69462	-1.43434	-1.44798	-1.53815	-1.22853	-1.43864	-1.51822	-1.44709
	0.478561	0.0717365	Myh11_R_1596	Myh11	A0A2R8VHF9	QLHEYETELEDER		sp|O08638-2|MYH11_MOUSE, sp|O08638|MYH11_MOUSE, tr|A0A338P6K2|A0A338P6K2_MOUSE, tr|E9QPE7|E9QPE7_MOUSE	R	1597	1	0.09445	0.0201263	0.0418816	0.0842915	0.0268707	0.0816612	0.186396	-0.139709	-0.175663	-0.0437469
	0.357342	-0.180973	Myh11_R_686	Myh11	A0A2R8VHF9	SGKLDAFLVLEQLR		sp|O08638-2|MYH11_MOUSE, sp|O08638|MYH11_MOUSE, tr|A0A338P6K2|A0A338P6K2_MOUSE, tr|E9QPE7|E9QPE7_MOUSE	R	687	1	1.83475	1.56161	1.64277	2.13408	1.30135	1.62468	2.45799	1.91571	1.43705	1.94399
	0.842311	0.135111	Tjp2_R_199	Tjp2	A0A3B2WCN9	GLDQEDYGR		sp|Q9Z0U1|ZO2_MOUSE, tr|A0A3B2WBH9|A0A3B2WBH9_MOUSE	R	200	0.9983	-1.21915	-1.02929	-1.0405	-1.12932	-1.45056	-1.33424	-1.25913	-1.21769	-1.39521	-1.3381
	0.267004	0.0630638	Tjp2_R_956	Tjp2	A0A3B2WCN9	SSEPVQHEENIR		sp|Q9Z0U1|ZO2_MOUSE, tr|A0A3B2WBH9|A0A3B2WBH9_MOUSE	R	957	1	-0.15321	0.151075	0.0591812	0.327368	0.00353432	0.00186157	-0.20582	0.0772877	0.0791378	0.120163
	2.16169	-0.301654	Tjp2_R_247	Tjp2	A0A3B2WCN9	SYHEAYEPDYGGGYSPSYDR		sp|Q9Z0U1|ZO2_MOUSE, tr|A0A3B2WBH9|A0A3B2WBH9_MOUSE	R	248	1	2.14945	1.9534	1.84285	2.15035	2.2039	2.40557	2.20276	2.42845	2.30977	2.46167
	1.08053	-0.205983	Tjp2_R_247	Tjp2	A0A3B2WCN9	SYHEAYEPDYGGGYSPSYDRR		sp|Q9Z0U1|ZO2_MOUSE, tr|A0A3B2WBH9|A0A3B2WBH9_MOUSE	R	248	1	1.70187	1.58493	1.45714	1.67315	1.73298	2.05548	1.51641	1.96338	1.82712	1.8176
	0.155882	-0.0244762	Nars1_M_12	Nars1	A0A494BB89	VLELYVSDR		tr|A0A494B996|A0A494B996_MOUSE, tr|A0A494B9G0|A0A494B9G0_MOUSE, tr|A0A494BB92|A0A494BB92_MOUSE, tr|A0A498WGK2|A0A498WGK2_MOUSE	M	13	0.9988	2.2676	2.1254	2.19968	1.99543	2.24404	2.28416	2.07143	2.18973	2.24078	2.16842
	0.42431	0.115797	Ahnak_R_135	Ahnak	A0A494BBD5	SEDGVEGDLGETQSR		tr|E9Q616|E9Q616_MOUSE	R	136	1	0.00595093	0.484522	0.456703	0.375772	0.314316	0.087307	0.523081	0.283014	0.0207176	0.144157
	0.0703745	-0.00992584	Ahnak_R_93	Ahnak	A0A494BBD5	SPEPGQTWTHEVFSSR		tr|A0A494B8Y7|A0A494B8Y7_MOUSE, tr|E9Q616|E9Q616_MOUSE, tr|G5E8K8|G5E8K8_MOUSE	R	94	1	4.32228	4.38589	4.41746	4.39309	4.46584	4.32796	4.55259	4.41258	4.29667	4.44439
	0.10561	0.0207783	Ahnak_R_109	Ahnak	A0A494BBD5	SSEVVLSGDDEDYQR		tr|E9Q616|E9Q616_MOUSE	R	110	1	2.37027	2.49252	2.38306	2.43351	2.23442	2.22879	2.54698	2.37983	2.23746	2.41683
	0.212982	-0.0486515	Hspg2_R_108	Hspg2	A0A571BD72	ASQVNEAQR			R	109	0.9821	0.351433	0.0570488	0.154591	0.0907402	-0.0986099	0.161198	-0.035635	0.225031	0.144258	0.303608
	0.393642	-0.0521484	Xirp1_R_1002	Xirp1	A0A571BDS0	AAGKVVLPNGKPVAQAPLQEAR		sp|O70373|XIRP1_MOUSE, tr|E9QQ93|E9QQ93_MOUSE	R	1003	1	-2.81967	-2.96806	-3.06208	-3.07417	-2.92225	-3.00045	-2.97901	-2.79553	-2.90803	-2.90247
	0.834564	-0.10865	Xirp1_R_1203	Xirp1	A0A571BDS0	AWEPLGKVMPQISLECLR			R	1204	0.9924	-2.0569	-2.06973	-2.09346	-2.12803	-1.95044	-1.91338	-2.18907	-1.90856	-1.89509	-1.8492
	0.476865	0.0800655	Xirp1_R_292	Xirp1	A0A571BDS0	GISLEEGALPDVSATR		sp|O70373|XIRP1_MOUSE, tr|E9QQ93|E9QQ93_MOUSE	R	293	1	2.40283	2.52171	2.65527	2.65104	2.36839	2.37828	2.62169	2.46118	2.34163	2.39613
	1.24953	-0.126497	Xirp1_R_799	Xirp1	A0A571BDS0	GPGELCLAKYVLPSPGQGRPYIR		sp|O70373|XIRP1_MOUSE, tr|E9QQ93|E9QQ93_MOUSE	R	800	0.9984	-2.73607	-2.68571	-2.61231	-2.48876	-2.73326	-2.53751	-2.49163	-2.60506	-2.41786	-2.57158
	0.854291	0.104309	Xirp1_R_1144	Xirp1	A0A571BDS0	GWVTIQDGIYAAHPVR			R	1145	1	2.15857	2.34404	2.25743	2.03259	2.16959	2.01923	2.18934	2.16376	2.02891	2.03944
	0.293558	-0.04799	Xirp1_R_102	Xirp1	A0A571BDS0	LDAIGDHERPAAR		sp|O70373|XIRP1_MOUSE, tr|E9QQ93|E9QQ93_MOUSE	R	103	0.92	-1.62543	-1.65136	-1.61043	-1.44336	-1.63034	-1.71289	-1.60985	-1.48689	-1.54508	-1.36625
	0.179811	-0.0434937	Xirp1_G_800	Xirp1	A0A571BDS0	PGELCLAKYVLPSPGQGRPYIR		sp|O70373|XIRP1_MOUSE, tr|E9QQ93|E9QQ93_MOUSE	G	801	0.9639	-4.43091	-4.65072	-4.45621	-4.59354	-4.47758	-4.2107	-4.68564	-4.35798	-4.58897	-4.5482
	0.244127	0.052652	Xirp1_R_543	Xirp1	A0A571BDS0	QEVVAGDVGTTR		sp|O70373|XIRP1_MOUSE, tr|E9QQ93|E9QQ93_MOUSE	R	544	0.9947	-2.92109	-2.94625	-2.80692	-2.66378	-2.72367	-2.65578	-2.85818	-3.07017	-2.94898	-2.79187
	0.643307	-0.137535	Xirp1_R_157	Xirp1	A0A571BDS0	QMFETKPLDALR		sp|O70373|XIRP1_MOUSE, tr|E9QQ93|E9QQ93_MOUSE	R	158	0.9887	-1.40624	-1.46909	-1.40432	-1.26585	-1.07545	-1.14827	-1.31006	-1.05395	-1.41835	-1.00265
	0.991719	0.0965744	Xirp1_R_530	Xirp1	A0A571BDS0	SPSTIDVVR		sp|O70373|XIRP1_MOUSE, tr|E9QQ93|E9QQ93_MOUSE	R	531	0.9915	2.93438	3.15514	3.06347	2.97108	2.97005	2.83815	2.94193	3.03633	2.88012	2.91472
	1.24228	0.154622	Xirp1_R_379	Xirp1	A0A571BDS0	STLWLFETKPLDAFR		sp|O70373|XIRP1_MOUSE, tr|E9QQ93|E9QQ93_MOUSE	R	380	1	2.47211	2.65363	2.53329	2.28049	2.50282	2.29338	2.36031	2.45077	2.24524	2.31953
	1.36119	0.176903	Xirp1_R_1475	Xirp1	A0A571BDS0	SVDVQALR			R	1476	0.9919	1.69406	2.01659	1.97111	1.73086	1.83731	1.58868	1.7943	1.67067	1.60283	1.70894
	0.631812	0.0662441	Xirp1_R_780	Xirp1	A0A571BDS0	TLHATPGILHHGGILMEAR		sp|O70373|XIRP1_MOUSE, tr|E9QQ93|E9QQ93_MOUSE	R	781	1	1.11567	0.977947	0.98978	0.996799	1.15115	1.1041	0.893564	0.946064	1.01479	0.941608
	0.32229	0.0334415	Xirp1_R_1160	Xirp1	A0A571BDS0	TSDPHGAIQPSEKEPHLR			R	1161	1	-0.768585	-0.647106	-0.735958	-0.845818	-0.603939	-0.757292	-0.760868	-0.711382	-0.784304	-0.754768
	0.667092	0.104901	Xirp1_R_95	Xirp1	A0A571BDS0	WIFENWR		sp|O70373|XIRP1_MOUSE, tr|E9QQ93|E9QQ93_MOUSE	R	96	0.9932	-1.558	-1.5567	-1.45871	-1.42237	-1.47454	-1.69228	-1.34791	-1.54453	-1.77399	-1.63611
	0.0284452	0.0224155	Lsmem2_M_1	Lsmem2	A0A571BE98	PEETLEDTVLPMQNQR			M	2	0.9999	0.190464	0.930822	0.992207	0.169884	1.0431	0.435982	0.740597	0.42317	1.32981	0.284843
	0.164847	0.0606224	Tnxb_G_937	Tnxb	A0A571BG59	AQAPILILEHHPLGELKVLGR		tr|A0A5F8MPH8|A0A5F8MPH8_MOUSE, tr|O35452|O35452_MOUSE	G	938	1	1.27021	0.953325	1.10422	0.591726	0.71953	1.03752	0.696808	0.6901	0.990059	0.92141
	0.262427	0.10261	Sorbs1_R_623	Sorbs1	A0A5F8MPJ2	ESDGTPGGLASLENER		sp|Q62417-2|SRBS1_MOUSE, sp|Q62417-3|SRBS1_MOUSE, sp|Q62417-4|SRBS1_MOUSE, sp|Q62417-5|SRBS1_MOUSE, sp|Q62417-6|SRBS1_MOUSE, sp|Q62417-7|SRBS1_MOUSE, sp|Q62417|SRBS1_MOUSE, tr|A0A286YCI8|A0A286YCI8_MOUSE, tr|A0A286YCQ0|A0A286YCQ0_MOUSE, tr|A0A286YDN0|A0A286YDN0_MOUSE, tr|A0A668KL65|A0A668KL65_MOUSE, tr|D3Z5J3|D3Z5J3_MOUSE, tr|E9PYX6|E9PYX6_MOUSE, tr|E9Q6A3|E9Q6A3_MOUSE, tr|E9QNA7|E9QNA7_MOUSE	R	624	0.998	-3.70198	-3.04558	-3.26852	-3.37916	-2.98738	-3.08158	-3.26694	-3.59648	-3.34172	-3.60896
	0.281058	-0.0702873	Sorbs1_R_675	Sorbs1	A0A5F8MPJ2	HFIPADYLESTEEFIR		sp|Q62417-2|SRBS1_MOUSE, sp|Q62417-3|SRBS1_MOUSE, sp|Q62417-4|SRBS1_MOUSE, sp|Q62417-5|SRBS1_MOUSE, sp|Q62417-6|SRBS1_MOUSE, sp|Q62417-7|SRBS1_MOUSE, sp|Q62417|SRBS1_MOUSE, tr|A0A286YCI8|A0A286YCI8_MOUSE, tr|A0A286YCQ0|A0A286YCQ0_MOUSE, tr|A0A286YDN0|A0A286YDN0_MOUSE, tr|A0A668KL65|A0A668KL65_MOUSE, tr|D3Z5J3|D3Z5J3_MOUSE, tr|E9PYX6|E9PYX6_MOUSE, tr|E9Q6A3|E9Q6A3_MOUSE, tr|E9QNA7|E9QNA7_MOUSE	R	676	1	-3.14826	-2.74462	-3.00083	-2.7974	-2.82286	-2.70529	-2.73695	-3.11859	-2.78442	-2.81728
	0.00823117	0.00168114	Sorbs1_R_728	Sorbs1	A0A5F8MPJ2	QIDQNWYEGEHHGR		sp|Q62417-2|SRBS1_MOUSE, sp|Q62417-3|SRBS1_MOUSE, sp|Q62417-4|SRBS1_MOUSE, sp|Q62417-5|SRBS1_MOUSE, sp|Q62417-6|SRBS1_MOUSE, sp|Q62417-7|SRBS1_MOUSE, sp|Q62417|SRBS1_MOUSE, tr|A0A286YCI8|A0A286YCI8_MOUSE, tr|A0A286YCQ0|A0A286YCQ0_MOUSE, tr|A0A286YDN0|A0A286YDN0_MOUSE, tr|A0A668KL65|A0A668KL65_MOUSE, tr|D3Z5J3|D3Z5J3_MOUSE, tr|E9PYX6|E9PYX6_MOUSE, tr|E9Q6A3|E9Q6A3_MOUSE, tr|E9QNA7|E9QNA7_MOUSE	R	729	1	-0.842716	-1.1563	-0.996853	-0.980524	-0.89522	-0.844189	-1.10891	-0.992851	-0.927198	-1.00688
	0.218088	-0.0232609	Sorbs1_R_802	Sorbs1	A0A5F8MPJ2	QVDENWYEGR		sp|Q62417-2|SRBS1_MOUSE, sp|Q62417-3|SRBS1_MOUSE, sp|Q62417-4|SRBS1_MOUSE, sp|Q62417-5|SRBS1_MOUSE, sp|Q62417-6|SRBS1_MOUSE, sp|Q62417-7|SRBS1_MOUSE, sp|Q62417|SRBS1_MOUSE, tr|A0A286YCI8|A0A286YCI8_MOUSE, tr|A0A286YCQ0|A0A286YCQ0_MOUSE, tr|A0A286YDN0|A0A286YDN0_MOUSE, tr|A0A668KL65|A0A668KL65_MOUSE, tr|D3Z5J3|D3Z5J3_MOUSE, tr|E9PYX6|E9PYX6_MOUSE, tr|E9Q6A3|E9Q6A3_MOUSE, tr|E9QNA7|E9QNA7_MOUSE	R	803	0.9976	-1.03601	-1.02419	-1.02472	-0.938112	-0.822735	-0.976433	-0.896027	-0.928659	-0.961554	-0.966793
	0.729252	0.133398	Sorbs1_R_454	Sorbs1	A0A5F8MPJ2	SATLPLPAR		sp|Q62417-2|SRBS1_MOUSE, sp|Q62417-3|SRBS1_MOUSE, sp|Q62417-4|SRBS1_MOUSE, sp|Q62417-5|SRBS1_MOUSE, sp|Q62417-6|SRBS1_MOUSE, sp|Q62417-7|SRBS1_MOUSE, sp|Q62417|SRBS1_MOUSE, tr|A0A286YCI8|A0A286YCI8_MOUSE, tr|A0A286YCQ0|A0A286YCQ0_MOUSE, tr|A0A286YDN0|A0A286YDN0_MOUSE, tr|A0A668KL65|A0A668KL65_MOUSE, tr|D3Z5J3|D3Z5J3_MOUSE, tr|E9PYX6|E9PYX6_MOUSE, tr|E9Q6A3|E9Q6A3_MOUSE, tr|E9QNA7|E9QNA7_MOUSE	R	455	0.9993	0.38777	0.552784	0.612444	0.67457	0.547184	0.357899	0.710493	0.397766	0.230047	0.411556
	0.389554	-0.058061	Sorbs1_R_438	Sorbs1	A0A5F8MPJ2	SKSEMNYIEGEKVVKR		sp|Q62417-2|SRBS1_MOUSE, sp|Q62417-3|SRBS1_MOUSE, sp|Q62417-4|SRBS1_MOUSE, sp|Q62417-5|SRBS1_MOUSE, sp|Q62417-6|SRBS1_MOUSE, sp|Q62417-7|SRBS1_MOUSE, sp|Q62417|SRBS1_MOUSE, tr|A0A286YCI8|A0A286YCI8_MOUSE, tr|A0A286YCQ0|A0A286YCQ0_MOUSE, tr|A0A286YDN0|A0A286YDN0_MOUSE, tr|A0A668KL65|A0A668KL65_MOUSE, tr|D3Z5J3|D3Z5J3_MOUSE, tr|E9PYX6|E9PYX6_MOUSE, tr|E9Q6A3|E9Q6A3_MOUSE, tr|E9QNA7|E9QNA7_MOUSE	R	439	0.9867	-9.70304	-9.58776	-9.40938	-9.60499	-9.47551	-9.48867	-9.36206	-9.53827	-9.61997	-9.4814
	0.441999	-0.201029	Sorbs1_R_903	Sorbs1	A0A5F8MPJ2	SLAMTPPLPPLPEASVYDMDR		tr|A0A668KL65|A0A668KL65_MOUSE	R	904	0.9981	-5.22692	-5.48888	-5.09097	-4.69324	-5.30742	-5.19865	-4.4539	-4.77629	-5.35406	-5.01939
	0.759751	0.113613	Sorbs1_R_328	Sorbs1	A0A5F8MPJ2	STQDLSDVSTDEVGIPLR		tr|A0A286YCI8|A0A286YCI8_MOUSE, tr|A0A286YCQ0|A0A286YCQ0_MOUSE, tr|A0A286YDN0|A0A286YDN0_MOUSE, tr|A0A668KL65|A0A668KL65_MOUSE, tr|D3Z5J3|D3Z5J3_MOUSE, tr|E9PYX6|E9PYX6_MOUSE, tr|E9Q6A3|E9Q6A3_MOUSE, tr|E9QNA7|E9QNA7_MOUSE	R	329	1	1.39597	1.57093	1.6205	1.34902	1.35374	1.30183	1.47203	1.32815	1.18883	1.43127
	0.325723	-0.0811768	Sorbs1_R_95	Sorbs1	A0A5F8MPJ2	SVHPSLSADKPQGATSSSSAPSEVIVVPLYLVNTDR		sp|Q62417-7|SRBS1_MOUSE, tr|D3Z5J3|D3Z5J3_MOUSE	R	96	1	0.228506	0.575853	0.43124	0.585409	0.437302	0.525349	0.771494	0.673655	0.378159	0.315538
	0.0316507	-0.0041687	Sorbs1_I_266	Sorbs1	A0A5F8MPJ2	VNPTIVLLQHNR		sp|Q62417-2|SRBS1_MOUSE, sp|Q62417-3|SRBS1_MOUSE, sp|Q62417-4|SRBS1_MOUSE, sp|Q62417-5|SRBS1_MOUSE, sp|Q62417-6|SRBS1_MOUSE, sp|Q62417-7|SRBS1_MOUSE, sp|Q62417|SRBS1_MOUSE, tr|A0A286YCI8|A0A286YCI8_MOUSE, tr|A0A286YCN8|A0A286YCN8_MOUSE, tr|A0A286YCQ0|A0A286YCQ0_MOUSE, tr|A0A286YDN0|A0A286YDN0_MOUSE, tr|A0A668KL65|A0A668KL65_MOUSE, tr|A0A668KLG2|A0A668KLG2_MOUSE, tr|D3Z5J3|D3Z5J3_MOUSE, tr|E9PYX6|…	I	267	0.9962	-0.543697	-0.480362	-0.500994	-0.542643	-0.369667	-0.488323	-0.436464	-0.386351	-0.566605	-0.538776
	0.303155	0.0700859	Mical3_R_426	Mical3	A0A5F8MPU7	SWSLGTSPLEVLAER		sp|Q8CJ19-2|MICA3_MOUSE, sp|Q8CJ19-3|MICA3_MOUSE, sp|Q8CJ19|MICA3_MOUSE, tr|A0A0N4SVV2|A0A0N4SVV2_MOUSE, tr|A0A0N4SWA5|A0A0N4SWA5_MOUSE, tr|A0A5F8MPF3|A0A5F8MPF3_MOUSE, tr|A0A5F8MPN4|A0A5F8MPN4_MOUSE	R	427	0.9108	-4.5641	-4.82796	-4.57672	-4.42683	-4.52111	-4.44746	-4.75035	-4.63961	-4.56254	-4.8672
	0.613564	-0.0871098	Idh3b_A_33	Idh3b	A0A668KL51	ASQSQAQDVR		tr|Q91VA7|Q91VA7_MOUSE	A	34	0.9967	5.74622	5.81473	5.78047	5.92136	5.9771	5.90765	6.12796	5.93427	5.79736	5.90818
	0.0180689	-0.00305862	Idh3b_R_153	Idh3b	A0A668KL51	HNNLDLVIIR		tr|Q91VA7|Q91VA7_MOUSE	R	154	1	-0.0487041	0.000621796	0.0474148	0.13591	0.169554	0.215067	0.00217056	0.0365105	0.081953	-0.0156116
	0.495612	-0.0341316	Idh3b_R_307	Idh3b	A0A668KL51	HPFAQAVGR		tr|Q91VA7|Q91VA7_MOUSE, tr|V9GXV0|V9GXV0_MOUSE	R	308	0.9997	2.1462	2.0857	2.10981	2.10219	2.09557	2.16777	2.15048	2.07965	2.07393	2.23829
	1.91283	0.195139	Idh3b_R_316	Idh3b	A0A668KL51	NIANPTAMLLSATNMLR		tr|Q91VA7|Q91VA7_MOUSE, tr|V9GXV0|V9GXV0_MOUSE	R	317	1	1.08735	1.24754	1.25772	1.03757	1.2081	0.950207	0.999968	1.04414	0.823271	1.04501
	0.0295751	0.0112095	Idh3b_R_358	Idh3b	A0A668KL51	TSDMGGYATCHDFTEAVITALS			R	359	0.9997	-2.10411	-1.77924	-2.02319	-1.62635	-1.85324	-2.06195	-1.55121	-1.9735	-2.07917	-1.77636
	0.0858205	-0.014115	Tsga10_R_384	Tsga10	A0A668KLF4	KAMDTESELGR		sp|Q6NY15-2|TSG10_MOUSE, sp|Q6NY15-3|TSG10_MOUSE, sp|Q6NY15|TSG10_MOUSE, tr|D6RIK6|D6RIK6_MOUSE	R	385	0.9313	-8.97007	-9.09892	-8.9895	-8.80509	-9.01134	-8.91477	-8.95518	-8.85221	-9.03893	-9.04327
	1.31568	-0.289698	Sorbs1_R_26	Sorbs1	A0A668KLG2	SVHPSLSADKPQVLSPPCLPFPQEDR			R	27	1	0.295824	0.465668	0.337273	0.585056	0.108278	0.441565	0.917892	0.723841	0.421835	0.735456
	0.209412	-0.0532578	Fndc1_R_565	Fndc1	A0A6I8MWX0	SGHGVLTPGR		tr|A0A8V5KYN9|A0A8V5KYN9_MOUSE, tr|E9Q043|E9Q043_MOUSE	R	566	0.9999	0.804983	0.759651	0.973822	0.652149	0.430882	0.617472	0.746973	0.766907	0.847542	0.908882
	0.0273756	0.00698318	Ahnak2_R_2831	Ahnak2	A0A7N9VR94	SPSTTAELVR			R	2832	0.9995	-0.445034	-0.746813	-0.568338	-0.744555	-0.687235	-0.614252	-0.540714	-0.557323	-0.90481	-0.609791
	0.578588	-0.0900089	Ahnak2_R_3382	Ahnak2	A0A7N9VR94	SPVHVQPTAR			R	3383	1	-1.31313	-1.55243	-1.38342	-1.3778	-1.56625	-1.39336	-1.12997	-1.39805	-1.395	-1.42661
	0.646529	-0.1191	Afg2b_M_1	Afg2b	A0A7N9VSG0	APDSGPFPDGQLLKLLPVDPR			M	2	0.9999	-3.78856	-4.22333	-4.0292	-3.99891	-3.9674	-4.02201	-4.0228	-3.83183	-3.76395	-3.77132
	0.415629	0.156112	Itga7_R_958	Itga7	A0A8V5L190	ELGQPEPQEPPEKVEPSTSWWPVSSAEKR		sp|Q61738-2|ITA7_MOUSE, sp|Q61738-3|ITA7_MOUSE, sp|Q61738-4|ITA7_MOUSE, sp|Q61738-5|ITA7_MOUSE, sp|Q61738-6|ITA7_MOUSE, sp|Q61738|ITA7_MOUSE, tr|G3X9Q1|G3X9Q1_MOUSE, tr|Q3TZS3|Q3TZS3_MOUSE	R	959	1	3.05001	3.12529	3.27171	2.92454	3.39588	2.96444	2.85284	2.76422	3.57515	2.83021
	0.0833311	0.0177406	Itga7_A_33	Itga7	A0A8V5L190	FNLDVMGAIR		sp|Q61738-2|ITA7_MOUSE, sp|Q61738-3|ITA7_MOUSE, sp|Q61738-4|ITA7_MOUSE, sp|Q61738-5|ITA7_MOUSE, sp|Q61738-6|ITA7_MOUSE, sp|Q61738|ITA7_MOUSE, tr|G3X9Q1|G3X9Q1_MOUSE, tr|Q3TZS3|Q3TZS3_MOUSE	A	34	0.9998	3.98075	4.02403	4.12722	4.21821	4.06208	3.86536	4.20958	4.15833	4.13538	3.95493
	1.08459	0.1316	Itga7_R_319	Itga7	A0A8V5L190	SEELSFVAGAPR		sp|Q61738-2|ITA7_MOUSE, sp|Q61738-3|ITA7_MOUSE, sp|Q61738-4|ITA7_MOUSE, sp|Q61738-5|ITA7_MOUSE, sp|Q61738-6|ITA7_MOUSE, sp|Q61738|ITA7_MOUSE, tr|G3X9Q1|G3X9Q1_MOUSE, tr|Q3TZS3|Q3TZS3_MOUSE	R	320	0.9998	-2.27397	-2.22005	-2.13334	-2.14249	-2.29461	-2.44975	-2.13805	-2.32877	-2.45448	-2.35141
	0.807933	0.113591	H1f10_M_52	H1f10	A0A991ENW0	SVELEEALPPTSADGTAR		tr|Q80ZM5|Q80ZM5_MOUSE	M	53	1	3.36763	3.4716	3.46963	3.34074	3.32434	3.34564	3.05253	3.24133	3.32828	3.4382
	0.0122105	0.0041996	Hdgf_V_35	Hdgf	A0AA74KSY4	AAPELASGAGIEAGAAR			V	36	1	4.18647	4.15869	4.01626	3.63315	4.05349	4.13244	3.77549	3.98889	4.0456	4.08465
	0.0229282	-0.00545197	Chtop_M_1	Chtop	A0AA74KT39	VATPGGALASISFDSR			M	2	1	0.423807	0.344057	0.296829	0.00251579	0.144701	0.272802	0.121511	0.299995	0.287127	0.257734
	0.391996	0.223822	Pgap3_G_20	Pgap3	A2A559-2	SQGDREPVYR		sp|A2A559|PGAP3_MOUSE	G	21	0.9966	-0.118685	0.179781	0.11931	-0.723364	0.0377769	-0.521923	-0.582939	-0.600338	0.438599	-0.357691
	1.0684	0.141348	Arfgef2_R_551	Arfgef2	A2A5R2	SGHELGMTPLQELSLR			R	552	1	3.73296	3.71337	3.85858	3.57645	3.64659	3.72328	3.44097	3.64335	3.56207	3.45153
	0.533703	0.0772076	Tanc2_R_1751	Tanc2	A2A690-2	SSSQLGSPDVSHLIR		sp|A2A690|TANC2_MOUSE, tr|F6VP19|F6VP19_MOUSE	R	1752	1	0.0257092	-0.0807953	0.0589256	-0.19915	-0.156832	-0.0964127	-0.287447	-0.230511	-0.0687904	-0.0550194
	0.301664	-0.0676165	Fam171a2_R_260	Fam171a2	A2A699-2	SVEGPGGLEPSLDEYRR		sp|A2A699|F1712_MOUSE	R	261	0.937	-9.26554	-9.77725	-9.54654	-9.49665	-9.75836	-9.52581	-9.45014	-9.53316	-9.5242	-9.47293
	0.263597	0.0324093	Rlf_R_644	Rlf	A2A7F4	GESHEYVTFSKLEDR		tr|E9Q532|E9Q532_MOUSE	R	645	0.999	-4.43415	-4.43513	-4.28094	-4.35962	-4.18658	-4.33949	-4.34585	-4.38646	-4.34638	-4.44028
	0.408079	0.1358	Yars1_-_0	Yars1	A2A7S7	MQPDGTSVTVPGTR			-	1	1	1.13908	0.515234	0.78294	0.59223	0.708183	0.90168	0.272467	0.634584	0.708145	0.54179
	1.2063	-0.186519	Yars1_N_393	Yars1	A2A7S7	SEPEEVIPSR		sp|Q91WQ3|SYYC_MOUSE	N	394	0.9092	-3.15094	-2.93636	-2.90085	-2.73898	-3.06169	-2.95979	-2.75336	-2.74237	-2.67	-2.73071
	1.08445	-0.0824444	Mknk1_M_1	Mknk1	A2A8W8	GSSEPLPIVDSDKR		sp|O08605|MKNK1_MOUSE, tr|F6VT22|F6VT22_MOUSE, tr|F6Y5U1|F6Y5U1_MOUSE, tr|F6YIU3|F6YIU3_MOUSE, tr|F7B478|F7B478_MOUSE	M	2	0.973	-1.89838	-2.056	-1.91331	-1.84875	-1.91516	-1.81501	-1.82062	-1.79746	-1.86006	-1.92622
	0.904968	0.135842	Obscn_R_6149	Obscn	A2AAJ9	CLAENSMGVSSTKAELR		tr|A0A1W2P6H1|A0A1W2P6H1_MOUSE, tr|E9QQ96|E9QQ96_MOUSE, tr|H7BX05|H7BX05_MOUSE, tr|Z4YJE4|Z4YJE4_MOUSE	R	6150	1	-0.911604	-1.02189	-1.01878	-1.21712	-0.847034	-0.999382	-1.14391	-1.08764	-1.28973	-1.17498
	0.288567	0.0528553	Obscn_R_4063	Obscn	A2AAJ9	CQMSKAAPVEWR		tr|A0A1W2P6H1|A0A1W2P6H1_MOUSE, tr|E9QQ96|E9QQ96_MOUSE, tr|H7BX05|H7BX05_MOUSE, tr|Z4YJE4|Z4YJE4_MOUSE	R	4064	0.9924	-2.19374	-2.27089	-2.14406	-2.30895	-2.04539	-2.03991	-2.36271	-2.22348	-2.38398	-2.21722
	0.298787	-0.0578426	Obscn_R_4151	Obscn	A2AAJ9	CQMSKTAPVEWKKGSETLR		tr|E9QQ96|E9QQ96_MOUSE, tr|Z4YJE4|Z4YJE4_MOUSE	R	4152	0.9948	-1.7557	-1.93084	-1.89119	-1.99414	-1.63982	-1.60067	-1.841	-1.89268	-1.84473	-1.74341
	0.61859	0.124624	Obscn_R_3637	Obscn	A2AAJ9	CVLSSVAAPVEWR		tr|A0A1W2P6H1|A0A1W2P6H1_MOUSE, tr|E9QQ96|E9QQ96_MOUSE, tr|H7BX05|H7BX05_MOUSE, tr|Z4YJE4|Z4YJE4_MOUSE	R	3638	0.9986	-1.37733	-1.58536	-1.60894	-1.70369	-1.32748	-1.42514	-1.6916	-1.6447	-1.84249	-1.62199
	1.29462	0.194527	Obscn_R_176	Obscn	A2AAJ9	DGGTYEVR		tr|A0A1W2P6H1|A0A1W2P6H1_MOUSE, tr|E9QQ96|E9QQ96_MOUSE, tr|H7BX05|H7BX05_MOUSE, tr|Z4YJE4|Z4YJE4_MOUSE	R	177	0.9923	2.62491	2.8637	2.94801	2.82004	2.72997	2.42768	2.79484	2.63714	2.50114	2.6532
	0.996812	0.143629	Obscn_R_6573	Obscn	A2AAJ9	EGQYVEVLDSAHPLR		tr|A0A1W2P6H1|A0A1W2P6H1_MOUSE, tr|E9QQ96|E9QQ96_MOUSE, tr|H7BX05|H7BX05_MOUSE, tr|Z4YJE4|Z4YJE4_MOUSE	R	6574	1	1.27831	1.43054	1.58966	1.49572	1.44009	1.17516	1.47655	1.34421	1.16904	1.35122
	0.420605	0.0565624	Obscn_R_4928	Obscn	A2AAJ9	ELQAQDVDEGATAR		tr|A0A1W2P6H1|A0A1W2P6H1_MOUSE, tr|E9QQ96|E9QQ96_MOUSE, tr|H7BX05|H7BX05_MOUSE, tr|Z4YJE4|Z4YJE4_MOUSE	R	4929	1	-2.04655	-1.89181	-1.76835	-2.00202	-1.88394	-2.01886	-1.94887	-1.98493	-2.0689	-1.85392
	1.3253	0.19206	Obscn_R_7141	Obscn	A2AAJ9	GGGELYMQSPALR		sp|A2AAJ9-2|OBSCN_MOUSE, sp|A2AAJ9-3|OBSCN_MOUSE, tr|A0A1W2P6H1|A0A1W2P6H1_MOUSE, tr|E9QQ96|E9QQ96_MOUSE, tr|H7BX05|H7BX05_MOUSE, tr|Z4YJE4|Z4YJE4_MOUSE	R	7142	1	0.399134	0.562983	0.660656	0.630167	0.511549	0.326221	0.557608	0.361973	0.140923	0.417465
	0.954293	0.0993881	Obscn_R_2961	Obscn	A2AAJ9	LTPADAGVYR		tr|A0A1W2P6H1|A0A1W2P6H1_MOUSE, tr|E9QQ96|E9QQ96_MOUSE, tr|H7BX05|H7BX05_MOUSE, tr|J9JIB2|J9JIB2_MOUSE, tr|Z4YJE4|Z4YJE4_MOUSE	R	2962	0.9991	-1.69733	-1.88875	-1.57304	-1.79176	-1.79198	-1.81367	-1.86678	-1.86616	-1.80851	-1.88467
	0.176085	0.0438541	Obscn_D_5470	Obscn	A2AAJ9	PPEDAEVVGR		tr|A0A1W2P6H1|A0A1W2P6H1_MOUSE, tr|E9QQ96|E9QQ96_MOUSE, tr|H7BX05|H7BX05_MOUSE, tr|Z4YJE4|Z4YJE4_MOUSE	D	5471	0.9994	0.653736	0.771261	0.645365	0.726149	0.930424	0.773964	0.893934	0.826653	0.457554	0.555559
	0.659875	-0.0806732	Obscn_R_5480	Obscn	A2AAJ9	SDHSVTLSWVAPMSDGGGGLCGYR		tr|A0A1W2P6H1|A0A1W2P6H1_MOUSE, tr|E9QQ96|E9QQ96_MOUSE, tr|H7BX05|H7BX05_MOUSE, tr|Z4YJE4|Z4YJE4_MOUSE	R	5481	1	2.08377	2.05367	2.24382	2.20643	2.24654	2.28824	2.31923	2.34629	2.12325	2.16058
	0.708919	0.147365	Obscn_R_4754	Obscn	A2AAJ9	SQEAPESSTVTLR		tr|E9QQ96|E9QQ96_MOUSE, tr|Z4YJE4|Z4YJE4_MOUSE	R	4755	0.9987	-0.914299	-0.808582	-0.735928	-0.748276	-0.684174	-1.24497	-0.752033	-0.702822	-0.995472	-0.932783
	1.25333	0.190572	Obscn_R_4138	Obscn	A2AAJ9	SQEATEGTMATLR		tr|A0A1W2P6H1|A0A1W2P6H1_MOUSE, tr|E9QQ96|E9QQ96_MOUSE, tr|H7BX05|H7BX05_MOUSE, tr|Z4YJE4|Z4YJE4_MOUSE	R	4139	1	2.74397	2.86151	3.02928	2.73341	2.86973	2.46902	2.81557	2.78574	2.55317	2.66154
	0.42447	-0.0912292	Obscn_R_2889	Obscn	A2AAJ9	SSAQLVVSDIPVVLTRPLEPKAGR		tr|A0A1W2P6H1|A0A1W2P6H1_MOUSE, tr|E9QQ96|E9QQ96_MOUSE, tr|H7BX05|H7BX05_MOUSE, tr|J9JIB2|J9JIB2_MOUSE, tr|Z4YJE4|Z4YJE4_MOUSE	R	2890	1	0.242979	0.374001	0.549227	0.616009	0.487926	0.349705	0.774689	0.575314	0.448225	0.578356
	0.714648	-0.131687	Obscn_R_243	Obscn	A2AAJ9	TCTVTEGKHAR		tr|A0A1W2P6H1|A0A1W2P6H1_MOUSE, tr|E9QQ96|E9QQ96_MOUSE, tr|H7BX05|H7BX05_MOUSE, tr|Z4YJE4|Z4YJE4_MOUSE	R	244	0.9968	-2.68369	-2.92657	-2.50262	-2.47966	-2.53612	-2.53408	-2.36846	-2.57665	-2.4284	-2.56264
	0.292658	0.0726967	Obscn_R_5851	Obscn	A2AAJ9	TFGDTEAQVGDVLR		tr|A0A1W2P6H1|A0A1W2P6H1_MOUSE, tr|E9QQ96|E9QQ96_MOUSE, tr|H7BX05|H7BX05_MOUSE, tr|Z4YJE4|Z4YJE4_MOUSE	R	5852	1	-0.0449257	0.234921	0.313795	0.363935	0.085659	-0.0685349	0.322531	0.245577	-0.00403023	0.0943584
	0.150186	0.0267128	Sh3pxd2b_R_695	Sh3pxd2b	A2AAY5	SFLPGEGPGHGQDR		tr|A0A5F8MPP7|A0A5F8MPP7_MOUSE	R	696	1	1.43866	1.43348	1.57007	1.34596	1.25292	1.29711	1.31935	1.31859	1.45606	1.51642
	0.516681	0.323565	Acap3_M_1	Acap3	A2ADA6	TVEFEECIKDSPR		tr|Q6NXL5|Q6NXL5_MOUSE	M	2	0.9942	-3.36434	-3.34324	-3.30596	-2.5722	-2.28793	-3.03444	-3.45969	-2.73945	-3.82941	-3.4285
	0.128471	-0.0179306	Ddi2_R_59	Ddi2	A2ADY9	SLASYGLKDGDVVILR			R	60	1	4.86544	4.88342	4.91381	4.67416	4.86643	4.86502	4.77942	4.96949	4.85826	4.82074
	0.968147	0.142487	Bclaf3_R_29	Bclaf3	A2AG58-2	HFHGHYDPEYR		sp|A2AG58|BCLA3_MOUSE, tr|A2AG55|A2AG55_MOUSE, tr|Z4YLY4|Z4YLY4_MOUSE	R	30	0.9976	-2.77497	-2.87468	-2.8097	-3.03864	-2.74872	-2.88604	-3.18106	-3.0549	-2.98298	-2.85417
	0.360157	0.0677486	Ckap5_R_1468	Ckap5	A2AGT5-2	SLSGHPEAAQMVR		sp|A2AGT5-3|CKAP5_MOUSE, sp|A2AGT5|CKAP5_MOUSE, tr|A0A0R4J0K2|A0A0R4J0K2_MOUSE, tr|K3W4R5|K3W4R5_MOUSE, tr|Z4YL78|Z4YL78_MOUSE	R	1469	1	3.44823	3.4693	3.3859	3.15938	3.37027	3.37885	3.13087	3.33105	3.46645	3.18712
	0.348238	-0.0981228	Nudt9_M_1	Nudt9	A2AH27	SGSNGAKENSHNKAR		sp|Q8BVU5|NUDT9_MOUSE, tr|A2AH28|A2AH28_MOUSE, tr|A2AH29|A2AH29_MOUSE, tr|A2AH30|A2AH30_MOUSE	M	2	0.9998	-6.87033	-6.4935	-6.61144	-6.63396	-6.44694	-6.46452	-6.33153	-6.31907	-6.8512	-6.59924
	0.667462	-0.151203	Ndufaf6_V_46	Ndufaf6	A2AIL4	AAASGPGIPGSHLYCLELLR			V	47	1	1.24124	1.25745	1.32671	1.449	1.6813	1.30379	1.66623	1.67607	1.41066	1.65496
	0.112298	-0.0141521	Ndufaf6_S_45	Ndufaf6	A2AIL4	VAAASGPGIPGSHLYCLELLR			S	46	1	1.9745	1.96685	2.0983	1.94481	1.923	2.08223	1.98824	1.89102	1.94861	2.06813
	0.576675	0.0794884	Tmem141_M_1	Tmem141	A2AJB2	VNLGLSR		tr|F8WGV9|F8WGV9_MOUSE	M	2	0.9686	0.714373	0.758938	0.918961	0.922539	0.775949	0.650558	0.683163	0.718023	0.935053	0.70652
	0.0807326	-0.0226852	Map7d1_R_264	Map7d1	A2AJI0-2	LMTPTLSFLAR		sp|A2AJI0|MA7D1_MOUSE, tr|A2AJI1|A2AJI1_MOUSE, tr|A8Y5P4|A8Y5P4_MOUSE, tr|F6WF36|F6WF36_MOUSE	R	265	0.9476	-2.88444	-2.91671	-2.87808	-2.59577	-2.68875	-2.997	-2.5106	-2.70267	-2.84274	-2.79731
	0.18363	0.0269112	Map7d1_R_328	Map7d1	A2AJI0-2	SASASPLTPCSAPR		sp|A2AJI0|MA7D1_MOUSE, tr|A2AJI1|A2AJI1_MOUSE, tr|A8Y5P4|A8Y5P4_MOUSE, tr|F6WF36|F6WF36_MOUSE	R	329	0.9979	0.548326	0.329189	0.404955	0.411777	0.572153	0.430779	0.323143	0.460821	0.53203	0.385073
	0.716502	0.0533794	Map7d1_R_250	Map7d1	A2AJI0-2	SLQLSAWESSIVDR		sp|A2AJI0|MA7D1_MOUSE, tr|A2AJI1|A2AJI1_MOUSE, tr|A8Y5P4|A8Y5P4_MOUSE, tr|F6WF36|F6WF36_MOUSE	R	251	1	3.46641	3.59581	3.48121	3.50681	3.50426	3.39495	3.39335	3.5549	3.47237	3.47202
	0.270918	0.156578	Dpy19l4_M_1	Dpy19l4	A2AJQ3-2	AKEEGTSVEPR		sp|A2AJQ3|D19L4_MOUSE, tr|A2AJQ1|A2AJQ1_MOUSE, tr|D6RI72|D6RI72_MOUSE	M	2	0.9943	-1.32878	-1.49401	-1.35638	-2.01431	-1.17669	-1.61871	-1.98366	-1.89141	-0.892271	-1.76701
	1.1051	0.0961914	Ppp1r3d_R_260	Ppp1r3d	A2AJW4	SHALHMPR			R	261	0.9965	-1.4303	-1.46089	-1.47968	-1.60088	-1.51313	-1.51551	-1.71376	-1.52325	-1.57068	-1.64263
	0.143353	-0.0152458	Ppp1r3d_R_22	Ppp1r3d	A2AJW4	SLSCLSDMDR			R	23	1	-2.452	-2.64901	-2.51516	-2.50659	-2.45144	-2.5641	-2.51674	-2.49403	-2.46189	-2.4612
	0.118656	0.0578461	Snta1_R_333	Snta1	A2AKD7	TAPLIATR			R	334	0.9436	-1.962	-1.91567	-2.11374	-2.47572	-2.38799	-2.33278	-2.24399	-2.4286	-1.6687	-2.47029
	0.795548	-0.0958519	Shroom2_R_738	Shroom2	A2ALU4	TFDHSASSSLSSFPGEPDSAPR		tr|A7TU71|A7TU71_MOUSE	R	739	1	-0.230005	-0.387304	-0.407442	-0.448408	-0.317589	-0.153957	-0.42436	-0.171045	-0.273375	-0.288752
	0.0671117	0.0277218	Dnajc25_A_37	Dnajc25	A2ALW5	LVEGLYCGTR		tr|F2Z3Z8|F2Z3Z8_MOUSE, tr|F2Z410|F2Z410_MOUSE	A	38	0.9992	0.287025	0.13736	0.251928	-0.0415478	0.320919	0.166382	-0.131025	0.0279255	0.659454	0.0943394
	0.500944	-0.127663	Ndufaf5_V_29	Ndufaf5	A2APY7	ASGVPPSGSTSPR			V	30	0.994	-0.539165	-0.796789	-0.824503	-0.778488	-0.583889	-0.943977	-0.474285	-0.662815	-0.405195	-0.398249
	0.402898	-0.0506241	Ndufaf5_R_198	Ndufaf5	A2APY7	CSLQLAETER		sp|A2APY7-2|NDUF5_MOUSE	R	199	0.9607	-4.21416	-4.22353	-4.16522	-4.08373	-4.15667	-4.31711	-4.03448	-4.07857	-4.0857	-4.07432
	0.030753	-0.0146706	Ndufaf5_E_28	Ndufaf5	A2APY7	VASGVPPSGSTSPR			E	29	0.9915	-0.0942669	-0.0244141	-0.0298862	-0.481089	-0.569826	0.122639	-0.258518	-0.580793	-0.101885	-0.307571
	0.00493995	0.00239868	Tubb1_R_62	Tubb1	A2AQ07	AVLVDLEPGTMDSIR			R	63	0.9501	-5.83852	-6.28225	-6.06172	-6.51086	-5.88055	-5.89994	-5.95637	-6.13958	-6.09213	-6.49787
	0.168001	0.12555	Hacd1_M_1	Hacd1	A2AQ81	ASSEEDGTNGASEASDEKEAAGKR		sp|Q9QY80|HACD1_MOUSE, tr|B9EHK9|B9EHK9_MOUSE	M	2	1	-1.30411	-0.962961	-1.01544	-1.61307	-0.643845	-1.5399	-1.49954	-1.47915	-0.27022	-1.37838
	0.402388	-0.106016	Ppig_M_1	Ppig	A2AR02	GIKVQRPR		tr|A2AR01|A2AR01_MOUSE	M	2	0.9871	-0.245798	-0.191307	-0.426601	-0.583797	-0.0333843	-0.103647	-0.316763	-0.393185	-0.105879	-0.0313358
	0.587318	0.195214	Itga8_R_905	Itga8	A2ARA8	DVPVVQLHR			R	906	0.9999	0.734053	0.36536	0.712988	0.279184	0.748541	0.193647	0.319273	0.0925922	0.80916	0.449381
	0.367384	-0.0945377	Agrn_G_69	Agrn	A2ASQ1-2	MLCGFGAVCEPSVEDPGR		sp|A2ASQ1-3|AGRIN_MOUSE, sp|A2ASQ1|AGRIN_MOUSE, tr|M0QWP1|M0QWP1_MOUSE, tr|Z4YJS5|Z4YJS5_MOUSE, tr|Z4YK85|Z4YK85_MOUSE	G	70	1	0.591877	0.218884	0.336651	0.767664	0.673704	0.646439	0.528383	0.742115	0.485329	0.659203
	0.469223	0.0923462	Agrn_R_1051	Agrn	A2ASQ1-2	SIESTLDDLFR		sp|A2ASQ1-3|AGRIN_MOUSE, sp|A2ASQ1|AGRIN_MOUSE, tr|M0QWP1|M0QWP1_MOUSE, tr|Z4YJS5|Z4YJS5_MOUSE, tr|Z4YK85|Z4YK85_MOUSE	R	1052	0.9999	-0.692019	-0.706631	-0.588207	-0.548935	-0.495028	-0.79468	-0.494614	-0.81278	-0.879591	-0.510885
	0.17706	0.0304008	Agrn_R_1596	Agrn	A2ASQ1-2	SKEPIALGTWVR		sp|A2ASQ1-3|AGRIN_MOUSE, sp|A2ASQ1|AGRIN_MOUSE, tr|M0QWP1|M0QWP1_MOUSE, tr|Z4YK85|Z4YK85_MOUSE	R	1597	0.9999	-1.32571	-1.21136	-1.22908	-1.05942	-1.14713	-1.30476	-1.10149	-1.28058	-1.33646	-1.10141
	1.63334	0.155717	Ttn_R_19669	Ttn	A2ASS6	AANIVGEGEPR		sp|A2ASS6-2|TITIN_MOUSE, tr|A0A5K1VVQ1|A0A5K1VVQ1_MOUSE, tr|A0A5K1VVQ9|A0A5K1VVQ9_MOUSE, tr|E9Q8K5|E9Q8K5_MOUSE, tr|E9Q8N1|E9Q8N1_MOUSE	R	19670	0.9999	1.80227	1.92663	1.92728	1.85958	1.87047	1.72322	1.8872	1.72774	1.56968	1.69979
	0.183631	-0.0164536	Ttn_R_4341	Ttn	A2ASS6	AAPVIKR		sp|A2ASS6-2|TITIN_MOUSE, tr|A0A5K1VVQ1|A0A5K1VVQ1_MOUSE, tr|A0A5K1VVQ9|A0A5K1VVQ9_MOUSE, tr|E9Q8K5|E9Q8K5_MOUSE, tr|E9Q8N1|E9Q8N1_MOUSE, tr|F7CR78|F7CR78_MOUSE	R	4342	0.9879	2.77448	2.70797	2.79268	2.79219	2.65088	2.76827	2.79144	2.8145	2.68897	2.73729
	1.01805	0.0888058	Ttn_R_26784	Ttn	A2ASS6	ACDALYPPGPPSNPKVTDTSR		sp|A2ASS6-2|TITIN_MOUSE, tr|A0A5K1VVQ1|A0A5K1VVQ1_MOUSE, tr|A0A5K1VVQ9|A0A5K1VVQ9_MOUSE, tr|E9Q8K5|E9Q8K5_MOUSE, tr|E9Q8N1|E9Q8N1_MOUSE	R	26785	1	-1.41257	-1.50108	-1.47665	-1.5783	-1.38221	-1.4478	-1.57365	-1.54297	-1.64179	-1.58864
	0.982862	0.10123	Ttn_R_21418	Ttn	A2ASS6	ADSDHWVR		sp|A2ASS6-2|TITIN_MOUSE, tr|A0A5K1VVQ1|A0A5K1VVQ1_MOUSE, tr|A0A5K1VVQ9|A0A5K1VVQ9_MOUSE, tr|E9Q8K5|E9Q8K5_MOUSE, tr|E9Q8N1|E9Q8N1_MOUSE	R	21419	0.9957	-0.600847	-0.443983	-0.527555	-0.47374	-0.515434	-0.651888	-0.445446	-0.633224	-0.741154	-0.595997
	0.547323	-0.180618	Ttn_S_3466	Ttn	A2ASS6	AEEDFQTYSSDLR		sp|A2ASS6-2|TITIN_MOUSE, tr|A0A5K1VVQ1|A0A5K1VVQ1_MOUSE, tr|A0A5K1VVQ9|A0A5K1VVQ9_MOUSE	S	3467	1	0.580111	0.280128	0.301552	0.382862	0.927853	0.752939	0.69383	0.310295	0.926689	0.691839
	0.00234753	-0.00092392	Ttn_M_33703	Ttn	A2ASS6	AEILSGTETVPLTPVAQEALR		sp|A2ASS6-2|TITIN_MOUSE, tr|A0A5K1VVQ1|A0A5K1VVQ1_MOUSE, tr|A0A5K1VVQ9|A0A5K1VVQ9_MOUSE, tr|E9Q8K5|E9Q8K5_MOUSE, tr|E9Q8N1|E9Q8N1_MOUSE	M	33704	1	-0.0566292	-0.487324	-0.473354	-0.226278	-0.164532	-0.0772152	-0.545284	-0.0974312	-0.503738	-0.179829
	0.257029	-0.0490154	Ttn_M_33986	Ttn	A2ASS6	AEKEEEELLRPVTTTQR		sp|A2ASS6-2|TITIN_MOUSE, tr|A0A5K1VVQ1|A0A5K1VVQ1_MOUSE, tr|A0A5K1VVQ9|A0A5K1VVQ9_MOUSE, tr|E9Q8K5|E9Q8K5_MOUSE, tr|E9Q8N1|E9Q8N1_MOUSE	M	33987	0.9046	-1.53123	-1.80943	-1.62995	-1.51095	-1.42159	-1.46232	-1.63495	-1.41159	-1.62242	-1.5268
	0.0331145	-0.0150108	Ttn_M_22731	Ttn	A2ASS6	AENEYGVGEPTETTEPVR		sp|A2ASS6-2|TITIN_MOUSE, tr|A0A5K1VVQ1|A0A5K1VVQ1_MOUSE, tr|A0A5K1VVQ9|A0A5K1VVQ9_MOUSE, tr|E9Q8K5|E9Q8K5_MOUSE, tr|E9Q8N1|E9Q8N1_MOUSE	M	22732	0.9995	-3.25023	-3.50824	-3.66997	-3.66606	-3.19769	-3.12173	-3.41621	-3.38622	-3.87756	-3.41541
	0.125123	-0.0468445	Ttn_M_20449	Ttn	A2ASS6	AFLVIPNSTR		sp|A2ASS6-2|TITIN_MOUSE, tr|A0A5K1VVQ1|A0A5K1VVQ1_MOUSE, tr|A0A5K1VVQ9|A0A5K1VVQ9_MOUSE, tr|E9Q8K5|E9Q8K5_MOUSE, tr|E9Q8N1|E9Q8N1_MOUSE	M	20450	0.9998	-2.04739	-2.48651	-2.54906	-2.23575	-2.10021	-2.1641	-2.42241	-1.93871	-2.49273	-2.16674
	0.635344	0.140868	Ttn_C_26868	Ttn	A2ASS6	AFNTEGVGEPATIPGSVVAQER		sp|A2ASS6-2|TITIN_MOUSE, tr|A0A5K1VVQ1|A0A5K1VVQ1_MOUSE, tr|A0A5K1VVQ9|A0A5K1VVQ9_MOUSE, tr|E9Q8K5|E9Q8K5_MOUSE, tr|E9Q8N1|E9Q8N1_MOUSE	C	26869	1	1.09007	1.10762	1.09819	0.839016	0.64237	0.986687	0.842169	0.748764	0.64794	0.847357
	0.601719	0.162717	Ttn_C_20942	Ttn	A2ASS6	AGLVEGLEYSFR		sp|A2ASS6-2|TITIN_MOUSE, tr|A0A5K1VVQ1|A0A5K1VVQ1_MOUSE, tr|A0A5K1VVQ9|A0A5K1VVQ9_MOUSE, tr|E9Q8K5|E9Q8K5_MOUSE, tr|E9Q8N1|E9Q8N1_MOUSE	C	20943	1	0.212847	0.227539	-0.0682278	0.165001	-0.221554	0.219732	-0.329126	0.00203133	-0.234671	-0.155947
	0.212842	0.0182735	Ttn_R_1674	Ttn	A2ASS6	AKEIAAPELEPLHLR		sp|A2ASS6-2|TITIN_MOUSE, sp|A2ASS6-3|TITIN_MOUSE, tr|A0A5K1VVQ1|A0A5K1VVQ1_MOUSE, tr|A0A5K1VVQ9|A0A5K1VVQ9_MOUSE, tr|E9Q8K5|E9Q8K5_MOUSE, tr|E9Q8N1|E9Q8N1_MOUSE	R	1675	1	0.596474	0.609728	0.672789	0.686947	0.697062	0.699869	0.650309	0.683449	0.570881	0.567123
	0.844385	0.087114	Ttn_R_4065	Ttn	A2ASS6	ALQAAVAR		sp|A2ASS6-2|TITIN_MOUSE, tr|A0A5K1VVQ1|A0A5K1VVQ1_MOUSE, tr|A0A5K1VVQ9|A0A5K1VVQ9_MOUSE	R	4066	0.9893	0.71664	0.815603	0.830999	0.850201	0.805882	0.650099	0.881535	0.725664	0.594198	0.73226
	1.17056	-0.209868	Ttn_R_21193	Ttn	A2ASS6	AMLSWEPPLEDGGSEITNYIIDKR		sp|A2ASS6-2|TITIN_MOUSE, tr|A0A5K1VVQ1|A0A5K1VVQ1_MOUSE, tr|A0A5K1VVQ9|A0A5K1VVQ9_MOUSE, tr|E9Q8K5|E9Q8K5_MOUSE, tr|E9Q8N1|E9Q8N1_MOUSE	R	21194	0.9948	-1.73897	-1.36501	-1.64284	-1.28231	-1.33861	-1.17713	-1.24105	-1.23957	-1.41429	-1.24635
	1.17444	0.122658	Ttn_R_33009	Ttn	A2ASS6	AMNYDDEVDETR		sp|A2ASS6-2|TITIN_MOUSE, tr|A0A5K1VVQ1|A0A5K1VVQ1_MOUSE, tr|A0A5K1VVQ9|A0A5K1VVQ9_MOUSE, tr|E9Q8K5|E9Q8K5_MOUSE, tr|E9Q8N1|E9Q8N1_MOUSE	R	33010	0.9999	-0.497873	-0.469482	-0.349754	-0.312521	-0.313585	-0.422071	-0.529032	-0.419867	-0.646112	-0.539425
	3.93239	-0.321937	Ttn_N_3482	Ttn	A2ASS6	ANETLELLSEPPAR		sp|A2ASS6-2|TITIN_MOUSE, tr|A0A5K1VVQ1|A0A5K1VVQ1_MOUSE, tr|A0A5K1VVQ9|A0A5K1VVQ9_MOUSE	N	3483	1	-0.572109	-0.826113	-0.653736	-0.611221	-0.684999	-0.4004	-0.359745	-0.317011	-0.316381	-0.344955
	1.35152	-0.076791	Ttn_R_17439	Ttn	A2ASS6	APITKVGLKGVEFNVPR		sp|A2ASS6-2|TITIN_MOUSE, tr|A0A5K1VVQ1|A0A5K1VVQ1_MOUSE, tr|A0A5K1VVQ9|A0A5K1VVQ9_MOUSE, tr|E9Q8K5|E9Q8K5_MOUSE, tr|E9Q8N1|E9Q8N1_MOUSE	R	17440	1	2.0565	2.05609	2.15978	2.11221	2.21651	2.19344	2.21129	2.22242	2.18952	2.16837
	0.256373	0.0829571	Ttn_D_17308	Ttn	A2ASS6	APLDNGGSEITHYIIDKR		sp|A2ASS6-2|TITIN_MOUSE, tr|A0A5K1VVQ1|A0A5K1VVQ1_MOUSE, tr|A0A5K1VVQ9|A0A5K1VVQ9_MOUSE, tr|E9Q8K5|E9Q8K5_MOUSE, tr|E9Q8N1|E9Q8N1_MOUSE	D	17309	1	-0.486027	-0.770191	-0.860214	-0.618668	-0.369427	-0.39327	-0.950737	-0.627899	-0.89027	-0.657135
	2.15861	0.203758	Ttn_R_296	Ttn	A2ASS6	APTPSPVR		sp|A2ASS6-2|TITIN_MOUSE, sp|A2ASS6-3|TITIN_MOUSE, tr|A0A5K1VVQ1|A0A5K1VVQ1_MOUSE, tr|A0A5K1VVQ9|A0A5K1VVQ9_MOUSE, tr|E9Q8K5|E9Q8K5_MOUSE, tr|E9Q8N1|E9Q8N1_MOUSE, tr|Q8BUJ6|Q8BUJ6_MOUSE	R	297	0.9747	-0.552706	-0.519922	-0.428885	-0.396124	-0.488983	-0.772196	-0.518726	-0.735352	-0.758848	-0.620287
	0.718678	-0.129913	Ttn_M_3969	Ttn	A2ASS6	ASADTLKSTGQDVALR		sp|A2ASS6-2|TITIN_MOUSE, tr|A0A5K1VVQ1|A0A5K1VVQ1_MOUSE, tr|A0A5K1VVQ9|A0A5K1VVQ9_MOUSE	M	3970	1	0.629194	0.417747	0.630199	0.551403	0.735012	0.698542	0.5707	0.702173	1.00366	0.638048
	0.430298	0.122024	Ttn_R_22749	Ttn	A2ASS6	ASEAPLPPDSLNIMDITKNTVSLAWPKPR		sp|A2ASS6-2|TITIN_MOUSE, tr|A0A5K1VVQ1|A0A5K1VVQ1_MOUSE, tr|A0A5K1VVQ9|A0A5K1VVQ9_MOUSE, tr|E9Q8K5|E9Q8K5_MOUSE, tr|E9Q8N1|E9Q8N1_MOUSE	R	22750	0.9999	-1.05267	-1.22057	-1.27067	-1.2625	-1.00388	-1.56283	-0.861897	-1.33636	-1.38805	-1.27128
	0.0661533	-0.0562984	Ttn_E_32286	Ttn	A2ASS6	ATEYEFR		sp|A2ASS6-2|TITIN_MOUSE, tr|A0A5K1VVQ1|A0A5K1VVQ1_MOUSE, tr|A0A5K1VVQ9|A0A5K1VVQ9_MOUSE, tr|E9Q8K5|E9Q8K5_MOUSE, tr|E9Q8N1|E9Q8N1_MOUSE	E	32287	0.9678	-2.18648	-2.81922	-2.54498	-2.65281	-2.86553	-2.74095	-2.81876	-3.12224	-1.48235	-2.62323
	1.21524	0.0969135	Ttn_R_29606	Ttn	A2ASS6	ATGLIEGLDYQFR		sp|A2ASS6-2|TITIN_MOUSE, tr|A0A5K1VVQ1|A0A5K1VVQ1_MOUSE, tr|A0A5K1VVQ9|A0A5K1VVQ9_MOUSE, tr|E9Q8K5|E9Q8K5_MOUSE, tr|E9Q8N1|E9Q8N1_MOUSE	R	29607	1	-1.88029	-1.64888	-1.67144	-1.7221	-1.79717	-1.83463	-1.82177	-1.85024	-1.88587	-1.81191
	0.174742	0.0213638	Ttn_R_1584	Ttn	A2ASS6	ATGNPNPDIVWLKNSDIIVPHKYPR		sp|A2ASS6-2|TITIN_MOUSE, sp|A2ASS6-3|TITIN_MOUSE, tr|A0A5K1VVQ1|A0A5K1VVQ1_MOUSE, tr|A0A5K1VVQ9|A0A5K1VVQ9_MOUSE, tr|E9Q8K5|E9Q8K5_MOUSE, tr|E9Q8N1|E9Q8N1_MOUSE	R	1585	1	-4.56859	-4.57695	-4.48507	-4.47602	-4.44087	-4.38867	-4.59025	-4.58345	-4.59521	-4.49674
	0.496057	-0.0302017	Ttn_R_22409	Ttn	A2ASS6	ATKTPVSDLR		sp|A2ASS6-2|TITIN_MOUSE, tr|A0A5K1VVQ1|A0A5K1VVQ1_MOUSE, tr|A0A5K1VVQ9|A0A5K1VVQ9_MOUSE, tr|E9Q8K5|E9Q8K5_MOUSE, tr|E9Q8N1|E9Q8N1_MOUSE	R	22410	0.9982	0.0190945	0.0141582	0.11442	0.142435	0.0235176	0.0829067	0.108017	0.0663967	0.109901	0.0974121
	0.681778	-0.0633274	Ttn_R_16456	Ttn	A2ASS6	ATPPTKAVDPIDAPKVILR		sp|A2ASS6-2|TITIN_MOUSE, tr|A0A5K1VVQ1|A0A5K1VVQ1_MOUSE, tr|A0A5K1VVQ9|A0A5K1VVQ9_MOUSE, tr|E9Q8K5|E9Q8K5_MOUSE, tr|E9Q8N1|E9Q8N1_MOUSE	R	16457	1	2.17653	2.15879	2.34495	2.18603	2.16821	2.34689	2.21603	2.31183	2.29272	2.18368
	0.608857	-0.102994	Ttn_T_20562	Ttn	A2ASS6	AVNEYGPGVPTDIPKPVLASDPLSEPDPPR		sp|A2ASS6-2|TITIN_MOUSE, tr|A0A5K1VVQ1|A0A5K1VVQ1_MOUSE, tr|A0A5K1VVQ9|A0A5K1VVQ9_MOUSE, tr|E9Q8K5|E9Q8K5_MOUSE, tr|E9Q8N1|E9Q8N1_MOUSE	T	20563	0.9997	-0.971373	-1.21463	-0.881912	-0.962933	-0.791525	-0.84038	-0.77034	-0.784304	-0.914598	-0.997778
	0.487672	0.115372	Ttn_R_31004	Ttn	A2ASS6	AVNKYGLGVPVESEPIVAR		sp|A2ASS6-2|TITIN_MOUSE, tr|A0A5K1VVQ1|A0A5K1VVQ1_MOUSE, tr|A0A5K1VVQ9|A0A5K1VVQ9_MOUSE, tr|E9Q8K5|E9Q8K5_MOUSE, tr|E9Q8N1|E9Q8N1_MOUSE	R	31005	0.9939	-2.0748	-2.26559	-2.14406	-2.0532	-2.46996	-2.06654	-2.43116	-2.3307	-2.52215	-2.23391
	2.08247	0.176447	Ttn_R_28019	Ttn	A2ASS6	AYIDSTDSR		sp|A2ASS6-2|TITIN_MOUSE, tr|A0A5K1VVQ1|A0A5K1VVQ1_MOUSE, tr|A0A5K1VVQ9|A0A5K1VVQ9_MOUSE, tr|E9Q8K5|E9Q8K5_MOUSE, tr|E9Q8N1|E9Q8N1_MOUSE	R	28020	0.9991	0.667953	0.741217	0.755207	0.770058	0.794764	0.629305	0.66441	0.63447	0.436073	0.482704
	0.0297256	-0.00334282	Ttn_G_29869	Ttn	A2ASS6	CAPVTHYIIEKR		sp|A2ASS6-2|TITIN_MOUSE, tr|A0A5K1VVQ1|A0A5K1VVQ1_MOUSE, tr|A0A5K1VVQ9|A0A5K1VVQ9_MOUSE, tr|E9Q8K5|E9Q8K5_MOUSE, tr|E9Q8N1|E9Q8N1_MOUSE	G	29870	0.9976	-2.09546	-2.07996	-2.11819	-2.19794	-2.08793	-2.01336	-2.11806	-2.07239	-2.15961	-2.19934
	2.47595	0.153085	Ttn_A_26785	Ttn	A2ASS6	CDALYPPGPPSNPKVTDTSR		sp|A2ASS6-2|TITIN_MOUSE, tr|A0A5K1VVQ1|A0A5K1VVQ1_MOUSE, tr|A0A5K1VVQ9|A0A5K1VVQ9_MOUSE, tr|E9Q8K5|E9Q8K5_MOUSE, tr|E9Q8N1|E9Q8N1_MOUSE	A	26786	0.9956	1.03894	1.05965	1.01082	1.01337	1.0583	1.01046	0.836473	0.834108	0.82202	0.912588
	0.0987046	-0.0194324	Ttn_R_25460	Ttn	A2ASS6	CEIKNTDFKALLIVKDAIR		sp|A2ASS6-2|TITIN_MOUSE, tr|A0A5K1VVQ1|A0A5K1VVQ1_MOUSE, tr|A0A5K1VVQ9|A0A5K1VVQ9_MOUSE, tr|E9Q8K5|E9Q8K5_MOUSE, tr|E9Q8N1|E9Q8N1_MOUSE	R	25461	1	-3.45212	-3.39367	-3.4112	-3.55737	-3.20242	-3.22577	-3.37746	-3.37808	-3.4794	-3.4589
	0.546602	0.0750393	Ttn_S_30128	Ttn	A2ASS6	CEVTGTIKAVDR		sp|A2ASS6-2|TITIN_MOUSE, tr|A0A5K1VVQ1|A0A5K1VVQ1_MOUSE, tr|A0A5K1VVQ9|A0A5K1VVQ9_MOUSE, tr|E9Q8K5|E9Q8K5_MOUSE, tr|E9Q8N1|E9Q8N1_MOUSE	S	30129	0.9231	-5.27887	-5.43617	-5.48012	-5.45355	-5.40197	-5.29251	-5.60272	-5.43857	-5.5376	-5.55449
	0.712129	-0.0814247	Ttn_K_15355	Ttn	A2ASS6	CGPGEPAYTDEPVNMSAPATVPDPPENVKWR		sp|A2ASS6-2|TITIN_MOUSE, tr|A0A5K1VVQ1|A0A5K1VVQ1_MOUSE, tr|A0A5K1VVQ9|A0A5K1VVQ9_MOUSE, tr|E9Q8K5|E9Q8K5_MOUSE, tr|E9Q8N1|E9Q8N1_MOUSE	K	15356	0.9994	-0.889519	-0.816746	-0.943405	-0.970182	-0.812233	-0.62632	-0.789368	-0.871323	-0.851831	-0.88612
	0.037809	0.00720787	Ttn_G_17065	Ttn	A2ASS6	CGPPVEIGPILAVDPLGPPTSPER		sp|A2ASS6-2|TITIN_MOUSE, tr|A0A5K1VVQ1|A0A5K1VVQ1_MOUSE, tr|A0A5K1VVQ9|A0A5K1VVQ9_MOUSE, tr|E9Q8K5|E9Q8K5_MOUSE, tr|E9Q8N1|E9Q8N1_MOUSE	G	17066	1	1.26147	1.24506	1.17025	1.22001	1.31531	1.42687	1.08892	1.29534	1.25425	1.11068
	0.194683	0.0285061	Ttn_R_9774	Ttn	A2ASS6	CHYMTIHNVTPDDEGVYSVIAR		tr|A0A5K1VVQ9|A0A5K1VVQ9_MOUSE, tr|A2AT64|A2AT64_MOUSE, tr|A2AT65|A2AT65_MOUSE, tr|A2AT66|A2AT66_MOUSE, tr|A2AT67|A2AT67_MOUSE, tr|A2AT68|A2AT68_MOUSE, tr|A2AT70|A2AT70_MOUSE, tr|E9Q8K5|E9Q8K5_MOUSE, tr|E9Q8N1|E9Q8N1_MOUSE, tr|F6RSJ3|F6RSJ3_MOUSE, tr|F7CR78|F7CR78_MOUSE	R	9775	0.9999	-2.92091	-2.95768	-3.041	-3.02084	-2.77777	-2.83226	-3.01176	-3.01477	-3.0006	-3.00133
	0.847878	0.108525	Ttn_T_18599	Ttn	A2ASS6	CKDELAPPTLDLDFR		sp|A2ASS6-2|TITIN_MOUSE, tr|A0A5K1VVQ1|A0A5K1VVQ1_MOUSE, tr|A0A5K1VVQ9|A0A5K1VVQ9_MOUSE, tr|E9Q8K5|E9Q8K5_MOUSE, tr|E9Q8N1|E9Q8N1_MOUSE	T	18600	0.9884	-0.967638	-0.989334	-1.02458	-1.08038	-0.836626	-0.95797	-1.25412	-0.991104	-1.11247	-1.12552
	0.827607	-0.111846	Ttn_S_3726	Ttn	A2ASS6	CKEESTLGVPGDFLETSAR		sp|A2ASS6-2|TITIN_MOUSE, tr|A0A5K1VVQ1|A0A5K1VVQ1_MOUSE, tr|A0A5K1VVQ9|A0A5K1VVQ9_MOUSE	S	3727	0.9398	-3.77069	-4.075	-3.76043	-3.77873	-3.88388	-3.60741	-3.8236	-3.73595	-3.78477	-3.75778
	0.626358	0.0850262	Ttn_R_1648	Ttn	A2ASS6	CKVNVEVEFAEPEPER		sp|A2ASS6-2|TITIN_MOUSE, sp|A2ASS6-3|TITIN_MOUSE, tr|A0A5K1VVQ1|A0A5K1VVQ1_MOUSE, tr|A0A5K1VVQ9|A0A5K1VVQ9_MOUSE, tr|E9Q8K5|E9Q8K5_MOUSE, tr|E9Q8N1|E9Q8N1_MOUSE	R	1649	1	0.496067	0.418835	0.403776	0.292093	0.478119	0.545921	0.264498	0.33918	0.236031	0.27813
	1.45868	0.127925	Ttn_R_22419	Ttn	A2ASS6	CKVTGLQEGNTYEFR		sp|A2ASS6-2|TITIN_MOUSE, tr|A0A5K1VVQ1|A0A5K1VVQ1_MOUSE, tr|A0A5K1VVQ9|A0A5K1VVQ9_MOUSE, tr|E9Q8K5|E9Q8K5_MOUSE, tr|E9Q8N1|E9Q8N1_MOUSE	R	22420	1	-0.548038	-0.609768	-0.534563	-0.548096	-0.494837	-0.500395	-0.662941	-0.712057	-0.769491	-0.730045
	0.987241	0.122863	Ttn_R_33429	Ttn	A2ASS6	CKVVNDYGEDSSYAELFVKGVR		sp|A2ASS6-2|TITIN_MOUSE, tr|A0A5K1VVQ1|A0A5K1VVQ1_MOUSE, tr|A0A5K1VVQ9|A0A5K1VVQ9_MOUSE, tr|E9Q8K5|E9Q8K5_MOUSE, tr|E9Q8N1|E9Q8N1_MOUSE	R	33430	1	-0.135641	-0.1714	-0.0662289	-0.206585	-0.231804	-0.224224	-0.237665	-0.294477	-0.159683	-0.509926
	0.748847	0.124371	Ttn_R_20339	Ttn	A2ASS6	CNAAAQLIR		sp|A2ASS6-2|TITIN_MOUSE, tr|A0A5K1VVQ1|A0A5K1VVQ1_MOUSE, tr|A0A5K1VVQ9|A0A5K1VVQ9_MOUSE, tr|E9Q8K5|E9Q8K5_MOUSE, tr|E9Q8N1|E9Q8N1_MOUSE	R	20340	0.9334	-2.60104	-2.80773	-2.65333	-2.77734	-2.71639	-2.56489	-2.85954	-2.82281	-3.01651	-2.91392
	0.0136701	-0.00241089	Ttn_R_29691	Ttn	A2ASS6	CNFTDVSECQYTVTGLSPGDR		sp|A2ASS6-2|TITIN_MOUSE, tr|A0A5K1VVQ1|A0A5K1VVQ1_MOUSE, tr|A0A5K1VVQ9|A0A5K1VVQ9_MOUSE, tr|E9Q8K5|E9Q8K5_MOUSE, tr|E9Q8N1|E9Q8N1_MOUSE	R	29692	1	-2.70289	-2.95661	-2.86141	-2.88191	-2.80126	-2.73534	-2.95626	-2.78659	-2.79217	-2.92166
	0.398237	0.058559	Ttn_R_29691	Ttn	A2ASS6	CNFTDVSECQYTVTGLSPGDRYEFR		sp|A2ASS6-2|TITIN_MOUSE, tr|A0A5K1VVQ1|A0A5K1VVQ1_MOUSE, tr|A0A5K1VVQ9|A0A5K1VVQ9_MOUSE, tr|E9Q8K5|E9Q8K5_MOUSE, tr|E9Q8N1|E9Q8N1_MOUSE	R	29692	0.9996	0.107204	-0.0727978	0.108746	-0.0713234	0.220686	0.0421886	-0.0116119	0.0971642	-0.0335922	-0.094429
	0.679323	0.113448	Ttn_R_15720	Ttn	A2ASS6	CNKMPVKDTTYR		sp|A2ASS6-2|TITIN_MOUSE, tr|A0A5K1VVQ1|A0A5K1VVQ1_MOUSE, tr|A0A5K1VVQ9|A0A5K1VVQ9_MOUSE, tr|E9Q8K5|E9Q8K5_MOUSE, tr|E9Q8N1|E9Q8N1_MOUSE	R	15721	0.9541	-1.96375	-1.97605	-1.8785	-2.09445	-1.87241	-1.88983	-2.13206	-2.02678	-2.31596	-1.98776
	0.452485	0.0657192	Ttn_R_21426	Ttn	A2ASS6	CNLPEKLQKTR		sp|A2ASS6-2|TITIN_MOUSE, tr|A0A5K1VVQ1|A0A5K1VVQ1_MOUSE, tr|A0A5K1VVQ9|A0A5K1VVQ9_MOUSE, tr|E9Q8K5|E9Q8K5_MOUSE, tr|E9Q8N1|E9Q8N1_MOUSE	R	21427	0.999	1.13552	1.07362	0.99651	0.867826	1.1052	1.14662	0.942417	0.968267	0.893503	0.899261
	0.574928	0.0705242	Ttn_R_21027	Ttn	A2ASS6	CNTTPHQIPQEEYTATGLEENAQYQFR		sp|A2ASS6-2|TITIN_MOUSE, tr|A0A5K1VVQ1|A0A5K1VVQ1_MOUSE, tr|A0A5K1VVQ9|A0A5K1VVQ9_MOUSE, tr|E9Q8K5|E9Q8K5_MOUSE, tr|E9Q8N1|E9Q8N1_MOUSE	R	21028	1	-2.98815	-3.01875	-3.03848	-3.09988	-2.9493	-2.90459	-3.22748	-3.07336	-3.1474	-3.09435
	0.269238	0.101499	Ttn_K_15930	Ttn	A2ASS6	CTVTPLTEGSLYVFR		sp|A2ASS6-2|TITIN_MOUSE, tr|A0A5K1VVQ1|A0A5K1VVQ1_MOUSE, tr|A0A5K1VVQ9|A0A5K1VVQ9_MOUSE, tr|E9Q8K5|E9Q8K5_MOUSE, tr|E9Q8N1|E9Q8N1_MOUSE	K	15931	0.9998	-0.863773	-1.29376	-1.55321	-1.23362	-0.999533	-0.897156	-1.47182	-1.43353	-1.31721	-1.33168
	0.0872766	0.0365135	Ttn_K_19953	Ttn	A2ASS6	CVENQIYEFR		sp|A2ASS6-2|TITIN_MOUSE, tr|A0A5K1VVQ1|A0A5K1VVQ1_MOUSE, tr|A0A5K1VVQ9|A0A5K1VVQ9_MOUSE, tr|E9Q8K5|E9Q8K5_MOUSE, tr|E9Q8N1|E9Q8N1_MOUSE	K	19954	0.9803	-3.40111	-3.92651	-3.90446	-3.93701	-3.46124	-3.4363	-3.99822	-3.8784	-3.7099	-3.79008
	0.282323	0.059758	Ttn_G_3935	Ttn	A2ASS6	CVESLEVPDVAVSNMR		sp|A2ASS6-2|TITIN_MOUSE, tr|A0A5K1VVQ1|A0A5K1VVQ1_MOUSE, tr|A0A5K1VVQ9|A0A5K1VVQ9_MOUSE	G	3936	1	1.42177	1.30162	1.20956	1.06355	1.25177	1.4087	1.10714	1.28564	1.07245	1.07557
	0.360427	0.0544579	Ttn_Y_18678	Ttn	A2ASS6	CVVVENSTGSR		sp|A2ASS6-2|TITIN_MOUSE, tr|A0A5K1VVQ1|A0A5K1VVQ1_MOUSE, tr|A0A5K1VVQ9|A0A5K1VVQ9_MOUSE, tr|E9Q8K5|E9Q8K5_MOUSE, tr|E9Q8N1|E9Q8N1_MOUSE	Y	18679	0.954	-9.48414	-9.40722	-9.65369	-9.47318	-9.48792	-9.72237	-9.53851	-9.60234	-9.40551	-9.5097
	0.183774	-0.0196793	Ttn_R_31661	Ttn	A2ASS6	DAHRPGWLPVSESVTRPTFKFTR		sp|A2ASS6-2|TITIN_MOUSE, tr|A0A5K1VVQ1|A0A5K1VVQ1_MOUSE, tr|A0A5K1VVQ9|A0A5K1VVQ9_MOUSE, tr|E9Q8K5|E9Q8K5_MOUSE, tr|E9Q8N1|E9Q8N1_MOUSE	R	31662	1	0.0589581	0.175661	0.204178	0.192663	0.119881	0.197773	0.283377	0.145037	0.124611	0.0989399
	0.494765	0.114804	Ttn_C_26786	Ttn	A2ASS6	DALYPPGPPSNPKVTDTSR		sp|A2ASS6-2|TITIN_MOUSE, tr|A0A5K1VVQ1|A0A5K1VVQ1_MOUSE, tr|A0A5K1VVQ9|A0A5K1VVQ9_MOUSE, tr|E9Q8K5|E9Q8K5_MOUSE, tr|E9Q8N1|E9Q8N1_MOUSE	C	26787	1	-0.488657	-0.197298	-0.417774	-0.479296	-0.791353	-0.491802	-0.53948	-0.604296	-0.784218	-0.528601
	0.383317	0.0993824	Ttn_D_32784	Ttn	A2ASS6	DATVYQVR		sp|A2ASS6-2|TITIN_MOUSE, tr|A0A5K1VVQ1|A0A5K1VVQ1_MOUSE, tr|A0A5K1VVQ9|A0A5K1VVQ9_MOUSE, tr|E9Q8K5|E9Q8K5_MOUSE, tr|E9Q8N1|E9Q8N1_MOUSE	D	32785	0.9505	-1.79032	-2.1811	-2.03216	-1.97157	-1.97396	-1.8869	-2.39388	-2.1123	-2.17618	-1.87675
	0.165553	0.0554146	Ttn_D_32783	Ttn	A2ASS6	DDATVYQVR		sp|A2ASS6-2|TITIN_MOUSE, tr|A0A5K1VVQ1|A0A5K1VVQ1_MOUSE, tr|A0A5K1VVQ9|A0A5K1VVQ9_MOUSE, tr|E9Q8K5|E9Q8K5_MOUSE, tr|E9Q8N1|E9Q8N1_MOUSE	D	32784	0.9806	-1.18808	-1.39322	-1.48226	-1.5529	-1.16888	-1.13387	-1.7845	-1.40789	-1.40707	-1.32909
	0.0627491	-0.00696373	Ttn_R_15597	Ttn	A2ASS6	DDGGSKITNYVVER		sp|A2ASS6-2|TITIN_MOUSE, tr|A0A5K1VVQ1|A0A5K1VVQ1_MOUSE, tr|A0A5K1VVQ9|A0A5K1VVQ9_MOUSE, tr|E9Q8K5|E9Q8K5_MOUSE, tr|E9Q8N1|E9Q8N1_MOUSE	R	15598	0.9993	-0.286871	-0.318199	-0.195677	-0.300962	-0.14431	-0.196688	-0.254124	-0.263548	-0.304169	-0.192673
	0.251407	0.0680317	Ttn_D_15696	Ttn	A2ASS6	DDGGSPITGYWVER		sp|A2ASS6-2|TITIN_MOUSE, tr|A0A5K1VVQ1|A0A5K1VVQ1_MOUSE, tr|A0A5K1VVQ9|A0A5K1VVQ9_MOUSE, tr|E9Q8K5|E9Q8K5_MOUSE, tr|E9Q8N1|E9Q8N1_MOUSE	D	15697	0.9997	-0.558842	-0.791382	-0.865944	-0.872164	-0.512228	-0.756447	-0.950102	-0.518459	-0.964279	-0.751431
	0.654557	0.348948	Ttn_R_29739	Ttn	A2ASS6	DENVPPTVEFGPEYFDGLVIKSGDSLR		sp|A2ASS6-2|TITIN_MOUSE, tr|A0A5K1VVQ1|A0A5K1VVQ1_MOUSE, tr|A0A5K1VVQ9|A0A5K1VVQ9_MOUSE, tr|E9Q8K5|E9Q8K5_MOUSE, tr|E9Q8N1|E9Q8N1_MOUSE	R	29740	0.9865	-2.15008	-2.99523	-2.69689	-1.57705	-2.47744	-2.59227	-2.92841	-2.43521	-2.72243	-2.96311
	0.0926369	0.024474	Ttn_R_30827	Ttn	A2ASS6	DEYAPPKAELDAR		sp|A2ASS6-2|TITIN_MOUSE, tr|A0A5K1VVQ1|A0A5K1VVQ1_MOUSE, tr|A0A5K1VVQ9|A0A5K1VVQ9_MOUSE, tr|E9Q8K5|E9Q8K5_MOUSE, tr|E9Q8N1|E9Q8N1_MOUSE	R	30828	0.9843	-1.58735	-1.51721	-1.39478	-1.21353	-1.27643	-1.2916	-1.63244	-1.52971	-1.31171	-1.3462
	1.07706	0.298215	Ttn_D_32043	Ttn	A2ASS6	DGGADILGYILER		sp|A2ASS6-2|TITIN_MOUSE, tr|A0A5K1VVQ1|A0A5K1VVQ1_MOUSE, tr|A0A5K1VVQ9|A0A5K1VVQ9_MOUSE, tr|E9Q8K5|E9Q8K5_MOUSE, tr|E9Q8N1|E9Q8N1_MOUSE	D	32044	0.9999	-0.0852394	-0.44293	-0.345926	-0.279297	-0.0689182	-0.30526	-0.665796	-0.411043	-1.00476	-0.326527
	0.566901	0.140082	Ttn_D_26716	Ttn	A2ASS6	DGGAEIEGYILEKR		sp|A2ASS6-2|TITIN_MOUSE, tr|A0A5K1VVQ1|A0A5K1VVQ1_MOUSE, tr|A0A5K1VVQ9|A0A5K1VVQ9_MOUSE, tr|E9Q8K5|E9Q8K5_MOUSE, tr|E9Q8N1|E9Q8N1_MOUSE	D	26717	1	0.395422	0.168215	0.173832	0.319696	0.51376	0.424501	-0.00839233	0.307858	-0.0986691	0.245218
	0.222477	0.0631618	Ttn_D_15697	Ttn	A2ASS6	DGGSPITGYWVER		sp|A2ASS6-2|TITIN_MOUSE, tr|A0A5K1VVQ1|A0A5K1VVQ1_MOUSE, tr|A0A5K1VVQ9|A0A5K1VVQ9_MOUSE, tr|E9Q8K5|E9Q8K5_MOUSE, tr|E9Q8N1|E9Q8N1_MOUSE	D	15698	0.9998	-1.14371	-1.27585	-1.3327	-1.14736	-0.955139	-1.08215	-1.47645	-1.02452	-1.44948	-1.13798
	0.414404	-0.111213	Ttn_D_19124	Ttn	A2ASS6	DGGSVVTNYVVER		sp|A2ASS6-2|TITIN_MOUSE, tr|A0A5K1VVQ1|A0A5K1VVQ1_MOUSE, tr|A0A5K1VVQ9|A0A5K1VVQ9_MOUSE, tr|E9Q8K5|E9Q8K5_MOUSE, tr|E9Q8N1|E9Q8N1_MOUSE	D	19125	0.9926	-1.7883	-2.23982	-2.37554	-2.31721	-2.07212	-2.05083	-2.22933	-1.91714	-2.11488	-1.92473
	0.118725	0.0217499	Ttn_C_17043	Ttn	A2ASS6	DITGLIEGQEYKFR		sp|A2ASS6-2|TITIN_MOUSE, tr|A0A5K1VVQ1|A0A5K1VVQ1_MOUSE, tr|A0A5K1VVQ9|A0A5K1VVQ9_MOUSE, tr|E9Q8K5|E9Q8K5_MOUSE, tr|E9Q8N1|E9Q8N1_MOUSE	C	17044	0.9998	-3.45723	-3.14496	-3.48383	-3.40825	-3.45223	-3.3077	-3.42096	-3.39201	-3.45505	-3.47953
	0.372977	-0.0586838	Ttn_R_19103	Ttn	A2ASS6	DLEVSEIR		sp|A2ASS6-2|TITIN_MOUSE, tr|A0A5K1VVQ1|A0A5K1VVQ1_MOUSE, tr|A0A5K1VVQ9|A0A5K1VVQ9_MOUSE, tr|E9Q8K5|E9Q8K5_MOUSE, tr|E9Q8N1|E9Q8N1_MOUSE	R	19104	0.9782	0.0757084	0.0859814	0.12281	0.225035	0.205774	0.0968666	0.338671	0.336395	0.0282078	0.208588
	0.0377786	0.00654488	Ttn_R_26389	Ttn	A2ASS6	DPCDPPGRPEAIVITR		sp|A2ASS6-2|TITIN_MOUSE, tr|A0A5K1VVQ1|A0A5K1VVQ1_MOUSE, tr|A0A5K1VVQ9|A0A5K1VVQ9_MOUSE, tr|E9Q8K5|E9Q8K5_MOUSE, tr|E9Q8N1|E9Q8N1_MOUSE	R	26390	0.9986	-0.178461	-0.299503	-0.225315	-0.352894	-0.196913	-0.0757809	-0.378523	-0.271168	-0.319174	-0.241165
	0.354166	-0.0807907	Ttn_R_25307	Ttn	A2ASS6	DPCDPPGTPEAIIVKR		sp|A2ASS6-2|TITIN_MOUSE, tr|A0A5K1VVQ1|A0A5K1VVQ1_MOUSE, tr|A0A5K1VVQ9|A0A5K1VVQ9_MOUSE, tr|E9Q8K5|E9Q8K5_MOUSE, tr|E9Q8N1|E9Q8N1_MOUSE	R	25308	1	-0.0798473	-0.0885696	-0.385994	-0.132771	0.1763	-0.000196457	0.0277767	-0.150057	0.105448	-0.0898991
	0.289204	0.172863	Ttn_C_27474	Ttn	A2ASS6	DPPGQPEVTNITR		sp|A2ASS6-2|TITIN_MOUSE, tr|A0A5K1VVQ1|A0A5K1VVQ1_MOUSE, tr|A0A5K1VVQ9|A0A5K1VVQ9_MOUSE, tr|E9Q8K5|E9Q8K5_MOUSE, tr|E9Q8N1|E9Q8N1_MOUSE	C	27475	0.997	-0.939518	-1.195	-1.02079	-1.21917	-2.21076	-1.54093	-1.16892	-1.32748	-1.73384	-1.67838
	0.130743	-0.0215347	Ttn_C_25310	Ttn	A2ASS6	DPPGTPEAIIVKR		sp|A2ASS6-2|TITIN_MOUSE, tr|A0A5K1VVQ1|A0A5K1VVQ1_MOUSE, tr|A0A5K1VVQ9|A0A5K1VVQ9_MOUSE, tr|E9Q8K5|E9Q8K5_MOUSE, tr|E9Q8N1|E9Q8N1_MOUSE	C	25311	1	-1.66667	-1.46943	-1.68262	-1.7191	-1.77292	-1.55075	-1.59511	-1.60973	-1.74066	-1.70681
	0.753139	-0.245446	Ttn_R_33795	Ttn	A2ASS6	DQYEMPGKLDR		sp|A2ASS6-2|TITIN_MOUSE, tr|A0A5K1VVQ1|A0A5K1VVQ1_MOUSE, tr|A0A5K1VVQ9|A0A5K1VVQ9_MOUSE, tr|E9Q8K5|E9Q8K5_MOUSE, tr|E9Q8N1|E9Q8N1_MOUSE	R	33796	0.9953	-2.5857	-2.78057	-2.72286	-2.4932	-2.28137	-2.04881	-2.57992	-2.19566	-2.73782	-2.07426
	0.764362	0.132589	Ttn_R_1776	Ttn	A2ASS6	DSGVITCR		sp|A2ASS6-2|TITIN_MOUSE, sp|A2ASS6-3|TITIN_MOUSE, tr|A0A5K1VVQ1|A0A5K1VVQ1_MOUSE, tr|A0A5K1VVQ9|A0A5K1VVQ9_MOUSE, tr|E9Q8K5|E9Q8K5_MOUSE, tr|E9Q8N1|E9Q8N1_MOUSE	R	1777	0.9317	-9.39733	-9.44337	-9.45763	-9.57443	-9.33598	-9.27189	-9.5891	-9.69804	-9.70551	-9.60715
	0.757501	0.0992409	Ttn_R_25421	Ttn	A2ASS6	DTIVVNAGETFR		sp|A2ASS6-2|TITIN_MOUSE, tr|A0A5K1VVQ1|A0A5K1VVQ1_MOUSE, tr|A0A5K1VVQ9|A0A5K1VVQ9_MOUSE, tr|E9Q8K5|E9Q8K5_MOUSE, tr|E9Q8N1|E9Q8N1_MOUSE	R	25422	1	-3.97119	-3.78768	-3.80434	-3.71143	-3.97069	-3.79207	-3.98377	-4.03942	-3.96442	-3.96185
	1.13717	0.106914	Ttn_R_33644	Ttn	A2ASS6	DTLPEDTGYYR		sp|A2ASS6-2|TITIN_MOUSE, tr|A0A5K1VVQ1|A0A5K1VVQ1_MOUSE, tr|A0A5K1VVQ9|A0A5K1VVQ9_MOUSE, tr|E9Q8K5|E9Q8K5_MOUSE, tr|E9Q8N1|E9Q8N1_MOUSE	R	33645	0.9963	-2.73286	-2.82808	-2.79615	-2.83097	-2.99831	-2.93516	-3.02332	-2.97483	-2.85734	-2.93029
	0.250476	-0.0826126	Ttn_R_25152	Ttn	A2ASS6	DTTTTVWDVVSATVAR		sp|A2ASS6-2|TITIN_MOUSE, tr|A0A5K1VVQ1|A0A5K1VVQ1_MOUSE, tr|A0A5K1VVQ9|A0A5K1VVQ9_MOUSE, tr|E9Q8K5|E9Q8K5_MOUSE, tr|E9Q8N1|E9Q8N1_MOUSE	R	25153	0.9421	-4.86367	-4.48889	-4.5389	-4.90714	-4.54394	-4.41256	-4.53725	-4.38821	-4.63244	-4.95902
	0.174827	-0.0178425	Ttn_R_33724	Ttn	A2ASS6	EAAILYKPAVSTKTVKGEYR		sp|A2ASS6-2|TITIN_MOUSE, tr|A0A5K1VVQ1|A0A5K1VVQ1_MOUSE, tr|A0A5K1VVQ9|A0A5K1VVQ9_MOUSE, tr|E9Q8K5|E9Q8K5_MOUSE, tr|E9Q8N1|E9Q8N1_MOUSE	R	33725	1	1.5054	1.54336	1.61008	1.45799	1.5465	1.52419	1.64581	1.60172	1.49323	1.48759
	1.00483	-0.164373	Ttn_R_1006	Ttn	A2ASS6	EAFAEDSGR		sp|A2ASS6-2|TITIN_MOUSE, sp|A2ASS6-3|TITIN_MOUSE, tr|A0A5K1VVQ1|A0A5K1VVQ1_MOUSE, tr|A0A5K1VVQ9|A0A5K1VVQ9_MOUSE, tr|E9Q8K5|E9Q8K5_MOUSE, tr|E9Q8N1|E9Q8N1_MOUSE	R	1007	0.9819	-2.85145	-2.91628	-2.76991	-3.15689	-2.8162	-2.69148	-2.54327	-2.78942	-2.8008	-2.8639
	0.150125	-0.0312683	Ttn_R_17258	Ttn	A2ASS6	EDKGTYTITASNR		sp|A2ASS6-2|TITIN_MOUSE, tr|A0A5K1VVQ1|A0A5K1VVQ1_MOUSE, tr|A0A5K1VVQ9|A0A5K1VVQ9_MOUSE, tr|E9Q8K5|E9Q8K5_MOUSE, tr|E9Q8N1|E9Q8N1_MOUSE	R	17259	1	-0.932095	-0.713263	-0.730125	-0.682026	-0.776365	-0.805941	-0.625151	-0.567532	-0.948408	-0.730501
	0.0622501	-0.0356331	Ttn_D_28998	Ttn	A2ASS6	EEEWTIVSTR		sp|A2ASS6-2|TITIN_MOUSE, tr|A0A5K1VVQ1|A0A5K1VVQ1_MOUSE, tr|A0A5K1VVQ9|A0A5K1VVQ9_MOUSE, tr|E9Q8K5|E9Q8K5_MOUSE, tr|E9Q8N1|E9Q8N1_MOUSE	D	28999	0.9341	-3.47448	-4.13279	-3.80233	-3.1579	-3.35561	-3.2063	-3.68282	-3.65133	-3.82158	-3.38292
	1.2332	0.0991333	Ttn_R_915	Ttn	A2ASS6	EEHFEVLR		sp|A2ASS6-2|TITIN_MOUSE, sp|A2ASS6-3|TITIN_MOUSE, tr|A0A5K1VVQ1|A0A5K1VVQ1_MOUSE, tr|A0A5K1VVQ9|A0A5K1VVQ9_MOUSE, tr|E9Q8K5|E9Q8K5_MOUSE, tr|E9Q8N1|E9Q8N1_MOUSE	R	916	0.9964	0.21747	0.279518	0.351578	0.333298	0.211197	0.143116	0.313656	0.16432	0.117886	0.158417
	0.260097	0.0714352	Ttn_D_33881	Ttn	A2ASS6	EELLLPIDDYLAMKR		sp|A2ASS6-2|TITIN_MOUSE, tr|A0A5K1VVQ1|A0A5K1VVQ1_MOUSE, tr|A0A5K1VVQ9|A0A5K1VVQ9_MOUSE, tr|E9Q8K5|E9Q8K5_MOUSE, tr|E9Q8N1|E9Q8N1_MOUSE	D	33882	0.9996	0.466328	0.201117	0.233208	0.404482	0.683495	0.410273	0.199247	0.458401	0.102076	0.461456
	0.621896	0.13713	Ttn_R_16856	Ttn	A2ASS6	EGADYKLR		sp|A2ASS6-2|TITIN_MOUSE, tr|A0A5K1VVQ1|A0A5K1VVQ1_MOUSE, tr|A0A5K1VVQ9|A0A5K1VVQ9_MOUSE, tr|E9Q8K5|E9Q8K5_MOUSE, tr|E9Q8N1|E9Q8N1_MOUSE	R	16857	0.997	1.71207	2.08612	2.03511	1.94298	1.76422	1.57395	2.02375	1.83466	1.64023	1.78226
	0.470325	0.13334	Ttn_R_27837	Ttn	A2ASS6	EGCEYEYR		sp|A2ASS6-2|TITIN_MOUSE, tr|A0A5K1VVQ1|A0A5K1VVQ1_MOUSE, tr|A0A5K1VVQ9|A0A5K1VVQ9_MOUSE, tr|E9Q8K5|E9Q8K5_MOUSE, tr|E9Q8N1|E9Q8N1_MOUSE	R	27838	0.9987	1.78898	1.88548	1.95743	1.92174	1.59418	1.40891	2.04549	1.82166	1.50142	1.70363
	0.587857	0.108916	Ttn_V_15045	Ttn	A2ASS6	EGQEYSFR		sp|A2ASS6-2|TITIN_MOUSE, tr|A0A5K1VVQ1|A0A5K1VVQ1_MOUSE, tr|A0A5K1VVQ9|A0A5K1VVQ9_MOUSE, tr|E9Q8K5|E9Q8K5_MOUSE, tr|E9Q8N1|E9Q8N1_MOUSE	V	15046	0.9338	-2.44989	-2.59067	-2.54977	-2.33637	-2.14208	-2.50682	-2.55976	-2.46739	-2.64935	-2.43005
	0.62547	-0.140231	Ttn_M_29794	Ttn	A2ASS6	EITDVLGSTSLFVR		sp|A2ASS6-2|TITIN_MOUSE, tr|A0A5K1VVQ1|A0A5K1VVQ1_MOUSE, tr|A0A5K1VVQ9|A0A5K1VVQ9_MOUSE, tr|E9Q8K5|E9Q8K5_MOUSE, tr|E9Q8N1|E9Q8N1_MOUSE	M	29795	0.9198	-9.55972	-9.74201	-9.80247	-9.42041	-9.46178	-9.41059	-9.43914	-9.42306	-9.74912	-9.26333
	1.57972	0.106116	Ttn_R_33135	Ttn	A2ASS6	EIVSYVR	Washc5	sp|A2ASS6-2|TITIN_MOUSE, sp|Q8C2E7-2|WASC5_MOUSE, sp|Q8C2E7|WASC5_MOUSE, tr|A0A5K1VVQ1|A0A5K1VVQ1_MOUSE, tr|A0A5K1VVQ9|A0A5K1VVQ9_MOUSE, tr|E9Q8K5|E9Q8K5_MOUSE, tr|E9Q8N1|E9Q8N1_MOUSE	R	33136	0.9696	0.288883	0.172012	0.202394	0.25754	0.191851	0.136295	0.217062	0.129087	0.0233784	0.0762768
	0.942339	0.119728	Ttn_R_31510	Ttn	A2ASS6	EIVTPVTVQDLR		sp|A2ASS6-2|TITIN_MOUSE, tr|A0A5K1VVQ1|A0A5K1VVQ1_MOUSE, tr|A0A5K1VVQ9|A0A5K1VVQ9_MOUSE, tr|E9Q8K5|E9Q8K5_MOUSE, tr|E9Q8N1|E9Q8N1_MOUSE	R	31511	1	3.55169	3.74766	3.74036	3.81802	3.63531	3.55273	3.75948	3.58482	3.47604	3.52135
	0.959616	-0.082835	Ttn_R_14637	Ttn	A2ASS6	EKANVKWYR		sp|A2ASS6-2|TITIN_MOUSE, tr|A0A5K1VVQ1|A0A5K1VVQ1_MOUSE, tr|A0A5K1VVQ9|A0A5K1VVQ9_MOUSE, tr|E9Q8K5|E9Q8K5_MOUSE, tr|E9Q8N1|E9Q8N1_MOUSE	R	14638	0.9998	0.373775	0.466898	0.45248	0.481901	0.486223	0.487774	0.59482	0.660751	0.428144	0.503963
	0.595811	0.114488	Ttn_D_18602	Ttn	A2ASS6	ELAPPTLDLDFR		sp|A2ASS6-2|TITIN_MOUSE, tr|A0A5K1VVQ1|A0A5K1VVQ1_MOUSE, tr|A0A5K1VVQ9|A0A5K1VVQ9_MOUSE, tr|E9Q8K5|E9Q8K5_MOUSE, tr|E9Q8N1|E9Q8N1_MOUSE	D	18603	0.9918	1.07995	0.946857	0.936815	0.976988	1.24656	1.15589	0.794024	0.958317	0.74395	0.96254
	0.539593	-0.306422	Ttn_C_15693	Ttn	A2ASS6	EPDDDGGSPITGYWVER		sp|A2ASS6-2|TITIN_MOUSE, tr|A0A5K1VVQ1|A0A5K1VVQ1_MOUSE, tr|A0A5K1VVQ9|A0A5K1VVQ9_MOUSE, tr|E9Q8K5|E9Q8K5_MOUSE, tr|E9Q8N1|E9Q8N1_MOUSE	C	15694	0.9834	-0.502737	-0.83139	-0.477043	-0.781185	-1.44783	-1.21285	-0.341122	-0.604677	0.0311375	-0.380568
	0.832889	0.0823532	Ttn_R_31125	Ttn	A2ASS6	EPSYTPGPPSAPR		sp|A2ASS6-2|TITIN_MOUSE, tr|A0A5K1VVQ1|A0A5K1VVQ1_MOUSE, tr|A0A5K1VVQ9|A0A5K1VVQ9_MOUSE, tr|E9Q8K5|E9Q8K5_MOUSE, tr|E9Q8N1|E9Q8N1_MOUSE	R	31126	0.9998	0.686951	0.763796	0.651651	0.664051	0.744192	0.630495	0.767067	0.652493	0.495111	0.553709
	0.207731	0.0728207	Ttn_D_15365	Ttn	A2ASS6	EPVNMSAPATVPDPPENVKWR		sp|A2ASS6-2|TITIN_MOUSE, tr|A0A5K1VVQ1|A0A5K1VVQ1_MOUSE, tr|A0A5K1VVQ9|A0A5K1VVQ9_MOUSE, tr|E9Q8K5|E9Q8K5_MOUSE, tr|E9Q8N1|E9Q8N1_MOUSE	D	15366	0.9577	-3.98533	-4.12681	-3.83835	-3.74118	-3.88737	-3.75237	-3.91487	-4.25522	-4.30903	-3.71165
	0.240948	0.0325592	Ttn_R_4073	Ttn	A2ASS6	EQANLFSEWLR		sp|A2ASS6-2|TITIN_MOUSE, tr|A0A5K1VVQ1|A0A5K1VVQ1_MOUSE, tr|A0A5K1VVQ9|A0A5K1VVQ9_MOUSE	R	4074	1	1.65562	1.75309	1.87624	1.72323	1.74728	1.65998	1.87707	1.7281	1.63578	1.69173
	0.153051	-0.02118	Ttn_R_4037	Ttn	A2ASS6	EQELLSKETLFPSMPEEQR		sp|A2ASS6-2|TITIN_MOUSE, tr|A0A5K1VVQ1|A0A5K1VVQ1_MOUSE, tr|A0A5K1VVQ9|A0A5K1VVQ9_MOUSE	R	4038	1	0.690849	0.644566	0.677935	0.712667	0.557339	0.832104	0.680378	0.667368	0.541262	0.668144
	1.6376	0.173225	Ttn_R_28227	Ttn	A2ASS6	ESHEYFFR		sp|A2ASS6-2|TITIN_MOUSE, tr|A0A5K1VVQ1|A0A5K1VVQ1_MOUSE, tr|A0A5K1VVQ9|A0A5K1VVQ9_MOUSE, tr|E9Q8K5|E9Q8K5_MOUSE, tr|E9Q8N1|E9Q8N1_MOUSE	R	28228	0.9985	2.64479	2.75445	2.84686	2.75607	2.58344	2.4964	2.67982	2.56158	2.43262	2.54907
	0.553474	0.0612465	Ttn_R_29657	Ttn	A2ASS6	ETITLKWNPPLR		sp|A2ASS6-2|TITIN_MOUSE, tr|A0A5K1VVQ1|A0A5K1VVQ1_MOUSE, tr|A0A5K1VVQ9|A0A5K1VVQ9_MOUSE, tr|E9Q8K5|E9Q8K5_MOUSE, tr|E9Q8N1|E9Q8N1_MOUSE	R	29658	0.9999	-0.0559216	-0.186718	-0.19076	-0.227081	-0.167292	-0.0807247	-0.356709	-0.238224	-0.245476	-0.212872
	0.56868	-0.136082	Ttn_N_3484	Ttn	A2ASS6	ETLELLSEPPAR		sp|A2ASS6-2|TITIN_MOUSE, tr|A0A5K1VVQ1|A0A5K1VVQ1_MOUSE, tr|A0A5K1VVQ9|A0A5K1VVQ9_MOUSE	N	3485	0.9998	1.35545	1.33298	1.55969	1.22325	1.34223	1.27969	1.4329	1.32433	1.81722	1.63987
	0.370759	0.072604	Ttn_C_29240	Ttn	A2ASS6	ETTEPVKAAEVPAPIR		sp|A2ASS6-2|TITIN_MOUSE, tr|A0A5K1VVQ1|A0A5K1VVQ1_MOUSE, tr|A0A5K1VVQ9|A0A5K1VVQ9_MOUSE, tr|E9Q8K5|E9Q8K5_MOUSE, tr|E9Q8N1|E9Q8N1_MOUSE	C	29241	1	0.414454	0.387566	0.459177	0.538219	0.0774975	0.382095	0.298317	0.249113	0.201597	0.382771
	0.292093	0.0430531	Ttn_R_16730	Ttn	A2ASS6	EVNSTHWSR		sp|A2ASS6-2|TITIN_MOUSE, tr|A0A5K1VVQ1|A0A5K1VVQ1_MOUSE, tr|A0A5K1VVQ9|A0A5K1VVQ9_MOUSE, tr|E9Q8K5|E9Q8K5_MOUSE, tr|E9Q8N1|E9Q8N1_MOUSE	R	16731	0.9978	-2.82616	-2.68913	-2.91112	-2.8393	-2.84469	-2.86959	-2.9856	-2.68758	-2.93756	-2.84532
	0.286347	-0.0442383	Ttn_R_32057	Ttn	A2ASS6	EVPKAAWYTIDSR		sp|A2ASS6-2|TITIN_MOUSE, tr|A0A5K1VVQ1|A0A5K1VVQ1_MOUSE, tr|A0A5K1VVQ9|A0A5K1VVQ9_MOUSE, tr|E9Q8K5|E9Q8K5_MOUSE, tr|E9Q8N1|E9Q8N1_MOUSE	R	32058	1	0.641663	0.715206	0.720222	0.594084	0.37739	0.703264	0.639629	0.682785	0.646379	0.597698
	0.36889	0.0529682	Ttn_C_30129	Ttn	A2ASS6	EVTGTIKAVDR		sp|A2ASS6-2|TITIN_MOUSE, tr|A0A5K1VVQ1|A0A5K1VVQ1_MOUSE, tr|A0A5K1VVQ9|A0A5K1VVQ9_MOUSE, tr|E9Q8K5|E9Q8K5_MOUSE, tr|E9Q8N1|E9Q8N1_MOUSE	C	30130	0.9988	0.075634	0.167702	-0.0204163	-0.111567	-0.099102	0.0223904	-0.0194321	-0.0950813	-0.163439	0.00297165
	0.955846	-0.410724	Ttn_R_33451	Ttn	A2ASS6	EVYDYYCR		sp|A2ASS6-2|TITIN_MOUSE, tr|A0A5K1VVQ1|A0A5K1VVQ1_MOUSE, tr|A0A5K1VVQ9|A0A5K1VVQ9_MOUSE, tr|E9Q8K5|E9Q8K5_MOUSE, tr|E9Q8N1|E9Q8N1_MOUSE	R	33452	0.9677	-1.10325	-1.26697	-1.04027	-0.944616	-0.94499	-0.76643	-1.30946	-0.165527	-0.856781	-0.148287
	0.277392	-0.0502491	Ttn_R_13094	Ttn	A2ASS6	EWLVKPIR		sp|A2ASS6-2|TITIN_MOUSE, tr|A0A5K1VVQ1|A0A5K1VVQ1_MOUSE, tr|A0A5K1VVQ9|A0A5K1VVQ9_MOUSE, tr|E9Q8K5|E9Q8K5_MOUSE, tr|E9Q8N1|E9Q8N1_MOUSE	R	13095	0.9981	2.98177	2.90822	2.90071	2.84217	3.16083	3.21142	2.96275	3.00772	2.92734	2.93571
	0.802152	-0.122391	Ttn_R_31866	Ttn	A2ASS6	EWTKCNTTPTKIR		sp|A2ASS6-2|TITIN_MOUSE, tr|A0A5K1VVQ1|A0A5K1VVQ1_MOUSE, tr|A0A5K1VVQ9|A0A5K1VVQ9_MOUSE, tr|E9Q8K5|E9Q8K5_MOUSE, tr|E9Q8N1|E9Q8N1_MOUSE	R	31867	0.9987	-2.97172	-2.93182	-3.02843	-2.97469	-2.69292	-2.65801	-2.84401	-2.71675	-2.95841	-2.81045
	1.07957	0.0731052	Ttn_R_31879	Ttn	A2ASS6	EYTLTHLPQGAEYR		sp|A2ASS6-2|TITIN_MOUSE, tr|A0A5K1VVQ1|A0A5K1VVQ1_MOUSE, tr|A0A5K1VVQ9|A0A5K1VVQ9_MOUSE, tr|E9Q8K5|E9Q8K5_MOUSE, tr|E9Q8N1|E9Q8N1_MOUSE	R	31880	1	1.59897	1.75254	1.74245	1.66479	1.65926	1.57812	1.60347	1.6793	1.64438	1.5472
	0.065737	0.00744591	Ttn_R_12954	Ttn	A2ASS6	FIADGKDR		sp|A2ASS6-2|TITIN_MOUSE, tr|A0A5K1VVQ1|A0A5K1VVQ1_MOUSE, tr|A0A5K1VVQ9|A0A5K1VVQ9_MOUSE, tr|E9Q8K5|E9Q8K5_MOUSE, tr|E9Q8N1|E9Q8N1_MOUSE, tr|F7CR78|F7CR78_MOUSE	R	12955	0.9818	-0.850258	-0.731918	-0.712511	-0.662769	-0.73172	-0.73008	-0.733503	-0.683329	-0.844738	-0.734756
	0.154884	-0.0209625	Ttn_R_33767	Ttn	A2ASS6	FKQATVEEDQR		sp|A2ASS6-2|TITIN_MOUSE, tr|A0A5K1VVQ1|A0A5K1VVQ1_MOUSE, tr|A0A5K1VVQ9|A0A5K1VVQ9_MOUSE, tr|E9Q8K5|E9Q8K5_MOUSE, tr|E9Q8N1|E9Q8N1_MOUSE	R	33768	1	-1.26744	-1.39086	-1.24907	-1.3546	-1.09832	-1.21045	-1.25508	-1.27953	-1.27657	-1.23385
	0.540149	0.0432644	Ttn_R_25450	Ttn	A2ASS6	GDKEIEESAR		sp|A2ASS6-2|TITIN_MOUSE, tr|A0A5K1VVQ1|A0A5K1VVQ1_MOUSE, tr|A0A5K1VVQ9|A0A5K1VVQ9_MOUSE, tr|E9Q8K5|E9Q8K5_MOUSE, tr|E9Q8N1|E9Q8N1_MOUSE	R	25451	0.9983	-0.906431	-0.821665	-0.927965	-0.876139	-0.783115	-0.849491	-0.929632	-0.836294	-0.941841	-0.974379
	0.210531	-0.0535564	Ttn_R_1616	Ttn	A2ASS6	GEAALKIDSIISQDSAWYTATAINKAGR		sp|A2ASS6-2|TITIN_MOUSE, sp|A2ASS6-3|TITIN_MOUSE, tr|A0A5K1VVQ1|A0A5K1VVQ1_MOUSE, tr|A0A5K1VVQ9|A0A5K1VVQ9_MOUSE, tr|E9Q8K5|E9Q8K5_MOUSE, tr|E9Q8N1|E9Q8N1_MOUSE	R	1617	1	-0.515196	-0.63423	-0.352354	-0.164869	-0.22352	-0.242062	-0.508848	-0.248487	-0.37949	-0.2435
	1.4263	0.0882481	Ttn_R_33048	Ttn	A2ASS6	GEFGIVHR		sp|A2ASS6-2|TITIN_MOUSE, tr|A0A5K1VVQ1|A0A5K1VVQ1_MOUSE, tr|A0A5K1VVQ9|A0A5K1VVQ9_MOUSE, tr|E9Q8K5|E9Q8K5_MOUSE, tr|E9Q8N1|E9Q8N1_MOUSE	R	33049	0.9992	0.212858	0.299307	0.29299	0.302443	0.239361	0.236221	0.265587	0.126577	0.109413	0.167919
	0.399373	-0.0195591	Ttn_R_14506	Ttn	A2ASS6	GENVKSAANLIVEEEDLR		sp|A2ASS6-2|TITIN_MOUSE, tr|A0A5K1VVQ1|A0A5K1VVQ1_MOUSE, tr|A0A5K1VVQ9|A0A5K1VVQ9_MOUSE, tr|E9Q8K5|E9Q8K5_MOUSE, tr|E9Q8N1|E9Q8N1_MOUSE	R	14507	1	1.26974	1.18589	1.28558	1.23724	1.27251	1.26542	1.26013	1.31822	1.24424	1.26075
	1.08187	0.269228	Ttn_D_32044	Ttn	A2ASS6	GGADILGYILER		sp|A2ASS6-2|TITIN_MOUSE, tr|A0A5K1VVQ1|A0A5K1VVQ1_MOUSE, tr|A0A5K1VVQ9|A0A5K1VVQ9_MOUSE, tr|E9Q8K5|E9Q8K5_MOUSE, tr|E9Q8N1|E9Q8N1_MOUSE	D	32045	0.9991	0.00460815	-0.365345	-0.388676	-0.118969	0.112022	-0.179056	-0.745621	-0.420042	-0.42786	-0.32992
	0.650945	0.143968	Ttn_D_26717	Ttn	A2ASS6	GGAEIEGYILEKR		sp|A2ASS6-2|TITIN_MOUSE, tr|A0A5K1VVQ1|A0A5K1VVQ1_MOUSE, tr|A0A5K1VVQ9|A0A5K1VVQ9_MOUSE, tr|E9Q8K5|E9Q8K5_MOUSE, tr|E9Q8N1|E9Q8N1_MOUSE	D	26718	1	-1.59795	-1.85534	-1.79719	-1.78445	-1.42571	-1.62525	-1.97768	-1.82379	-2.02507	-1.72869
	0.649935	0.220229	Ttn_D_31648	Ttn	A2ASS6	GGAPLSGYVVEQR		sp|A2ASS6-2|TITIN_MOUSE, tr|A0A5K1VVQ1|A0A5K1VVQ1_MOUSE, tr|A0A5K1VVQ9|A0A5K1VVQ9_MOUSE, tr|E9Q8K5|E9Q8K5_MOUSE, tr|E9Q8N1|E9Q8N1_MOUSE	D	31649	1	1.1053	0.690168	0.648619	0.815067	1.239	1.01402	0.352285	0.830547	0.473051	0.727106
	0.139449	0.046217	Ttn_D_23470	Ttn	A2ASS6	GGSEIINYIVER		sp|A2ASS6-2|TITIN_MOUSE, tr|A0A5K1VVQ1|A0A5K1VVQ1_MOUSE, tr|A0A5K1VVQ9|A0A5K1VVQ9_MOUSE, tr|E9Q8K5|E9Q8K5_MOUSE, tr|E9Q8N1|E9Q8N1_MOUSE	D	23471	0.9996	-0.290474	-0.501604	-0.637035	-0.345966	-0.1651	-0.196995	-0.577436	-0.281897	-0.72529	-0.389647
	0.0214789	0.00817833	Ttn_D_28881	Ttn	A2ASS6	GGSEINGYFLER		sp|A2ASS6-2|TITIN_MOUSE, tr|A0A5K1VVQ1|A0A5K1VVQ1_MOUSE, tr|A0A5K1VVQ9|A0A5K1VVQ9_MOUSE, tr|E9Q8K5|E9Q8K5_MOUSE, tr|E9Q8N1|E9Q8N1_MOUSE	D	28882	0.9608	-3.15708	-3.35025	-3.241	-2.96885	-2.96537	-2.7453	-3.19808	-3.19722	-3.39274	-3.19011
	0.326146	0.126744	Ttn_D_29278	Ttn	A2ASS6	GGSIITDYLVER		sp|A2ASS6-2|TITIN_MOUSE, tr|A0A5K1VVQ1|A0A5K1VVQ1_MOUSE, tr|A0A5K1VVQ9|A0A5K1VVQ9_MOUSE, tr|E9Q8K5|E9Q8K5_MOUSE, tr|E9Q8N1|E9Q8N1_MOUSE	D	29279	1	-0.0176182	-0.477983	-0.429321	-0.219019	0.076395	0.0103931	-0.623104	-0.180223	-0.641485	-0.266846
	0.402367	0.123462	Ttn_D_21404	Ttn	A2ASS6	GGSPIIGYLVEVKR		sp|A2ASS6-2|TITIN_MOUSE, tr|A0A5K1VVQ1|A0A5K1VVQ1_MOUSE, tr|A0A5K1VVQ9|A0A5K1VVQ9_MOUSE, tr|E9Q8K5|E9Q8K5_MOUSE, tr|E9Q8N1|E9Q8N1_MOUSE	D	21405	1	-0.588339	-0.957499	-0.931767	-0.724911	-0.424656	-0.579887	-1.04081	-0.752436	-1.07656	-0.794792
	0.410758	0.120028	Ttn_D_15107	Ttn	A2ASS6	GGSPILGYIIER		sp|A2ASS6-2|TITIN_MOUSE, tr|A0A5K1VVQ1|A0A5K1VVQ1_MOUSE, tr|A0A5K1VVQ9|A0A5K1VVQ9_MOUSE, tr|E9Q8K5|E9Q8K5_MOUSE, tr|E9Q8N1|E9Q8N1_MOUSE	D	15108	0.9998	2.09095	1.58926	1.71091	1.78498	2.14317	1.95896	1.54535	1.82481	1.60918	1.78082
	1.39258	0.118958	Ttn_D_19619	Ttn	A2ASS6	GGSPILGYVVEYQKPGTAQWDR		sp|A2ASS6-2|TITIN_MOUSE, tr|A0A5K1VVQ1|A0A5K1VVQ1_MOUSE, tr|A0A5K1VVQ9|A0A5K1VVQ9_MOUSE, tr|E9Q8K5|E9Q8K5_MOUSE, tr|E9Q8N1|E9Q8N1_MOUSE	D	19620	0.9694	0.144718	0.0902863	0.304869	0.212736	0.157499	0.0371838	0.0375481	0.0190315	0.029417	0.192141
	0.301174	0.0444771	Ttn_R_22857	Ttn	A2ASS6	GIYQKLVIAR		sp|A2ASS6-2|TITIN_MOUSE, tr|A0A5K1VVQ1|A0A5K1VVQ1_MOUSE, tr|A0A5K1VVQ9|A0A5K1VVQ9_MOUSE, tr|E9Q8K5|E9Q8K5_MOUSE, tr|E9Q8N1|E9Q8N1_MOUSE	R	22858	1	2.27617	2.26311	2.41166	2.17543	2.25395	2.35078	2.32618	2.21496	2.07306	2.19296
	0.121975	-0.0105099	Ttn_R_20015	Ttn	A2ASS6	GKPFPEVAWTKDKDATDLTR		sp|A2ASS6-2|TITIN_MOUSE, tr|A0A5K1VVQ1|A0A5K1VVQ1_MOUSE, tr|A0A5K1VVQ9|A0A5K1VVQ9_MOUSE, tr|E9Q8K5|E9Q8K5_MOUSE, tr|E9Q8N1|E9Q8N1_MOUSE	R	20016	1	1.36137	1.36422	1.34424	1.34299	1.36359	1.39674	1.44005	1.40117	1.25589	1.3351
	0.357525	0.119723	Ttn_D_16753	Ttn	A2ASS6	GLLEGLTYVFR		sp|A2ASS6-2|TITIN_MOUSE, tr|A0A5K1VVQ1|A0A5K1VVQ1_MOUSE, tr|A0A5K1VVQ9|A0A5K1VVQ9_MOUSE, tr|E9Q8K5|E9Q8K5_MOUSE, tr|E9Q8N1|E9Q8N1_MOUSE	D	16754	0.9999	-1.03226	-1.23739	-1.43106	-1.13425	-0.826235	-0.919868	-1.46816	-1.15573	-1.49856	-1.21749
	0.661979	-0.164598	Ttn_T_25670	Ttn	A2ASS6	GLTEDHEYEFR		sp|A2ASS6-2|TITIN_MOUSE, tr|A0A5K1VVQ1|A0A5K1VVQ1_MOUSE, tr|A0A5K1VVQ9|A0A5K1VVQ9_MOUSE, tr|E9Q8K5|E9Q8K5_MOUSE, tr|E9Q8N1|E9Q8N1_MOUSE	T	25671	0.9981	-2.36707	-2.46552	-2.45823	-2.8367	-2.2487	-2.12629	-2.49037	-2.31711	-2.16409	-2.45538
	0.866179	0.159222	Ttn_D_26533	Ttn	A2ASS6	GNELEETAAR		sp|A2ASS6-2|TITIN_MOUSE, tr|A0A5K1VVQ1|A0A5K1VVQ1_MOUSE, tr|A0A5K1VVQ9|A0A5K1VVQ9_MOUSE, tr|E9Q8K5|E9Q8K5_MOUSE, tr|E9Q8N1|E9Q8N1_MOUSE	D	26534	0.9875	-1.07074	-1.39591	-1.33713	-1.35775	-0.95232	-1.29111	-1.50644	-1.33109	-1.40835	-1.37297
	0.338565	-0.122256	Ttn_C_15356	Ttn	A2ASS6	GPGEPAYTDEPVNMSAPATVPDPPENVKWR		sp|A2ASS6-2|TITIN_MOUSE, tr|A0A5K1VVQ1|A0A5K1VVQ1_MOUSE, tr|A0A5K1VVQ9|A0A5K1VVQ9_MOUSE, tr|E9Q8K5|E9Q8K5_MOUSE, tr|E9Q8N1|E9Q8N1_MOUSE	C	15357	1	-2.3478	-2.4661	-2.42689	-2.68948	-3.14286	-2.67447	-2.29364	-2.4786	-2.45001	-2.56512
	0.926164	0.117113	Ttn_R_3745	Ttn	A2ASS6	GPLVQGVDSR		sp|A2ASS6-2|TITIN_MOUSE, tr|A0A5K1VVQ1|A0A5K1VVQ1_MOUSE, tr|A0A5K1VVQ9|A0A5K1VVQ9_MOUSE	R	3746	0.9999	2.83618	3.0287	3.04218	3.02838	2.95789	2.80117	3.05545	2.8753	2.72577	2.85007
	0.235605	0.111587	Ttn_C_17066	Ttn	A2ASS6	GPPVEIGPILAVDPLGPPTSPER		sp|A2ASS6-2|TITIN_MOUSE, tr|A0A5K1VVQ1|A0A5K1VVQ1_MOUSE, tr|A0A5K1VVQ9|A0A5K1VVQ9_MOUSE, tr|E9Q8K5|E9Q8K5_MOUSE, tr|E9Q8N1|E9Q8N1_MOUSE	C	17067	0.9999	-1.51752	-1.61754	-1.6531	-1.88307	-2.25633	-1.68703	-1.57554	-1.86892	-1.95312	-2.40088
	0.308543	0.13526	Ttn_D_3099	Ttn	A2ASS6	GQELQIADR		sp|A2ASS6-2|TITIN_MOUSE, sp|A2ASS6-3|TITIN_MOUSE, tr|A0A5K1VVQ1|A0A5K1VVQ1_MOUSE, tr|A0A5K1VVQ9|A0A5K1VVQ9_MOUSE, tr|E9Q8K5|E9Q8K5_MOUSE, tr|E9Q8N1|E9Q8N1_MOUSE	D	3100	0.9947	-0.218079	-0.623972	-0.770761	-0.479076	-0.22016	-0.213579	-0.982889	-0.315544	-0.894676	-0.581657
	0.957726	0.0559212	Ttn_R_28000	Ttn	A2ASS6	GRPIPNVSWSKPDTDLR		sp|A2ASS6-2|TITIN_MOUSE, tr|A0A5K1VVQ1|A0A5K1VVQ1_MOUSE, tr|A0A5K1VVQ9|A0A5K1VVQ9_MOUSE, tr|E9Q8K5|E9Q8K5_MOUSE, tr|E9Q8N1|E9Q8N1_MOUSE	R	28001	0.9992	0.763691	0.823236	0.806076	0.751926	0.851231	0.708824	0.768383	0.705334	0.830954	0.70306
	0.722785	0.0751911	Ttn_R_30251	Ttn	A2ASS6	GSATLMWDAPLLDGGAR		sp|A2ASS6-2|TITIN_MOUSE, tr|A0A5K1VVQ1|A0A5K1VVQ1_MOUSE, tr|A0A5K1VVQ9|A0A5K1VVQ9_MOUSE, tr|E9Q8K5|E9Q8K5_MOUSE, tr|E9Q8N1|E9Q8N1_MOUSE	R	30252	1	0.963793	0.889193	1.11065	1.03247	0.91016	0.861963	1.03515	0.856979	0.88167	0.894554
	0.433107	0.162882	Ttn_C_17754	Ttn	A2ASS6	GSTTFVVPDLISEQQYFFR		sp|A2ASS6-2|TITIN_MOUSE, tr|A0A5K1VVQ1|A0A5K1VVQ1_MOUSE, tr|A0A5K1VVQ9|A0A5K1VVQ9_MOUSE, tr|E9Q8K5|E9Q8K5_MOUSE, tr|E9Q8N1|E9Q8N1_MOUSE	C	17755	0.9999	-0.190168	-0.37104	-0.411295	-0.395214	-0.870613	-0.227858	-0.757858	-0.867212	-0.818836	-0.380976
	0.108002	-0.0521114	Ttn_D_17645	Ttn	A2ASS6	GVHDIPEDAQLETAENSSVIIIPECTR		sp|A2ASS6-2|TITIN_MOUSE, tr|A0A5K1VVQ1|A0A5K1VVQ1_MOUSE, tr|A0A5K1VVQ9|A0A5K1VVQ9_MOUSE, tr|E9Q8K5|E9Q8K5_MOUSE, tr|E9Q8N1|E9Q8N1_MOUSE	D	17646	1	-1.95875	-2.33019	-2.22852	-2.03811	-1.57151	-1.64894	-2.22408	-1.76629	-2.27875	-1.94847
	0.572494	0.0430168	Ttn_R_32915	Ttn	A2ASS6	GVKVSDVSR		sp|A2ASS6-2|TITIN_MOUSE, tr|A0A5K1VVQ1|A0A5K1VVQ1_MOUSE, tr|A0A5K1VVQ9|A0A5K1VVQ9_MOUSE, tr|E9Q8K5|E9Q8K5_MOUSE, tr|E9Q8N1|E9Q8N1_MOUSE	R	32916	0.9999	2.05226	2.05431	2.12112	2.07432	2.10479	2.06751	2.14361	2.03911	1.99562	1.94586
	1.37357	-0.11929	Ttn_K_21959	Ttn	A2ASS6	HPFDVPDAPPPPNIVDVR		sp|A2ASS6-2|TITIN_MOUSE, tr|A0A5K1VVQ1|A0A5K1VVQ1_MOUSE, tr|A0A5K1VVQ9|A0A5K1VVQ9_MOUSE, tr|E9Q8K5|E9Q8K5_MOUSE, tr|E9Q8N1|E9Q8N1_MOUSE	K	21960	0.9949	-0.598152	-0.75404	-0.554766	-0.561647	-0.681482	-0.516781	-0.562193	-0.439623	-0.593882	-0.44116
	0.382838	0.108184	Ttn_R_26866	Ttn	A2ASS6	ICAFNTEGVGEPATIPGSVVAQER		sp|A2ASS6-2|TITIN_MOUSE, tr|A0A5K1VVQ1|A0A5K1VVQ1_MOUSE, tr|A0A5K1VVQ9|A0A5K1VVQ9_MOUSE, tr|E9Q8K5|E9Q8K5_MOUSE, tr|E9Q8N1|E9Q8N1_MOUSE	R	26867	1	-1.82531	-2.25667	-1.87273	-2.25439	-1.84484	-1.84346	-2.2949	-2.12467	-2.12437	-2.20746
	0.0863345	0.0201157	Ttn_R_25479	Ttn	A2ASS6	IDGGQYILR		sp|A2ASS6-2|TITIN_MOUSE, tr|A0A5K1VVQ1|A0A5K1VVQ1_MOUSE, tr|A0A5K1VVQ9|A0A5K1VVQ9_MOUSE, tr|E9Q8K5|E9Q8K5_MOUSE, tr|E9Q8N1|E9Q8N1_MOUSE	R	25480	0.9796	-0.658113	-0.473293	-0.387342	-0.320251	-0.412977	-0.395861	-0.460274	-0.694235	-0.315828	-0.486359
	0.25254	-0.0885288	Ttn_C_28652	Ttn	A2ASS6	IDSYGGPVIDLPLEYTEVVKYR		sp|A2ASS6-2|TITIN_MOUSE, tr|A0A5K1VVQ1|A0A5K1VVQ1_MOUSE, tr|A0A5K1VVQ9|A0A5K1VVQ9_MOUSE, tr|E9Q8K5|E9Q8K5_MOUSE, tr|E9Q8N1|E9Q8N1_MOUSE	C	28653	1	-5.39928	-5.16073	-5.48115	-5.22392	-5.76557	-5.08913	-5.41643	-5.25819	-5.64686	-5.1774
	0.856651	0.0806091	Ttn_R_21526	Ttn	A2ASS6	IGLDIKSTDFDTFLR		sp|A2ASS6-2|TITIN_MOUSE, tr|A0A5K1VVQ1|A0A5K1VVQ1_MOUSE, tr|A0A5K1VVQ9|A0A5K1VVQ9_MOUSE, tr|E9Q8K5|E9Q8K5_MOUSE, tr|E9Q8N1|E9Q8N1_MOUSE	R	21527	1	0.653921	0.813503	0.770319	0.712952	0.663652	0.656063	0.768026	0.663221	0.564568	0.559423
	0.620854	-0.052586	Ttn_R_4158	Ttn	A2ASS6	IHEEDKIDVQGGR		sp|A2ASS6-2|TITIN_MOUSE, tr|A0A5K1VVQ1|A0A5K1VVQ1_MOUSE, tr|A0A5K1VVQ9|A0A5K1VVQ9_MOUSE	R	4159	1	-3.9044	-3.91191	-3.90146	-3.97885	-3.80425	-3.87951	-3.90383	-3.7291	-3.86419	-3.8613
	0.708303	0.0898079	Ttn_R_30268	Ttn	A2ASS6	IHHYVIEKR		sp|A2ASS6-2|TITIN_MOUSE, tr|A0A5K1VVQ1|A0A5K1VVQ1_MOUSE, tr|A0A5K1VVQ9|A0A5K1VVQ9_MOUSE, tr|E9Q8K5|E9Q8K5_MOUSE, tr|E9Q8N1|E9Q8N1_MOUSE	R	30269	0.9997	1.64218	1.64912	1.73467	1.60706	1.38695	1.53817	1.58815	1.50989	1.50488	1.42986
	0.255387	0.0594299	Ttn_R_18332	Ttn	A2ASS6	IIAYVSGKPPPTVTWSMNER		sp|A2ASS6-2|TITIN_MOUSE, tr|A0A5K1VVQ1|A0A5K1VVQ1_MOUSE, tr|A0A5K1VVQ9|A0A5K1VVQ9_MOUSE, tr|E9Q8K5|E9Q8K5_MOUSE, tr|E9Q8N1|E9Q8N1_MOUSE	R	18333	0.9853	-3.65086	-3.80015	-3.73096	-3.29884	-3.63416	-3.69055	-3.776	-3.72798	-3.69762	-3.51996
	1.86025	-0.147367	Ttn_R_15407	Ttn	A2ASS6	IKGYIVEKCPR		sp|A2ASS6-2|TITIN_MOUSE, tr|A0A5K1VVQ1|A0A5K1VVQ1_MOUSE, tr|A0A5K1VVQ9|A0A5K1VVQ9_MOUSE, tr|E9Q8K5|E9Q8K5_MOUSE, tr|E9Q8N1|E9Q8N1_MOUSE	R	15408	1	-1.19904	-1.28802	-1.20732	-1.24362	-1.06103	-1.07878	-1.09814	-0.953918	-1.09871	-1.03264
	0.687507	0.0335949	Ttn_R_33984	Ttn	A2ASS6	IMAEKEEEELLRPVTTTQR		sp|A2ASS6-2|TITIN_MOUSE, tr|A0A5K1VVQ1|A0A5K1VVQ1_MOUSE, tr|A0A5K1VVQ9|A0A5K1VVQ9_MOUSE, tr|E9Q8K5|E9Q8K5_MOUSE, tr|E9Q8N1|E9Q8N1_MOUSE	R	33985	1	2.70855	2.77912	2.73156	2.77277	2.75414	2.69103	2.7397	2.76895	2.65039	2.72807
	0.123278	-0.0145657	Ttn_R_19641	Ttn	A2ASS6	INKDELIR		sp|A2ASS6-2|TITIN_MOUSE, tr|A0A5K1VVQ1|A0A5K1VVQ1_MOUSE, tr|A0A5K1VVQ9|A0A5K1VVQ9_MOUSE, tr|E9Q8K5|E9Q8K5_MOUSE, tr|E9Q8N1|E9Q8N1_MOUSE	R	19642	0.995	1.02051	0.956112	1.0513	1.06977	1.19301	1.09326	1.09311	1.11642	0.989004	1.07174
	0.351478	-0.0635658	Ttn_R_33124	Ttn	A2ASS6	INTSAFELNER		sp|A2ASS6-2|TITIN_MOUSE, tr|A0A5K1VVQ1|A0A5K1VVQ1_MOUSE, tr|A0A5K1VVQ9|A0A5K1VVQ9_MOUSE, tr|E9Q8K5|E9Q8K5_MOUSE, tr|E9Q8N1|E9Q8N1_MOUSE	R	33125	0.9903	-2.41311	-2.62419	-2.60339	-2.62951	-2.39274	-2.62807	-2.54765	-2.30747	-2.36685	-2.49508
	0.276773	-0.0773195	Ttn_G_20862	Ttn	A2ASS6	ISEPLTSPKMLAKFPFDVPSEPKNAR		sp|A2ASS6-2|TITIN_MOUSE, tr|A0A5K1VVQ1|A0A5K1VVQ1_MOUSE, tr|A0A5K1VVQ9|A0A5K1VVQ9_MOUSE, tr|E9Q8K5|E9Q8K5_MOUSE, tr|E9Q8N1|E9Q8N1_MOUSE	G	20863	0.989	-9.51173	-9.51346	-9.94125	-9.36206	-9.49586	-9.24678	-9.55402	-9.6006	-9.46488	-9.57149
	0.532113	0.0513653	Ttn_R_25413	Ttn	A2ASS6	ISMDPKFR		sp|A2ASS6-2|TITIN_MOUSE, tr|A0A5K1VVQ1|A0A5K1VVQ1_MOUSE, tr|A0A5K1VVQ9|A0A5K1VVQ9_MOUSE, tr|E9Q8K5|E9Q8K5_MOUSE, tr|E9Q8N1|E9Q8N1_MOUSE	R	25414	0.9946	1.31204	1.39662	1.44633	1.49034	1.35158	1.34568	1.44993	1.34599	1.24343	1.35506
	1.82796	0.250739	Ttn_R_30365	Ttn	A2ASS6	ITSYLLEMR		sp|A2ASS6-2|TITIN_MOUSE, tr|A0A5K1VVQ1|A0A5K1VVQ1_MOUSE, tr|A0A5K1VVQ9|A0A5K1VVQ9_MOUSE, tr|E9Q8K5|E9Q8K5_MOUSE, tr|E9Q8N1|E9Q8N1_MOUSE	R	30366	0.9993	-0.216381	-0.0905685	-0.203793	-0.174025	-0.310677	-0.565313	-0.170717	-0.56884	-0.470591	-0.473675
	0.434637	0.108117	Ttn_D_1848	Ttn	A2ASS6	IVLFPEPVR		sp|A2ASS6-2|TITIN_MOUSE, sp|A2ASS6-3|TITIN_MOUSE, tr|A0A5K1VVQ1|A0A5K1VVQ1_MOUSE, tr|A0A5K1VVQ9|A0A5K1VVQ9_MOUSE, tr|E9Q8K5|E9Q8K5_MOUSE, tr|E9Q8N1|E9Q8N1_MOUSE	D	1849	0.9895	0.321468	0.0219078	0.208239	0.0905819	0.362917	0.315588	-0.0762424	0.228184	-0.170349	0.167349
	1.59513	0.193785	Ttn_R_18307	Ttn	A2ASS6	IVSPDLQLDASVR		sp|A2ASS6-2|TITIN_MOUSE, tr|A0A5K1VVQ1|A0A5K1VVQ1_MOUSE, tr|A0A5K1VVQ9|A0A5K1VVQ9_MOUSE, tr|E9Q8K5|E9Q8K5_MOUSE, tr|E9Q8N1|E9Q8N1_MOUSE	R	18308	0.9998	-0.640141	-0.516558	-0.555944	-0.398064	-0.697901	-0.819124	-0.728064	-0.592104	-0.877455	-0.760786
	0.793343	0.0934971	Ttn_R_23619	Ttn	A2ASS6	IYAMNSEGLGEPALVPGTPKAEER		sp|A2ASS6-2|TITIN_MOUSE, tr|A0A5K1VVQ1|A0A5K1VVQ1_MOUSE, tr|A0A5K1VVQ9|A0A5K1VVQ9_MOUSE, tr|E9Q8K5|E9Q8K5_MOUSE, tr|E9Q8N1|E9Q8N1_MOUSE	R	23620	1	-1.29026	-1.31216	-1.20036	-1.16567	-1.10545	-1.32047	-1.26803	-1.21796	-1.25222	-1.48271
	0.925361	0.120612	Ttn_D_20027	Ttn	A2ASS6	KDATDLTR		sp|A2ASS6-2|TITIN_MOUSE, tr|A0A5K1VVQ1|A0A5K1VVQ1_MOUSE, tr|A0A5K1VVQ9|A0A5K1VVQ9_MOUSE, tr|E9Q8K5|E9Q8K5_MOUSE, tr|E9Q8N1|E9Q8N1_MOUSE	D	20028	0.9638	-3.31631	-3.44026	-3.5235	-3.49495	-3.31114	-3.36633	-3.58129	-3.6326	-3.6416	-3.4674
	0.16556	0.0478363	Ttn_C_18600	Ttn	A2ASS6	KDELAPPTLDLDFR		sp|A2ASS6-2|TITIN_MOUSE, tr|A0A5K1VVQ1|A0A5K1VVQ1_MOUSE, tr|A0A5K1VVQ9|A0A5K1VVQ9_MOUSE, tr|E9Q8K5|E9Q8K5_MOUSE, tr|E9Q8N1|E9Q8N1_MOUSE	C	18601	1	0.986942	1.38026	1.05886	0.948956	0.760258	1.03264	1.10038	0.982935	0.797934	0.982212
	0.32467	-0.0374187	Ttn_C_3727	Ttn	A2ASS6	KEESTLGVPGDFLETSAR		sp|A2ASS6-2|TITIN_MOUSE, tr|A0A5K1VVQ1|A0A5K1VVQ1_MOUSE, tr|A0A5K1VVQ9|A0A5K1VVQ9_MOUSE	C	3728	1	0.4538	0.436937	0.395447	0.57955	0.389891	0.490038	0.51544	0.53211	0.35074	0.55439
	1.34364	-0.0693436	Ttn_R_649	Ttn	A2ASS6	KEVETTALSTIAVATAKAKEQETVLR		sp|A2ASS6-2|TITIN_MOUSE, sp|A2ASS6-3|TITIN_MOUSE, tr|A0A5K1VVQ1|A0A5K1VVQ1_MOUSE, tr|A0A5K1VVQ9|A0A5K1VVQ9_MOUSE, tr|E9Q8K5|E9Q8K5_MOUSE, tr|E9Q8N1|E9Q8N1_MOUSE	R	650	1	-2.88146	-2.85903	-2.86811	-2.84007	-2.79079	-2.70899	-2.81886	-2.72865	-2.81213	-2.82411
	0.382193	0.0247028	Ttn_R_20439	Ttn	A2ASS6	KGQVDLVDTMAFLVIPNSTR		sp|A2ASS6-2|TITIN_MOUSE, tr|A0A5K1VVQ1|A0A5K1VVQ1_MOUSE, tr|A0A5K1VVQ9|A0A5K1VVQ9_MOUSE, tr|E9Q8K5|E9Q8K5_MOUSE, tr|E9Q8N1|E9Q8N1_MOUSE	R	20440	1	0.801647	0.780684	0.836134	0.823942	0.877281	0.825161	0.82424	0.846489	0.712822	0.787462
	0.71487	0.188448	Ttn_D_25806	Ttn	A2ASS6	KLEAPELDLDSELR		sp|A2ASS6-2|TITIN_MOUSE, tr|A0A5K1VVQ1|A0A5K1VVQ1_MOUSE, tr|A0A5K1VVQ9|A0A5K1VVQ9_MOUSE, tr|E9Q8K5|E9Q8K5_MOUSE, tr|E9Q8N1|E9Q8N1_MOUSE	D	25807	1	-1.87791	-2.48483	-2.20447	-2.10162	-2.11369	-2.07645	-2.62231	-2.37315	-2.39033	-2.26252
	0.600543	-0.199161	Ttn_C_16174	Ttn	A2ASS6	KPTIDLETHDIVVIEGEKLNIPVPFR		sp|A2ASS6-2|TITIN_MOUSE, tr|A0A5K1VVQ1|A0A5K1VVQ1_MOUSE, tr|A0A5K1VVQ9|A0A5K1VVQ9_MOUSE, tr|E9Q8K5|E9Q8K5_MOUSE, tr|E9Q8N1|E9Q8N1_MOUSE	C	16175	1	-2.58713	-2.25425	-2.33256	-2.12905	-2.71472	-2.51933	-1.79455	-2.2035	-2.17228	-2.33223
	0.435696	0.0259769	Ttn_R_20430	Ttn	A2ASS6	KVGIDNVVR		sp|A2ASS6-2|TITIN_MOUSE, tr|A0A5K1VVQ1|A0A5K1VVQ1_MOUSE, tr|A0A5K1VVQ9|A0A5K1VVQ9_MOUSE, tr|E9Q8K5|E9Q8K5_MOUSE, tr|E9Q8N1|E9Q8N1_MOUSE	R	20431	0.9996	0.511328	0.523376	0.55353	0.583794	0.521246	0.534067	0.531672	0.56982	0.429552	0.498278
	0.0588341	0.0109943	Ttn_C_22420	Ttn	A2ASS6	KVTGLQEGNTYEFR		sp|A2ASS6-2|TITIN_MOUSE, tr|A0A5K1VVQ1|A0A5K1VVQ1_MOUSE, tr|A0A5K1VVQ9|A0A5K1VVQ9_MOUSE, tr|E9Q8K5|E9Q8K5_MOUSE, tr|E9Q8N1|E9Q8N1_MOUSE	C	22421	0.9994	-1.13605	-1.3555	-1.2312	-1.22261	-1.48372	-1.222	-1.39363	-1.27485	-1.30894	-1.28465
	0.0159119	-0.00263748	Ttn_R_17136	Ttn	A2ASS6	LCPTTSFLVENLDEHQMYEFR		sp|A2ASS6-2|TITIN_MOUSE, tr|A0A5K1VVQ1|A0A5K1VVQ1_MOUSE, tr|A0A5K1VVQ9|A0A5K1VVQ9_MOUSE, tr|E9Q8K5|E9Q8K5_MOUSE, tr|E9Q8N1|E9Q8N1_MOUSE	R	17137	1	-0.429502	-0.586155	-0.444471	-0.473564	-0.396263	-0.329306	-0.382212	-0.490406	-0.549984	-0.564861
	0.117259	-0.00683594	Ttn_R_15710	Ttn	A2ASS6	LDPDTDKWVR		sp|A2ASS6-2|TITIN_MOUSE, tr|A0A5K1VVQ1|A0A5K1VVQ1_MOUSE, tr|A0A5K1VVQ9|A0A5K1VVQ9_MOUSE, tr|E9Q8K5|E9Q8K5_MOUSE, tr|E9Q8N1|E9Q8N1_MOUSE	R	15711	0.9997	-1.90231	-1.89322	-1.93263	-1.89249	-1.85526	-1.87086	-1.86203	-1.84559	-1.93231	-1.93095
	0.267787	-0.0394905	Ttn_R_25433	Ttn	A2ASS6	LEADVHGKPLPTIEWLR		sp|A2ASS6-2|TITIN_MOUSE, tr|A0A5K1VVQ1|A0A5K1VVQ1_MOUSE, tr|A0A5K1VVQ9|A0A5K1VVQ9_MOUSE, tr|E9Q8K5|E9Q8K5_MOUSE, tr|E9Q8N1|E9Q8N1_MOUSE	R	25434	1	0.209574	0.222258	0.254459	0.362743	0.427395	0.413591	0.192003	0.424974	0.273643	0.369669
	1.66959	0.1709	Ttn_R_3438	Ttn	A2ASS6	LEAPESILHER		sp|A2ASS6-2|TITIN_MOUSE, sp|A2ASS6-3|TITIN_MOUSE, tr|A0A5K1VVQ1|A0A5K1VVQ1_MOUSE, tr|E9Q8K5|E9Q8K5_MOUSE, tr|E9Q8N1|E9Q8N1_MOUSE, tr|F7CR78|F7CR78_MOUSE	R	3439	0.9999	0.731764	0.852657	0.890522	0.882883	0.762314	0.578018	0.809101	0.727285	0.535097	0.616138
	0.0971859	-0.0339046	Ttn_R_19001	Ttn	A2ASS6	LEPPELILDANMAR		sp|A2ASS6-2|TITIN_MOUSE, tr|A0A5K1VVQ1|A0A5K1VVQ1_MOUSE, tr|A0A5K1VVQ9|A0A5K1VVQ9_MOUSE, tr|E9Q8K5|E9Q8K5_MOUSE, tr|E9Q8N1|E9Q8N1_MOUSE	R	19002	0.9964	-0.382362	0.0655365	-0.0462379	-0.463041	-0.433479	-0.0696297	-0.0674095	-0.38129	-0.372997	-0.198734
	0.253171	-0.0803383	Ttn_M_31919	Ttn	A2ASS6	LEYPDYELDER		sp|A2ASS6-2|TITIN_MOUSE, tr|A0A5K1VVQ1|A0A5K1VVQ1_MOUSE, tr|A0A5K1VVQ9|A0A5K1VVQ9_MOUSE, tr|E9Q8K5|E9Q8K5_MOUSE, tr|E9Q8N1|E9Q8N1_MOUSE	M	31920	0.9937	-3.41845	-3.35439	-3.28941	-3.11082	-3.32019	-3.47712	-2.86698	-3.1784	-3.49887	-3.07021
	0.89659	-0.203288	Ttn_N_32677	Ttn	A2ASS6	LIEGLEYEFR		sp|A2ASS6-2|TITIN_MOUSE, tr|A0A5K1VVQ1|A0A5K1VVQ1_MOUSE, tr|A0A5K1VVQ9|A0A5K1VVQ9_MOUSE, tr|E9Q8K5|E9Q8K5_MOUSE, tr|E9Q8N1|E9Q8N1_MOUSE	N	32678	0.9982	-1.79376	-2.15786	-1.90447	-2.10289	-2.02718	-1.92121	-1.83432	-2.00772	-1.42903	-1.77744
	1.20854	0.0893925	Ttn_R_20148	Ttn	A2ASS6	LIEGNEYIFR		sp|A2ASS6-2|TITIN_MOUSE, tr|A0A5K1VVQ1|A0A5K1VVQ1_MOUSE, tr|A0A5K1VVQ9|A0A5K1VVQ9_MOUSE, tr|E9Q8K5|E9Q8K5_MOUSE, tr|E9Q8N1|E9Q8N1_MOUSE	R	20149	0.9998	1.49174	1.49051	1.59021	1.55517	1.42841	1.46739	1.48626	1.45475	1.36743	1.33324
	0.684186	0.0354301	Ttn_R_17456	Ttn	A2ASS6	LIEGVKYQFR		sp|A2ASS6-2|TITIN_MOUSE, tr|A0A5K1VVQ1|A0A5K1VVQ1_MOUSE, tr|A0A5K1VVQ9|A0A5K1VVQ9_MOUSE, tr|E9Q8K5|E9Q8K5_MOUSE, tr|E9Q8N1|E9Q8N1_MOUSE	R	17457	0.9997	-0.102879	-0.0916843	-0.109791	-0.135139	-0.142687	-0.153934	-0.0739536	-0.181681	-0.216175	-0.133587
	0.431033	-0.0541523	Ttn_R_18545	Ttn	A2ASS6	LIGTEKFHKVTNDNLLSR		sp|A2ASS6-2|TITIN_MOUSE, tr|A0A5K1VVQ1|A0A5K1VVQ1_MOUSE, tr|A0A5K1VVQ9|A0A5K1VVQ9_MOUSE, tr|E9Q8K5|E9Q8K5_MOUSE, tr|E9Q8N1|E9Q8N1_MOUSE	R	18546	1	-1.09381	-1.07326	-1.10468	-1.15339	-1.01581	-1.03268	-1.18063	-0.907923	-1.11829	-0.930668
	0.183166	0.0201012	Ttn_R_20243	Ttn	A2ASS6	LKVQNLLPGHEYQFR		sp|A2ASS6-2|TITIN_MOUSE, tr|A0A5K1VVQ1|A0A5K1VVQ1_MOUSE, tr|A0A5K1VVQ9|A0A5K1VVQ9_MOUSE, tr|E9Q8K5|E9Q8K5_MOUSE, tr|E9Q8N1|E9Q8N1_MOUSE	R	20244	1	2.24876	2.29607	2.34392	2.30537	2.40309	2.30337	2.42432	2.29961	2.22031	2.24909
	0.368938	0.0457199	Ttn_R_64	Ttn	A2ASS6	LMIPAVTKANSGR		sp|A2ASS6-2|TITIN_MOUSE, sp|A2ASS6-3|TITIN_MOUSE, tr|A0A5K1VVQ1|A0A5K1VVQ1_MOUSE, tr|A0A5K1VVQ9|A0A5K1VVQ9_MOUSE, tr|E9Q8K5|E9Q8K5_MOUSE, tr|E9Q8N1|E9Q8N1_MOUSE, tr|Q8BUJ6|Q8BUJ6_MOUSE	R	65	1	2.85586	2.83471	2.88462	2.99016	2.79085	2.87424	2.92979	2.86989	2.76443	2.68924
	0.843983	0.207122	Ttn_R_3479	Ttn	A2ASS6	LPNANETLELLSEPPAR		sp|A2ASS6-2|TITIN_MOUSE, tr|A0A5K1VVQ1|A0A5K1VVQ1_MOUSE, tr|A0A5K1VVQ9|A0A5K1VVQ9_MOUSE	R	3480	1	-0.532465	-0.808315	-0.798244	-0.659288	-1.12112	-0.812504	-1.24443	-1.07832	-0.99806	-0.82173
	1.6653	0.171614	Ttn_R_30840	Ttn	A2ASS6	LQGDLVTIR		sp|A2ASS6-2|TITIN_MOUSE, tr|A0A5K1VVQ1|A0A5K1VVQ1_MOUSE, tr|A0A5K1VVQ9|A0A5K1VVQ9_MOUSE, tr|E9Q8K5|E9Q8K5_MOUSE, tr|E9Q8N1|E9Q8N1_MOUSE	R	30841	0.999	1.46552	1.58237	1.48916	1.60842	1.58845	1.32113	1.58084	1.36955	1.2956	1.30873
	1.1692	-0.0837467	Ttn_R_33744	Ttn	A2ASS6	LQTEEKKEER		sp|A2ASS6-2|TITIN_MOUSE, tr|A0A5K1VVQ1|A0A5K1VVQ1_MOUSE, tr|A0A5K1VVQ9|A0A5K1VVQ9_MOUSE, tr|E9Q8K5|E9Q8K5_MOUSE, tr|E9Q8N1|E9Q8N1_MOUSE	R	33745	0.9866	-1.88583	-1.97111	-1.8627	-1.81324	-1.76311	-1.71387	-1.81656	-1.75521	-1.80463	-1.78699
	0.90259	-0.0710506	Ttn_R_16542	Ttn	A2ASS6	LSINNSKQGESQLR		sp|A2ASS6-2|TITIN_MOUSE, tr|A0A5K1VVQ1|A0A5K1VVQ1_MOUSE, tr|A0A5K1VVQ9|A0A5K1VVQ9_MOUSE, tr|E9Q8K5|E9Q8K5_MOUSE, tr|E9Q8N1|E9Q8N1_MOUSE	R	16543	0.9997	-3.34473	-3.36616	-3.33098	-3.51349	-3.39592	-3.23517	-3.37134	-3.36263	-3.339	-3.2879
	0.943715	0.156843	Ttn_R_31684	Ttn	A2ASS6	LTEGNEYVFR		sp|A2ASS6-2|TITIN_MOUSE, tr|A0A5K1VVQ1|A0A5K1VVQ1_MOUSE, tr|A0A5K1VVQ9|A0A5K1VVQ9_MOUSE, tr|E9Q8K5|E9Q8K5_MOUSE, tr|E9Q8N1|E9Q8N1_MOUSE	R	31685	0.9965	-9.43607	-9.66398	-9.3037	-9.38382	-9.42246	-9.79016	-9.45933	-9.47885	-9.70774	-9.55816
	0.212963	-0.0253033	Ttn_R_1731	Ttn	A2ASS6	LTPIGDPTMVVEWLHDGKPLEAANR		sp|A2ASS6-2|TITIN_MOUSE, sp|A2ASS6-3|TITIN_MOUSE, tr|A0A5K1VVQ1|A0A5K1VVQ1_MOUSE, tr|A0A5K1VVQ9|A0A5K1VVQ9_MOUSE, tr|E9Q8K5|E9Q8K5_MOUSE, tr|E9Q8N1|E9Q8N1_MOUSE	R	1732	1	0.038353	0.0239391	0.139446	0.133593	-0.0804634	0.115049	0.145256	0.0625744	0.063839	-0.00533485
	0.135171	0.0526119	Ttn_D_20444	Ttn	A2ASS6	LVDTMAFLVIPNSTR		sp|A2ASS6-2|TITIN_MOUSE, tr|A0A5K1VVQ1|A0A5K1VVQ1_MOUSE, tr|A0A5K1VVQ9|A0A5K1VVQ9_MOUSE, tr|E9Q8K5|E9Q8K5_MOUSE, tr|E9Q8N1|E9Q8N1_MOUSE	D	20445	0.9998	-1.32169	-1.54647	-1.33329	-1.21637	-1.1253	-1.06561	-1.52197	-1.1188	-1.77268	-1.32711
	0.133367	0.0500168	Ttn_R_30396	Ttn	A2ASS6	LVENTEYEFR		sp|A2ASS6-2|TITIN_MOUSE, tr|A0A5K1VVQ1|A0A5K1VVQ1_MOUSE, tr|A0A5K1VVQ9|A0A5K1VVQ9_MOUSE, tr|E9Q8K5|E9Q8K5_MOUSE, tr|E9Q8N1|E9Q8N1_MOUSE	R	30397	0.9942	-3.66319	-3.52663	-3.42555	-3.42473	-3.14117	-3.32999	-3.3357	-3.2466	-3.82378	-3.69527
	0.26767	-0.34832	Ttn_F_20451	Ttn	A2ASS6	LVIPNSTR		sp|A2ASS6-2|TITIN_MOUSE, tr|A0A5K1VVQ1|A0A5K1VVQ1_MOUSE, tr|A0A5K1VVQ9|A0A5K1VVQ9_MOUSE, tr|E9Q8K5|E9Q8K5_MOUSE, tr|E9Q8N1|E9Q8N1_MOUSE	F	20452	0.9777	-0.755751	0.221521	0.0836258	-0.844782	-0.775467	-0.84469	-0.106222	-1.02137	1.75404	-0.111013
	0.972542	0.0876877	Ttn_R_33702	Ttn	A2ASS6	MAEILSGTETVPLTPVAQEALR		sp|A2ASS6-2|TITIN_MOUSE, tr|A0A5K1VVQ1|A0A5K1VVQ1_MOUSE, tr|A0A5K1VVQ9|A0A5K1VVQ9_MOUSE, tr|E9Q8K5|E9Q8K5_MOUSE, tr|E9Q8N1|E9Q8N1_MOUSE	R	33703	1	1.08785	1.12665	1.30549	1.10648	1.17108	1.00308	1.14803	1.08206	1.11419	1.01176
	0.25915	0.105537	Ttn_R_26890	Ttn	A2ASS6	MEAPEIELDADLR		sp|A2ASS6-2|TITIN_MOUSE, tr|A0A5K1VVQ1|A0A5K1VVQ1_MOUSE, tr|A0A5K1VVQ9|A0A5K1VVQ9_MOUSE, tr|E9Q8K5|E9Q8K5_MOUSE, tr|E9Q8N1|E9Q8N1_MOUSE	R	26891	0.9991	-3.32047	-3.00045	-3.2759	-2.91039	-3.53746	-3.19644	-3.0139	-3.19621	-3.41842	-3.74737
	0.282779	-0.100858	Ttn_R_35107	Ttn	A2ASS6	MLKAGGR		sp|A2ASS6-2|TITIN_MOUSE, tr|A0A5K1VVQ1|A0A5K1VVQ1_MOUSE, tr|A0A5K1VVQ9|A0A5K1VVQ9_MOUSE, tr|E9Q8K5|E9Q8K5_MOUSE, tr|E9Q8N1|E9Q8N1_MOUSE	R	35108	0.9547	-1.16167	-1.54675	-0.944166	-0.979235	-0.740427	-1.12947	-0.803226	-1.11502	-0.948565	-0.871668
	0.154427	0.046624	Ttn_R_23643	Ttn	A2ASS6	MLPPEIELDADLR		sp|A2ASS6-2|TITIN_MOUSE, tr|A0A5K1VVQ1|A0A5K1VVQ1_MOUSE, tr|A0A5K1VVQ9|A0A5K1VVQ9_MOUSE, tr|E9Q8K5|E9Q8K5_MOUSE, tr|E9Q8N1|E9Q8N1_MOUSE	R	23644	0.9985	-0.339357	-0.484177	-0.0315762	-0.227819	-0.432056	-0.556335	-0.241476	-0.0925884	-0.502188	-0.355518
	1.90215	0.193727	Ttn_R_33757	Ttn	A2ASS6	MPYEVPEPR		sp|A2ASS6-2|TITIN_MOUSE, tr|A0A5K1VVQ1|A0A5K1VVQ1_MOUSE, tr|A0A5K1VVQ9|A0A5K1VVQ9_MOUSE, tr|E9Q8K5|E9Q8K5_MOUSE, tr|E9Q8N1|E9Q8N1_MOUSE	R	33758	0.9987	2.06611	2.10916	2.29036	2.23596	2.26219	1.96433	2.15976	1.96182	1.92736	1.98188
	1.15349	0.104812	Ttn_R_24305	Ttn	A2ASS6	NAAGVFSEPSESTGAITAR		sp|A2ASS6-2|TITIN_MOUSE, tr|A0A5K1VVQ1|A0A5K1VVQ1_MOUSE, tr|A0A5K1VVQ9|A0A5K1VVQ9_MOUSE, tr|E9Q8K5|E9Q8K5_MOUSE, tr|E9Q8N1|E9Q8N1_MOUSE	R	24306	0.9999	-1.19532	-1.20638	-1.17424	-1.18142	-1.37775	-1.29083	-1.30187	-1.29232	-1.31247	-1.46169
	0.877106	0.130558	Ttn_R_4149	Ttn	A2ASS6	NILMAEDPR		sp|A2ASS6-2|TITIN_MOUSE, tr|A0A5K1VVQ1|A0A5K1VVQ1_MOUSE, tr|A0A5K1VVQ9|A0A5K1VVQ9_MOUSE	R	4150	0.9696	-0.258108	-0.497217	-0.639956	-0.544813	-0.31629	-0.526852	-0.545336	-0.684519	-0.624853	-0.527615
	1.25677	-0.13686	Ttn_D_17008	Ttn	A2ASS6	PADDGGSDITGFIIER		sp|A2ASS6-2|TITIN_MOUSE, tr|A0A5K1VVQ1|A0A5K1VVQ1_MOUSE, tr|A0A5K1VVQ9|A0A5K1VVQ9_MOUSE, tr|E9Q8K5|E9Q8K5_MOUSE, tr|E9Q8N1|E9Q8N1_MOUSE	D	17009	1	4.2935	4.33354	4.27139	4.44569	4.44765	4.4468	4.62515	4.57955	4.35514	4.46944
	0.00539198	0.00273628	Ttn_D_27472	Ttn	A2ASS6	PCDPPGQPEVTNITR		sp|A2ASS6-2|TITIN_MOUSE, tr|A0A5K1VVQ1|A0A5K1VVQ1_MOUSE, tr|A0A5K1VVQ9|A0A5K1VVQ9_MOUSE, tr|E9Q8K5|E9Q8K5_MOUSE, tr|E9Q8N1|E9Q8N1_MOUSE	D	27473	0.9999	1.74718	1.73875	1.55105	1.33705	2.06185	1.83552	1.82031	1.87035	1.21047	1.68554
	0.762235	-0.160889	Ttn_M_13159	Ttn	A2ASS6	PEDIDEYAVEIEGKR		sp|A2ASS6-2|TITIN_MOUSE, tr|A0A5K1VVQ1|A0A5K1VVQ1_MOUSE, tr|A0A5K1VVQ9|A0A5K1VVQ9_MOUSE, tr|E9Q8K5|E9Q8K5_MOUSE, tr|E9Q8N1|E9Q8N1_MOUSE	M	13160	0.9996	-0.406965	-0.34296	-0.527718	-0.43372	-0.075491	-0.210575	0.00428963	-0.0886593	-0.440414	-0.247047
	0.26497	-0.0965855	Ttn_M_30325	Ttn	A2ASS6	PEPIVATEQPAPPR		sp|A2ASS6-2|TITIN_MOUSE, tr|A0A5K1VVQ1|A0A5K1VVQ1_MOUSE, tr|A0A5K1VVQ9|A0A5K1VVQ9_MOUSE, tr|E9Q8K5|E9Q8K5_MOUSE, tr|E9Q8N1|E9Q8N1_MOUSE	M	30326	0.9981	-1.42471	-1.3058	-1.69791	-1.60576	-0.959103	-1.17065	-1.19287	-1.16856	-1.56347	-1.4148
	0.185183	0.0934376	Ttn_D_16465	Ttn	A2ASS6	PIDAPKVILR		sp|A2ASS6-2|TITIN_MOUSE, tr|A0A5K1VVQ1|A0A5K1VVQ1_MOUSE, tr|A0A5K1VVQ9|A0A5K1VVQ9_MOUSE, tr|E9Q8K5|E9Q8K5_MOUSE, tr|E9Q8N1|E9Q8N1_MOUSE	D	16466	0.9966	1.14598	1.18585	0.877666	0.543459	1.50924	1.21795	1.11104	1.06872	0.561623	0.835676
	0.448895	0.129199	Ttn_D_22061	Ttn	A2ASS6	PIDPPGKPEVISVTR		sp|A2ASS6-2|TITIN_MOUSE, tr|A0A5K1VVQ1|A0A5K1VVQ1_MOUSE, tr|A0A5K1VVQ9|A0A5K1VVQ9_MOUSE, tr|E9Q8K5|E9Q8K5_MOUSE, tr|E9Q8N1|E9Q8N1_MOUSE	D	22062	1	1.31115	1.4564	1.22947	1.054	1.66057	1.37809	1.30351	1.31695	0.920176	1.14687
	0.15884	0.0663776	Ttn_D_23144	Ttn	A2ASS6	PIDPPGKPVPLNITR		sp|A2ASS6-2|TITIN_MOUSE, tr|A0A5K1VVQ1|A0A5K1VVQ1_MOUSE, tr|A0A5K1VVQ9|A0A5K1VVQ9_MOUSE, tr|E9Q8K5|E9Q8K5_MOUSE, tr|E9Q8N1|E9Q8N1_MOUSE	D	23145	0.9994	0.255394	0.356621	0.0915279	-0.116556	0.628262	0.319141	0.296957	0.394602	-0.15527	0.0279293
	0.141943	0.0579948	Ttn_D_28951	Ttn	A2ASS6	PIDPPGPPAKIR		sp|A2ASS6-2|TITIN_MOUSE, tr|A0A5K1VVQ1|A0A5K1VVQ1_MOUSE, tr|A0A5K1VVQ9|A0A5K1VVQ9_MOUSE, tr|E9Q8K5|E9Q8K5_MOUSE, tr|E9Q8N1|E9Q8N1_MOUSE	D	28952	0.9998	2.06339	2.07444	1.8793	1.73864	2.46522	2.16016	2.10852	2.14684	1.66378	1.85171
	0.0442145	0.0220314	Ttn_D_21261	Ttn	A2ASS6	PILTEPAIAKNPYDPPGR		sp|A2ASS6-2|TITIN_MOUSE, tr|A0A5K1VVQ1|A0A5K1VVQ1_MOUSE, tr|A0A5K1VVQ9|A0A5K1VVQ9_MOUSE, tr|E9Q8K5|E9Q8K5_MOUSE, tr|E9Q8N1|E9Q8N1_MOUSE	D	21262	1	1.51012	1.61941	1.42506	1.03221	1.96335	1.66009	1.55055	1.65941	1.1908	1.37916
	0.279512	0.14694	Ttn_D_16787	Ttn	A2ASS6	PISPPGPPVPR		sp|A2ASS6-2|TITIN_MOUSE, tr|A0A5K1VVQ1|A0A5K1VVQ1_MOUSE, tr|A0A5K1VVQ9|A0A5K1VVQ9_MOUSE, tr|E9Q8K5|E9Q8K5_MOUSE, tr|E9Q8N1|E9Q8N1_MOUSE	D	16788	0.9956	1.49409	1.47651	1.18088	0.816456	1.86264	1.42068	1.42716	1.46314	0.81764	0.967257
	0.105409	0.0283829	Ttn_D_24622	Ttn	A2ASS6	PIYKPGPPNNPKVMDVTR		sp|A2ASS6-2|TITIN_MOUSE, tr|A0A5K1VVQ1|A0A5K1VVQ1_MOUSE, tr|A0A5K1VVQ9|A0A5K1VVQ9_MOUSE, tr|E9Q8K5|E9Q8K5_MOUSE, tr|E9Q8N1|E9Q8N1_MOUSE	D	24623	1	-3.43222	-3.54257	-3.49395	-3.69266	-3.1879	-3.37627	-3.43206	-3.41061	-3.64075	-3.63152
	0.130128	0.061058	Ttn_D_17079	Ttn	A2ASS6	PLGPPTSPER		sp|A2ASS6-2|TITIN_MOUSE, tr|A0A5K1VVQ1|A0A5K1VVQ1_MOUSE, tr|A0A5K1VVQ9|A0A5K1VVQ9_MOUSE, tr|E9Q8K5|E9Q8K5_MOUSE, tr|E9Q8N1|E9Q8N1_MOUSE	D	17080	0.9991	1.59825	1.61915	1.40373	1.24141	1.99146	1.7044	1.64048	1.73778	1.05906	1.407
	0.149925	0.0658749	Ttn_D_20583	Ttn	A2ASS6	PLSEPDPPR		sp|A2ASS6-2|TITIN_MOUSE, tr|A0A5K1VVQ1|A0A5K1VVQ1_MOUSE, tr|A0A5K1VVQ9|A0A5K1VVQ9_MOUSE, tr|E9Q8K5|E9Q8K5_MOUSE, tr|E9Q8N1|E9Q8N1_MOUSE	D	20584	0.9884	1.76122	1.80859	1.61228	1.45638	2.18785	1.92022	1.83147	1.86633	1.28498	1.59395
	0.156653	-0.0658276	Ttn_D_22064	Ttn	A2ASS6	PPGKPEVISVTR		sp|A2ASS6-2|TITIN_MOUSE, tr|A0A5K1VVQ1|A0A5K1VVQ1_MOUSE, tr|A0A5K1VVQ9|A0A5K1VVQ9_MOUSE, tr|E9Q8K5|E9Q8K5_MOUSE, tr|E9Q8N1|E9Q8N1_MOUSE	D	22065	1	0.0724983	0.333702	-0.121656	-0.210585	0.528233	0.319672	0.306286	0.32313	-0.11628	0.0985222
	0.42495	-0.196623	Ttn_D_23147	Ttn	A2ASS6	PPGKPVPLNITR		sp|A2ASS6-2|TITIN_MOUSE, tr|A0A5K1VVQ1|A0A5K1VVQ1_MOUSE, tr|A0A5K1VVQ9|A0A5K1VVQ9_MOUSE, tr|E9Q8K5|E9Q8K5_MOUSE, tr|E9Q8N1|E9Q8N1_MOUSE	D	23148	0.9879	-2.125	-2.00463	-2.28166	-1.99536	-1.45375	-1.45361	-1.51283	-1.70939	-2.32602	-1.87544
	1.11151	-0.298436	Ttn_D_28954	Ttn	A2ASS6	PPGPPAKIR		sp|A2ASS6-2|TITIN_MOUSE, tr|A0A5K1VVQ1|A0A5K1VVQ1_MOUSE, tr|A0A5K1VVQ9|A0A5K1VVQ9_MOUSE, tr|E9Q8K5|E9Q8K5_MOUSE, tr|E9Q8N1|E9Q8N1_MOUSE	D	28955	0.947	-9.70243	-9.70939	-9.88292	-9.92164	-9.18214	-9.28061	-9.38736	-9.2016	-9.56932	-9.46744
	0.137713	-0.0665867	Ttn_D_15670	Ttn	A2ASS6	PPGPPTR		sp|A2ASS6-2|TITIN_MOUSE, tr|A0A5K1VVQ1|A0A5K1VVQ1_MOUSE, tr|A0A5K1VVQ9|A0A5K1VVQ9_MOUSE, tr|E9Q8K5|E9Q8K5_MOUSE, tr|E9Q8N1|E9Q8N1_MOUSE	D	15671	0.9486	0.717297	0.841913	0.518557	0.369013	1.23928	0.977802	0.928217	1.02082	0.467915	0.624233
	0.103156	0.04967	Ttn_D_27475	Ttn	A2ASS6	PPGQPEVTNITR		sp|A2ASS6-2|TITIN_MOUSE, tr|A0A5K1VVQ1|A0A5K1VVQ1_MOUSE, tr|A0A5K1VVQ9|A0A5K1VVQ9_MOUSE, tr|E9Q8K5|E9Q8K5_MOUSE, tr|E9Q8N1|E9Q8N1_MOUSE	D	27476	0.9998	2.57024	2.56795	2.23096	2.13129	2.82992	2.55008	2.51377	2.7032	1.96126	2.35369
	1.31824	0.224093	Ttn_D_26393	Ttn	A2ASS6	PPGRPEAIVITR		sp|A2ASS6-2|TITIN_MOUSE, tr|A0A5K1VVQ1|A0A5K1VVQ1_MOUSE, tr|A0A5K1VVQ9|A0A5K1VVQ9_MOUSE, tr|E9Q8K5|E9Q8K5_MOUSE, tr|E9Q8N1|E9Q8N1_MOUSE	D	26394	0.9976	1.10386	1.09381	1.14985	0.855652	1.37901	1.07976	0.842661	0.883999	0.825693	0.829605
	0.107471	0.0456535	Ttn_D_30729	Ttn	A2ASS6	PPGRPEVTDVTR		sp|A2ASS6-2|TITIN_MOUSE, tr|A0A5K1VVQ1|A0A5K1VVQ1_MOUSE, tr|A0A5K1VVQ9|A0A5K1VVQ9_MOUSE, tr|E9Q8K5|E9Q8K5_MOUSE, tr|E9Q8N1|E9Q8N1_MOUSE	D	30730	0.9966	2.00071	2.01341	1.81851	1.63178	2.37535	2.0331	1.9875	2.10025	1.5358	1.95484
	0.0240997	-0.0118164	Ttn_D_29645	Ttn	A2ASS6	PPGTPDYIDVTR		sp|A2ASS6-2|TITIN_MOUSE, tr|A0A5K1VVQ1|A0A5K1VVQ1_MOUSE, tr|A0A5K1VVQ9|A0A5K1VVQ9_MOUSE, tr|E9Q8K5|E9Q8K5_MOUSE, tr|E9Q8N1|E9Q8N1_MOUSE	D	29646	0.9994	0.935095	1.00898	0.593227	0.41692	1.25323	1.12698	0.905348	0.789747	0.659155	0.785303
	0.379801	0.106385	Ttn_D_25311	Ttn	A2ASS6	PPGTPEAIIVKR		sp|A2ASS6-2|TITIN_MOUSE, tr|A0A5K1VVQ1|A0A5K1VVQ1_MOUSE, tr|A0A5K1VVQ9|A0A5K1VVQ9_MOUSE, tr|E9Q8K5|E9Q8K5_MOUSE, tr|E9Q8N1|E9Q8N1_MOUSE	D	25312	1	1.81351	2.01261	1.83404	1.66452	2.18276	1.91785	1.99462	1.84802	1.50458	1.71045
	0.558054	0.0824898	Ttn_D_21597	Ttn	A2ASS6	PPIIDGGSPIINYVVEKR		sp|A2ASS6-2|TITIN_MOUSE, tr|A0A5K1VVQ1|A0A5K1VVQ1_MOUSE, tr|A0A5K1VVQ9|A0A5K1VVQ9_MOUSE, tr|E9Q8K5|E9Q8K5_MOUSE, tr|E9Q8N1|E9Q8N1_MOUSE	D	21598	0.9396	-2.40165	-2.2365	-2.569	-2.53121	-2.27134	-2.50912	-2.47852	-2.40252	-2.48892	-2.54305
	0.303958	0.0891571	Ttn_D_29176	Ttn	A2ASS6	PPLIDGGSPIINYVIEKR		sp|A2ASS6-2|TITIN_MOUSE, tr|A0A5K1VVQ1|A0A5K1VVQ1_MOUSE, tr|A0A5K1VVQ9|A0A5K1VVQ9_MOUSE, tr|E9Q8K5|E9Q8K5_MOUSE, tr|E9Q8N1|E9Q8N1_MOUSE	D	29177	0.9982	0.758627	0.652929	0.565117	0.618502	1.14916	0.81459	0.770121	0.719076	0.517559	0.477207
	0.795479	0.149556	Ttn_D_29633	Ttn	A2ASS6	PSKFTLAVSPVDPPGTPDYIDVTR		sp|A2ASS6-2|TITIN_MOUSE, tr|A0A5K1VVQ1|A0A5K1VVQ1_MOUSE, tr|A0A5K1VVQ9|A0A5K1VVQ9_MOUSE, tr|E9Q8K5|E9Q8K5_MOUSE, tr|E9Q8N1|E9Q8N1_MOUSE	D	29634	1	-2.19336	-2.05316	-2.11246	-2.32875	-1.93273	-2.04973	-2.18931	-2.45448	-2.34341	-2.33133
	0.218552	0.0339512	Ttn_D_16069	Ttn	A2ASS6	PTSPPSPPLDLHVTDAGR		sp|A2ASS6-2|TITIN_MOUSE, tr|A0A5K1VVQ1|A0A5K1VVQ1_MOUSE, tr|A0A5K1VVQ9|A0A5K1VVQ9_MOUSE, tr|E9Q8K5|E9Q8K5_MOUSE, tr|E9Q8N1|E9Q8N1_MOUSE	D	16070	1	0.414454	0.39855	0.393076	0.299116	0.522848	0.396172	0.435192	0.462088	0.170067	0.39477
	0.180689	-0.0578438	Ttn_C_17138	Ttn	A2ASS6	PTTSFLVENLDEHQMYEFR		sp|A2ASS6-2|TITIN_MOUSE, tr|A0A5K1VVQ1|A0A5K1VVQ1_MOUSE, tr|A0A5K1VVQ9|A0A5K1VVQ9_MOUSE, tr|E9Q8K5|E9Q8K5_MOUSE, tr|E9Q8N1|E9Q8N1_MOUSE	C	17139	0.9999	-2.74881	-2.47145	-2.47606	-2.90281	-2.66482	-2.45711	-2.34408	-2.55308	-2.74823	-2.87222
	0.717363	0.104095	Ttn_R_3503	Ttn	A2ASS6	QEGAAPVFIR		sp|A2ASS6-2|TITIN_MOUSE, tr|A0A5K1VVQ1|A0A5K1VVQ1_MOUSE, tr|A0A5K1VVQ9|A0A5K1VVQ9_MOUSE	R	3504	0.9987	-1.22595	-1.23285	-1.11147	-0.992695	-1.27065	-1.15216	-1.41557	-1.37405	-1.19031	-1.222
	0.227253	-0.0618996	Ttn_I_23901	Ttn	A2ASS6	QGEEYSFR		sp|A2ASS6-2|TITIN_MOUSE, tr|A0A5K1VVQ1|A0A5K1VVQ1_MOUSE, tr|A0A5K1VVQ9|A0A5K1VVQ9_MOUSE, tr|E9Q8K5|E9Q8K5_MOUSE, tr|E9Q8N1|E9Q8N1_MOUSE	I	23902	0.9043	-1.77698	-2.14016	-1.88968	-1.60153	-1.74076	-1.84742	-1.81018	-1.71111	-1.92329	-1.54761
	1.02203	0.107426	Ttn_R_28913	Ttn	A2ASS6	QKVTGLTENSDYQYR		sp|A2ASS6-2|TITIN_MOUSE, tr|A0A5K1VVQ1|A0A5K1VVQ1_MOUSE, tr|A0A5K1VVQ9|A0A5K1VVQ9_MOUSE, tr|E9Q8K5|E9Q8K5_MOUSE, tr|E9Q8N1|E9Q8N1_MOUSE	R	28914	1	-0.688469	-0.683872	-0.746803	-0.843525	-0.542107	-0.818449	-0.845385	-0.703066	-0.869711	-0.805298
	0.34851	0.115637	Ttn_R_34028	Ttn	A2ASS6	QVTEITEIEEEYEISR		sp|A2ASS6-2|TITIN_MOUSE, tr|A0A5K1VVQ1|A0A5K1VVQ1_MOUSE, tr|A0A5K1VVQ9|A0A5K1VVQ9_MOUSE, tr|E9Q8K5|E9Q8K5_MOUSE, tr|E9Q8N1|E9Q8N1_MOUSE	R	34029	1	-2.13785	-1.86158	-1.67101	-1.85314	-1.84462	-2.2956	-1.77808	-1.67134	-1.95244	-2.24892
	0.0842582	0.00885124	Ttn_R_15119	Ttn	A2ASS6	REEGKDNWIR		sp|A2ASS6-2|TITIN_MOUSE, tr|A0A5K1VVQ1|A0A5K1VVQ1_MOUSE, tr|A0A5K1VVQ9|A0A5K1VVQ9_MOUSE, tr|E9Q8K5|E9Q8K5_MOUSE, tr|E9Q8N1|E9Q8N1_MOUSE	R	15120	0.9995	-0.155029	-0.158972	-0.116861	-0.0342674	-0.2206	-0.201202	-0.078022	-0.105164	-0.169842	-0.175756
	0.839283	0.0420502	Ttn_R_17123	Ttn	A2ASS6	RHDKPDFER		sp|A2ASS6-2|TITIN_MOUSE, tr|A0A5K1VVQ1|A0A5K1VVQ1_MOUSE, tr|A0A5K1VVQ9|A0A5K1VVQ9_MOUSE, tr|E9Q8K5|E9Q8K5_MOUSE, tr|E9Q8N1|E9Q8N1_MOUSE	R	17124	0.9986	-0.962221	-0.918169	-0.934696	-0.941547	-0.891373	-0.909178	-0.926529	-1.03049	-1.00409	-0.987978
	1.10844	0.0777843	Ttn_R_1447	Ttn	A2ASS6	RLEETDESQLER		sp|A2ASS6-2|TITIN_MOUSE, sp|A2ASS6-3|TITIN_MOUSE, tr|A0A5K1VVQ1|A0A5K1VVQ1_MOUSE, tr|A0A5K1VVQ9|A0A5K1VVQ9_MOUSE, tr|E9Q8K5|E9Q8K5_MOUSE, tr|E9Q8N1|E9Q8N1_MOUSE	R	1448	0.9998	1.27471	1.2932	1.32332	1.35213	1.31186	1.33785	1.19284	1.12267	1.24502	1.26791
	0.352913	0.0472202	Ttn_D_19000	Ttn	A2ASS6	RLEPPELILDANMAR		sp|A2ASS6-2|TITIN_MOUSE, tr|A0A5K1VVQ1|A0A5K1VVQ1_MOUSE, tr|A0A5K1VVQ9|A0A5K1VVQ9_MOUSE, tr|E9Q8K5|E9Q8K5_MOUSE, tr|E9Q8N1|E9Q8N1_MOUSE	D	19001	1	-0.228682	-0.500299	-0.440979	-0.388439	-0.285418	-0.348288	-0.457693	-0.36219	-0.514284	-0.397463
	0.342476	-0.0392838	Ttn_R_19911	Ttn	A2ASS6	RPDYDGGSPNLSYHVER		sp|A2ASS6-2|TITIN_MOUSE, tr|A0A5K1VVQ1|A0A5K1VVQ1_MOUSE, tr|A0A5K1VVQ9|A0A5K1VVQ9_MOUSE, tr|E9Q8K5|E9Q8K5_MOUSE, tr|E9Q8N1|E9Q8N1_MOUSE	R	19912	1	0.723282	0.734011	0.909513	0.963909	0.863337	0.833427	0.921913	0.885427	0.888683	0.861019
	0.100382	0.0162399	Ttn_R_2009	Ttn	A2ASS6	RTEEGYYEAITAVELKSR		sp|A2ASS6-2|TITIN_MOUSE, sp|A2ASS6-3|TITIN_MOUSE, tr|A0A5K1VVQ1|A0A5K1VVQ1_MOUSE, tr|A0A5K1VVQ9|A0A5K1VVQ9_MOUSE, tr|E9Q8K5|E9Q8K5_MOUSE, tr|E9Q8N1|E9Q8N1_MOUSE	R	2010	1	-3.88958	-3.84823	-3.96504	-3.92384	-3.80565	-3.85289	-3.77045	-3.83496	-4.00828	-4.04696
	0.107325	0.0785683	Ttn_K_14511	Ttn	A2ASS6	SAANLIVEEEDLR		sp|A2ASS6-2|TITIN_MOUSE, tr|A0A5K1VVQ1|A0A5K1VVQ1_MOUSE, tr|A0A5K1VVQ9|A0A5K1VVQ9_MOUSE, tr|E9Q8K5|E9Q8K5_MOUSE, tr|E9Q8N1|E9Q8N1_MOUSE	K	14512	0.9954	-0.892408	-1.67696	-1.50351	-2.03921	-1.37203	-0.981073	-2.05809	-1.86116	-1.26121	-1.71542
	0.497014	0.0492256	Ttn_N_20602	Ttn	A2ASS6	SATLAWLPPLR		sp|A2ASS6-2|TITIN_MOUSE, tr|A0A5K1VVQ1|A0A5K1VVQ1_MOUSE, tr|A0A5K1VVQ9|A0A5K1VVQ9_MOUSE, tr|E9Q8K5|E9Q8K5_MOUSE, tr|E9Q8N1|E9Q8N1_MOUSE	N	20603	0.9934	-1.00915	-1.1095	-1.02904	-1.03238	-0.957243	-1.00305	-1.0521	-0.996054	-1.19977	-1.13247
	0.775119	0.138438	Ttn_R_20057	Ttn	A2ASS6	SDGGKYVITATNPAGSFVAYATVNVLDKPGPVR		sp|A2ASS6-2|TITIN_MOUSE, tr|A0A5K1VVQ1|A0A5K1VVQ1_MOUSE, tr|A0A5K1VVQ9|A0A5K1VVQ9_MOUSE, tr|E9Q8K5|E9Q8K5_MOUSE, tr|E9Q8N1|E9Q8N1_MOUSE	R	20058	1	-3.16483	-3.19195	-2.86055	-3.2036	-3.22497	-3.30272	-3.03187	-3.2918	-3.32762	-3.38407
	0.62162	0.116822	Ttn_D_23468	Ttn	A2ASS6	SDGGSEIINYIVER		sp|A2ASS6-2|TITIN_MOUSE, tr|A0A5K1VVQ1|A0A5K1VVQ1_MOUSE, tr|A0A5K1VVQ9|A0A5K1VVQ9_MOUSE, tr|E9Q8K5|E9Q8K5_MOUSE, tr|E9Q8N1|E9Q8N1_MOUSE	D	23469	1	-0.842377	-0.992878	-0.90354	-0.85866	-0.673735	-0.761618	-1.13495	-0.924448	-1.15328	-0.880999
	0.177634	0.0360252	Ttn_R_17108	Ttn	A2ASS6	SDGGSPIQGYIIEKR		sp|A2ASS6-2|TITIN_MOUSE, tr|A0A5K1VVQ1|A0A5K1VVQ1_MOUSE, tr|A0A5K1VVQ9|A0A5K1VVQ9_MOUSE, tr|E9Q8K5|E9Q8K5_MOUSE, tr|E9Q8N1|E9Q8N1_MOUSE	R	17109	1	4.81019	5.03698	5.12065	5.01291	4.85883	4.80342	5.13061	4.95571	4.88562	4.88408
	0.208705	-0.057095	Ttn_R_18672	Ttn	A2ASS6	SDSGKYCVVVENSTGSR		sp|A2ASS6-2|TITIN_MOUSE, tr|A0A5K1VVQ1|A0A5K1VVQ1_MOUSE, tr|A0A5K1VVQ9|A0A5K1VVQ9_MOUSE, tr|E9Q8K5|E9Q8K5_MOUSE, tr|E9Q8N1|E9Q8N1_MOUSE	R	18673	1	3.83804	4.03985	4.09404	3.92512	3.80046	3.69063	4.2821	4.05131	3.96487	3.99408
	0.0662798	0.0180229	Ttn_R_17977	Ttn	A2ASS6	SDTGLYSITAVNNLGTASKEMR		sp|A2ASS6-2|TITIN_MOUSE, tr|A0A5K1VVQ1|A0A5K1VVQ1_MOUSE, tr|A0A5K1VVQ9|A0A5K1VVQ9_MOUSE, tr|E9Q8K5|E9Q8K5_MOUSE, tr|E9Q8N1|E9Q8N1_MOUSE	R	17978	1	3.38385	3.67369	3.72794	3.57143	3.3504	3.37724	3.75224	3.47301	3.49644	3.51827
	0.281105	0.0816498	Ttn_R_15544	Ttn	A2ASS6	SDTGTYIIEAVNVCGR		sp|A2ASS6-2|TITIN_MOUSE, tr|A0A5K1VVQ1|A0A5K1VVQ1_MOUSE, tr|A0A5K1VVQ9|A0A5K1VVQ9_MOUSE, tr|E9Q8K5|E9Q8K5_MOUSE, tr|E9Q8N1|E9Q8N1_MOUSE	R	15545	1	2.70936	2.9291	3.03354	3.04881	2.77895	2.50917	3.13942	2.74484	2.81891	2.87916
	0.597769	0.0902672	Ttn_R_17244	Ttn	A2ASS6	SEAKTELSIPKAAR		sp|A2ASS6-2|TITIN_MOUSE, tr|A0A5K1VVQ1|A0A5K1VVQ1_MOUSE, tr|A0A5K1VVQ9|A0A5K1VVQ9_MOUSE, tr|E9Q8K5|E9Q8K5_MOUSE, tr|E9Q8N1|E9Q8N1_MOUSE	R	17245	1	-0.0278339	0.301674	0.158005	0.11762	0.0581512	-0.00878716	0.207935	0.0121746	-0.0863838	0.0313416
	0.567974	-0.102869	Ttn_N_23624	Ttn	A2ASS6	SEGLGEPALVPGTPKAEER		sp|A2ASS6-2|TITIN_MOUSE, tr|A0A5K1VVQ1|A0A5K1VVQ1_MOUSE, tr|A0A5K1VVQ9|A0A5K1VVQ9_MOUSE, tr|E9Q8K5|E9Q8K5_MOUSE, tr|E9Q8N1|E9Q8N1_MOUSE	N	23625	1	-5.6297	-5.54129	-5.55755	-5.32997	-5.71273	-5.63481	-5.51129	-5.4134	-5.27823	-5.41916
	0.246012	0.03405	Ttn_R_32869	Ttn	A2ASS6	SFTSLVFSNGVER		sp|A2ASS6-2|TITIN_MOUSE, tr|A0A5K1VVQ1|A0A5K1VVQ1_MOUSE, tr|A0A5K1VVQ9|A0A5K1VVQ9_MOUSE, tr|E9Q8K5|E9Q8K5_MOUSE, tr|E9Q8N1|E9Q8N1_MOUSE	R	32870	0.9999	-0.755186	-0.77478	-0.699688	-0.492767	-0.690632	-0.751263	-0.662735	-0.653536	-0.715525	-0.800245
	0.2206	0.0455639	Ttn_R_232	Ttn	A2ASS6	SIATVEMVIDGATGQLPHKTPPR		sp|A2ASS6-2|TITIN_MOUSE, sp|A2ASS6-3|TITIN_MOUSE, tr|A0A5K1VVQ1|A0A5K1VVQ1_MOUSE, tr|A0A5K1VVQ9|A0A5K1VVQ9_MOUSE, tr|E9Q8K5|E9Q8K5_MOUSE, tr|E9Q8N1|E9Q8N1_MOUSE, tr|Q8BUJ6|Q8BUJ6_MOUSE	R	233	1	1.18081	1.35673	1.27219	1.05646	1.49683	1.21508	1.17295	1.31626	1.12362	1.30729
	0.664339	0.0832443	Ttn_R_34357	Ttn	A2ASS6	SITVHEGESAR		sp|A2ASS6-2|TITIN_MOUSE, tr|A0A5K1VVQ1|A0A5K1VVQ1_MOUSE, tr|A0A5K1VVQ9|A0A5K1VVQ9_MOUSE, tr|E9Q8K5|E9Q8K5_MOUSE, tr|E9Q8N1|E9Q8N1_MOUSE	R	34358	1	5.26489	5.3163	5.46626	5.44167	5.23709	5.15864	5.407	5.28032	5.24297	5.22108
	0.165155	-0.0280613	Ttn_R_17040	Ttn	A2ASS6	SKCDITGLIEGQEYKFR		sp|A2ASS6-2|TITIN_MOUSE, tr|A0A5K1VVQ1|A0A5K1VVQ1_MOUSE, tr|A0A5K1VVQ9|A0A5K1VVQ9_MOUSE, tr|E9Q8K5|E9Q8K5_MOUSE, tr|E9Q8N1|E9Q8N1_MOUSE	R	17041	1	0.129942	-0.0839806	0.0153084	0.00819016	0.13797	0.245218	-0.0552101	0.114214	0.0059948	0.0375195
	0.615111	0.0601521	Ttn_R_27947	Ttn	A2ASS6	SLNKMGASDPSDSSDPQVAKER		sp|A2ASS6-2|TITIN_MOUSE, tr|A0A5K1VVQ1|A0A5K1VVQ1_MOUSE, tr|A0A5K1VVQ9|A0A5K1VVQ9_MOUSE, tr|E9Q8K5|E9Q8K5_MOUSE, tr|E9Q8N1|E9Q8N1_MOUSE	R	27948	1	1.2436	1.39532	1.41862	1.37877	1.2086	1.22825	1.34837	1.2484	1.26956	1.24956
	0.159785	-0.0502113	Ttn_D_26986	Ttn	A2ASS6	SPSAPVNLTIR		sp|A2ASS6-2|TITIN_MOUSE, tr|A0A5K1VVQ1|A0A5K1VVQ1_MOUSE, tr|A0A5K1VVQ9|A0A5K1VVQ9_MOUSE, tr|E9Q8K5|E9Q8K5_MOUSE, tr|E9Q8N1|E9Q8N1_MOUSE	D	26987	0.9877	-1.89721	-2.37421	-2.24258	-2.25296	-1.92528	-1.96995	-2.13509	-1.85849	-2.21012	-2.26752
	0.115381	0.0348843	Ttn_R_263	Ttn	A2ASS6	SPTPPSIAAKAQLAR		sp|A2ASS6-2|TITIN_MOUSE, sp|A2ASS6-3|TITIN_MOUSE, tr|A0A5K1VVQ1|A0A5K1VVQ1_MOUSE, tr|A0A5K1VVQ9|A0A5K1VVQ9_MOUSE, tr|E9Q8K5|E9Q8K5_MOUSE, tr|E9Q8N1|E9Q8N1_MOUSE, tr|Q8BUJ6|Q8BUJ6_MOUSE	R	264	1	-0.203367	-0.346014	-0.281851	-0.620661	-0.350292	-0.187651	-0.61776	-0.597916	-0.254248	-0.319033
	1.41268	0.154062	Ttn_R_31715	Ttn	A2ASS6	SSISIPGPPETLQIFDVSR		sp|A2ASS6-2|TITIN_MOUSE, tr|A0A5K1VVQ1|A0A5K1VVQ1_MOUSE, tr|A0A5K1VVQ9|A0A5K1VVQ9_MOUSE, tr|E9Q8K5|E9Q8K5_MOUSE, tr|E9Q8N1|E9Q8N1_MOUSE	R	31716	1	-0.306852	-0.228329	-0.109724	-0.280828	-0.349113	-0.350082	-0.306982	-0.382982	-0.578945	-0.426165
	0.660937	0.130816	Ttn_R_4393	Ttn	A2ASS6	SSNYVSSLEILR		sp|A2ASS6-2|TITIN_MOUSE, tr|A0A5K1VVQ1|A0A5K1VVQ1_MOUSE, tr|A0A5K1VVQ9|A0A5K1VVQ9_MOUSE, tr|E9Q8K5|E9Q8K5_MOUSE, tr|E9Q8N1|E9Q8N1_MOUSE, tr|F7CR78|F7CR78_MOUSE	R	4394	1	-2.06677	-1.69013	-1.76466	-1.83146	-2.02822	-2.23085	-1.87815	-2.06929	-1.91531	-1.94172
	0.641471	-0.0792477	Ttn_N_17661	Ttn	A2ASS6	SSVIIIPECTR		sp|A2ASS6-2|TITIN_MOUSE, tr|A0A5K1VVQ1|A0A5K1VVQ1_MOUSE, tr|A0A5K1VVQ9|A0A5K1VVQ9_MOUSE, tr|E9Q8K5|E9Q8K5_MOUSE, tr|E9Q8N1|E9Q8N1_MOUSE	N	17662	0.996	-2.56272	-2.57961	-2.3243	-2.40154	-2.50999	-2.50519	-2.3287	-2.45662	-2.32769	-2.36372
	0.136959	-0.0301453	Ttn_R_26805	Ttn	A2ASS6	SSVSLAWNKPIYDGGAPVR		sp|A2ASS6-2|TITIN_MOUSE, tr|A0A5K1VVQ1|A0A5K1VVQ1_MOUSE, tr|A0A5K1VVQ9|A0A5K1VVQ9_MOUSE, tr|E9Q8K5|E9Q8K5_MOUSE, tr|E9Q8N1|E9Q8N1_MOUSE	R	26806	1	3.10168	2.87852	3.27686	2.93845	2.87945	2.91799	3.12032	3.0637	3.06712	3.05656
	0.156731	0.0339775	Ttn_R_3232	Ttn	A2ASS6	SSVTLYVNAPEPPQVLQELQPVTVQSGKPAR		sp|A2ASS6-2|TITIN_MOUSE, sp|A2ASS6-3|TITIN_MOUSE, tr|A0A5K1VVQ1|A0A5K1VVQ1_MOUSE, tr|A0A5K1VVQ9|A0A5K1VVQ9_MOUSE, tr|E9Q8K5|E9Q8K5_MOUSE, tr|E9Q8N1|E9Q8N1_MOUSE	R	3233	1	-0.061367	0.128176	0.289864	0.112036	-0.0829144	-0.0161877	0.194927	0.0962238	-0.0924206	0.0333633
	0.0258982	0.0069809	Ttn_R_20936	Ttn	A2ASS6	STEYPCAGLVEGLEYSFR		sp|A2ASS6-2|TITIN_MOUSE, tr|A0A5K1VVQ1|A0A5K1VVQ1_MOUSE, tr|A0A5K1VVQ9|A0A5K1VVQ9_MOUSE, tr|E9Q8K5|E9Q8K5_MOUSE, tr|E9Q8N1|E9Q8N1_MOUSE	R	20937	1	2.78737	2.9765	3.12147	2.95426	2.72336	2.74527	3.07704	2.97351	2.796	2.93624
	1.09546	0.125195	Ttn_R_31781	Ttn	A2ASS6	STGLIEGLEYEHR		sp|A2ASS6-2|TITIN_MOUSE, tr|A0A5K1VVQ1|A0A5K1VVQ1_MOUSE, tr|A0A5K1VVQ9|A0A5K1VVQ9_MOUSE, tr|E9Q8K5|E9Q8K5_MOUSE, tr|E9Q8N1|E9Q8N1_MOUSE	R	31782	1	6.97141	7.07918	7.09349	7.0142	6.88317	6.88364	6.981	6.96873	6.70441	6.87769
	0.75106	-0.166861	Ttn_K_3976	Ttn	A2ASS6	STGQDVALR		sp|A2ASS6-2|TITIN_MOUSE, tr|A0A5K1VVQ1|A0A5K1VVQ1_MOUSE, tr|A0A5K1VVQ9|A0A5K1VVQ9_MOUSE	K	3977	0.968	-2.3635	-2.06614	-2.23406	-1.88459	-1.95871	-2.11414	-1.7633	-1.9359	-2.06756	-1.7918
	0.39225	0.0839115	Ttn_R_3496	Ttn	A2ASS6	STQFDSR		sp|A2ASS6-2|TITIN_MOUSE, tr|A0A5K1VVQ1|A0A5K1VVQ1_MOUSE, tr|A0A5K1VVQ9|A0A5K1VVQ9_MOUSE	R	3497	0.9447	1.06641	1.21089	1.33138	1.28573	0.982975	1.01508	1.23717	1.27362	0.920975	1.01097
	0.0654277	0.0154884	Ttn_R_3783	Ttn	A2ASS6	SVDDSEVGTGVTIGAQKLPPVVLSTPQGTGELPSIDGAVHTQPGR		sp|A2ASS6-2|TITIN_MOUSE, tr|A0A5K1VVQ1|A0A5K1VVQ1_MOUSE, tr|A0A5K1VVQ9|A0A5K1VVQ9_MOUSE	R	3784	1	-0.375921	-0.278774	-0.224073	-0.408529	-0.555534	-0.281105	-0.322834	-0.453556	-0.598293	-0.264486
	0.272901	0.0461021	Ttn_R_318	Ttn	A2ASS6	SVKSPLLIR		sp|A2ASS6-2|TITIN_MOUSE, sp|A2ASS6-3|TITIN_MOUSE, tr|A0A5K1VVQ1|A0A5K1VVQ1_MOUSE, tr|A0A5K1VVQ9|A0A5K1VVQ9_MOUSE, tr|E9Q8K5|E9Q8K5_MOUSE, tr|E9Q8N1|E9Q8N1_MOUSE, tr|Q8BUJ6|Q8BUJ6_MOUSE	R	319	0.9979	4.78067	4.89375	5.15089	4.92549	4.85065	4.87948	4.99278	4.8714	4.79494	4.83234
	0.194385	-0.0618893	Ttn_C_16583	Ttn	A2ASS6	SVSVLDTPGPPINFVFEDIR		sp|A2ASS6-2|TITIN_MOUSE, tr|A0A5K1VVQ1|A0A5K1VVQ1_MOUSE, tr|A0A5K1VVQ9|A0A5K1VVQ9_MOUSE, tr|E9Q8K5|E9Q8K5_MOUSE, tr|E9Q8N1|E9Q8N1_MOUSE	C	16584	1	-0.684309	-0.791811	-0.733665	-0.602097	-1.28312	-0.732412	-0.605314	-0.819601	-0.817556	-0.810675
	2.99742	0.131281	Ttn_R_24909	Ttn	A2ASS6	TADPIKVAEVPQPPGKITVDDVTR		sp|A2ASS6-2|TITIN_MOUSE, tr|A0A5K1VVQ1|A0A5K1VVQ1_MOUSE, tr|A0A5K1VVQ9|A0A5K1VVQ9_MOUSE, tr|E9Q8K5|E9Q8K5_MOUSE, tr|E9Q8N1|E9Q8N1_MOUSE	R	24910	0.9999	-6.12455	-6.11106	-6.04068	-6.09575	-6.1988	-6.2372	-6.2565	-6.24591	-6.23015	-6.25748
	0.179629	-0.0244301	Ttn_R_32307	Ttn	A2ASS6	TAMSVKTKLTSGEAPGVR		sp|A2ASS6-2|TITIN_MOUSE, tr|A0A5K1VVQ1|A0A5K1VVQ1_MOUSE, tr|A0A5K1VVQ9|A0A5K1VVQ9_MOUSE, tr|E9Q8K5|E9Q8K5_MOUSE, tr|E9Q8N1|E9Q8N1_MOUSE	R	32308	1	-1.53545	-1.61882	-1.52331	-1.61999	-1.48856	-1.5569	-1.66748	-1.50815	-1.55314	-1.37831
	1.11188	0.0705013	Ttn_R_2010	Ttn	A2ASS6	TEEGYYEAITAVELKSR		sp|A2ASS6-2|TITIN_MOUSE, sp|A2ASS6-3|TITIN_MOUSE, tr|A0A5K1VVQ1|A0A5K1VVQ1_MOUSE, tr|A0A5K1VVQ9|A0A5K1VVQ9_MOUSE, tr|E9Q8K5|E9Q8K5_MOUSE, tr|E9Q8N1|E9Q8N1_MOUSE	R	2011	1	-0.744148	-0.736387	-0.704912	-0.694794	-0.647085	-0.76078	-0.708185	-0.77046	-0.888998	-0.75141
	0.428668	0.0710419	Ttn_R_1239	Ttn	A2ASS6	TFVEDQEFHISSFEER		sp|A2ASS6-2|TITIN_MOUSE, sp|A2ASS6-3|TITIN_MOUSE, tr|A0A5K1VVQ1|A0A5K1VVQ1_MOUSE, tr|A0A5K1VVQ9|A0A5K1VVQ9_MOUSE, tr|E9Q8K5|E9Q8K5_MOUSE, tr|E9Q8N1|E9Q8N1_MOUSE	R	1240	0.9999	-3.82152	-3.98082	-3.71938	-3.74105	-3.64727	-3.92561	-3.87752	-3.97683	-3.78008	-3.70521
	0.406335	0.0399265	Ttn_R_17095	Ttn	A2ASS6	TKSTITLDWKEPR		sp|A2ASS6-2|TITIN_MOUSE, tr|A0A5K1VVQ1|A0A5K1VVQ1_MOUSE, tr|A0A5K1VVQ9|A0A5K1VVQ9_MOUSE, tr|E9Q8K5|E9Q8K5_MOUSE, tr|E9Q8N1|E9Q8N1_MOUSE	R	17096	0.9446	-3.87436	-3.79612	-3.83074	-3.80353	-3.98348	-3.97151	-3.81008	-3.86402	-3.91425	-3.928
	0.0507968	-0.012764	Ttn_R_21334	Ttn	A2ASS6	TLKATGLQEGTEYEFR		sp|A2ASS6-2|TITIN_MOUSE, tr|A0A5K1VVQ1|A0A5K1VVQ1_MOUSE, tr|A0A5K1VVQ9|A0A5K1VVQ9_MOUSE, tr|E9Q8K5|E9Q8K5_MOUSE, tr|E9Q8N1|E9Q8N1_MOUSE	R	21335	1	1.63103	1.47147	1.83335	1.88685	1.8331	1.83558	1.58341	1.76082	1.75585	1.78396
	0.773924	0.0653526	Ttn_R_28028	Ttn	A2ASS6	TLLTIENANR		sp|A2ASS6-2|TITIN_MOUSE, tr|A0A5K1VVQ1|A0A5K1VVQ1_MOUSE, tr|A0A5K1VVQ9|A0A5K1VVQ9_MOUSE, tr|E9Q8K5|E9Q8K5_MOUSE, tr|E9Q8N1|E9Q8N1_MOUSE	R	28029	0.9998	-1.09288	-1.06693	-0.902689	-1.02006	-1.12031	-1.08648	-1.05428	-1.09718	-1.17497	-1.11673
	0.602031	-0.112439	Ttn_N_32018	Ttn	A2ASS6	TPEGPLEYDDIQAR		sp|A2ASS6-2|TITIN_MOUSE, tr|A0A5K1VVQ1|A0A5K1VVQ1_MOUSE, tr|A0A5K1VVQ9|A0A5K1VVQ9_MOUSE, tr|E9Q8K5|E9Q8K5_MOUSE, tr|E9Q8N1|E9Q8N1_MOUSE	N	32019	0.9993	-2.12713	-2.34611	-1.95662	-1.90968	-1.9361	-1.8998	-1.97774	-1.87353	-1.88456	-2.07782
	0.945852	-0.0807449	Ttn_R_16475	Ttn	A2ASS6	TSLEVKR		sp|A2ASS6-2|TITIN_MOUSE, tr|A0A5K1VVQ1|A0A5K1VVQ1_MOUSE, tr|A0A5K1VVQ9|A0A5K1VVQ9_MOUSE, tr|E9Q8K5|E9Q8K5_MOUSE, tr|E9Q8N1|E9Q8N1_MOUSE	R	16476	0.9475	-2.19637	-2.10197	-2.24797	-2.09447	-2.19542	-2.086	-2.00839	-2.19429	-2.02003	-2.12377
	0.247106	-0.0342968	Ttn_R_451	Ttn	A2ASS6	TTTTAVHIQPAQEQAR		sp|A2ASS6-2|TITIN_MOUSE, sp|A2ASS6-3|TITIN_MOUSE, tr|A0A5K1VVQ1|A0A5K1VVQ1_MOUSE, tr|A0A5K1VVQ9|A0A5K1VVQ9_MOUSE, tr|E9Q8K5|E9Q8K5_MOUSE, tr|E9Q8N1|E9Q8N1_MOUSE, tr|Q8BUJ6|Q8BUJ6_MOUSE	R	452	1	2.22104	2.28115	2.40256	2.34297	2.10349	2.23158	2.38662	2.31825	2.29718	2.28905
	0.854568	0.114925	Ttn_R_26764	Ttn	A2ASS6	VAAENAAGVGEPSEPSVFYR		sp|A2ASS6-2|TITIN_MOUSE, tr|A0A5K1VVQ1|A0A5K1VVQ1_MOUSE, tr|A0A5K1VVQ9|A0A5K1VVQ9_MOUSE, tr|E9Q8K5|E9Q8K5_MOUSE, tr|E9Q8N1|E9Q8N1_MOUSE	R	26765	1	0.36866	0.551645	0.426735	0.434917	0.333158	0.310759	0.497324	0.364038	0.162834	0.205538
	1.10056	0.135045	Ttn_R_19171	Ttn	A2ASS6	VAAENQYGR		sp|A2ASS6-2|TITIN_MOUSE, tr|A0A5K1VVQ1|A0A5K1VVQ1_MOUSE, tr|A0A5K1VVQ9|A0A5K1VVQ9_MOUSE, tr|E9Q8K5|E9Q8K5_MOUSE, tr|E9Q8N1|E9Q8N1_MOUSE	R	19172	0.9993	-0.0361538	0.187473	0.16111	0.12462	-0.0203228	-0.171806	0.10227	-0.133801	-0.0457726	-0.00938988
	0.584166	-0.116102	Ttn_R_31205	Ttn	A2ASS6	VAAVNAKGMSDYSETTAEIEPVER		sp|A2ASS6-2|TITIN_MOUSE, tr|A0A5K1VVQ1|A0A5K1VVQ1_MOUSE, tr|A0A5K1VVQ9|A0A5K1VVQ9_MOUSE, tr|E9Q8K5|E9Q8K5_MOUSE, tr|E9Q8N1|E9Q8N1_MOUSE	R	31206	1	-0.638451	-0.447359	-0.900644	-0.83049	-0.78767	-0.739033	-0.676374	-0.500961	-0.638643	-0.469093
	1.28446	0.333408	Ttn_R_15821	Ttn	A2ASS6	VAEGVPTTEHLLTGLMEGQEYSFR		sp|A2ASS6-2|TITIN_MOUSE, tr|A0A5K1VVQ1|A0A5K1VVQ1_MOUSE, tr|A0A5K1VVQ9|A0A5K1VVQ9_MOUSE, tr|E9Q8K5|E9Q8K5_MOUSE, tr|E9Q8N1|E9Q8N1_MOUSE	R	15822	1	-2.30811	-2.0028	-1.99247	-1.95004	-1.96839	-2.87812	-2.24721	-2.13903	-2.25999	-2.3645
	0.399536	-0.132136	Ttn_N_18288	Ttn	A2ASS6	VAGVGEPGEVTDVIEMKDR		sp|A2ASS6-2|TITIN_MOUSE, tr|A0A5K1VVQ1|A0A5K1VVQ1_MOUSE, tr|A0A5K1VVQ9|A0A5K1VVQ9_MOUSE, tr|E9Q8K5|E9Q8K5_MOUSE, tr|E9Q8N1|E9Q8N1_MOUSE	N	18289	1	0.280846	0.40143	0.491381	0.240421	0.278004	0.226105	0.392923	0.154278	0.902842	0.676615
	0.765436	0.0801842	Ttn_R_19743	Ttn	A2ASS6	VDLIHDLPR		sp|A2ASS6-2|TITIN_MOUSE, tr|A0A5K1VVQ1|A0A5K1VVQ1_MOUSE, tr|A0A5K1VVQ9|A0A5K1VVQ9_MOUSE, tr|E9Q8K5|E9Q8K5_MOUSE, tr|E9Q8N1|E9Q8N1_MOUSE	R	19744	0.9998	-0.549112	-0.424942	-0.418537	-0.358114	-0.479162	-0.6329	-0.397234	-0.463633	-0.589365	-0.547657
	0.568968	0.0680668	Ttn_C_28709	Ttn	A2ASS6	VENSTDLASILIKDANR		sp|A2ASS6-2|TITIN_MOUSE, tr|A0A5K1VVQ1|A0A5K1VVQ1_MOUSE, tr|A0A5K1VVQ9|A0A5K1VVQ9_MOUSE, tr|E9Q8K5|E9Q8K5_MOUSE, tr|E9Q8N1|E9Q8N1_MOUSE	C	28710	1	0.974598	1.15285	1.01793	0.957794	0.864408	0.973137	1.01984	0.927753	0.849966	0.856552
	0.0857441	-0.0334202	Ttn_C_3936	Ttn	A2ASS6	VESLEVPDVAVSNMR		sp|A2ASS6-2|TITIN_MOUSE, tr|A0A5K1VVQ1|A0A5K1VVQ1_MOUSE, tr|A0A5K1VVQ9|A0A5K1VVQ9_MOUSE	C	3937	1	0.175455	0.604963	0.437052	0.315319	-0.204037	0.335953	0.410772	0.334681	0.215469	0.198978
	1.27774	0.158855	Ttn_R_18620	Ttn	A2ASS6	VGESFALTGR		sp|A2ASS6-2|TITIN_MOUSE, tr|A0A5K1VVQ1|A0A5K1VVQ1_MOUSE, tr|A0A5K1VVQ9|A0A5K1VVQ9_MOUSE, tr|E9Q8K5|E9Q8K5_MOUSE, tr|E9Q8N1|E9Q8N1_MOUSE	R	18621	0.9999	-0.842806	-0.916166	-0.720436	-0.87911	-0.857557	-0.841986	-0.914963	-1.07467	-0.984047	-1.19469
	0.984565	-0.147951	Ttn_R_20841	Ttn	A2ASS6	VGKLIPGQEYIFR		sp|A2ASS6-2|TITIN_MOUSE, tr|A0A5K1VVQ1|A0A5K1VVQ1_MOUSE, tr|A0A5K1VVQ9|A0A5K1VVQ9_MOUSE, tr|E9Q8K5|E9Q8K5_MOUSE, tr|E9Q8N1|E9Q8N1_MOUSE	R	20842	0.9997	-2.67481	-2.79339	-2.59935	-2.35944	-2.65727	-2.466	-2.38041	-2.43971	-2.60381	-2.45457
	0.0930698	-0.0261299	Ttn_R_14958	Ttn	A2ASS6	VGTGEPVETDSPVEAR		sp|A2ASS6-2|TITIN_MOUSE, tr|A0A5K1VVQ1|A0A5K1VVQ1_MOUSE, tr|A0A5K1VVQ9|A0A5K1VVQ9_MOUSE, tr|E9Q8K5|E9Q8K5_MOUSE, tr|E9Q8N1|E9Q8N1_MOUSE	R	14959	1	-1.15383	-1.24046	-1.40545	-1.17681	-1.44348	-1.56927	-1.09	-1.2683	-1.1228	-1.23901
	0.333039	0.0426594	Ttn_R_31179	Ttn	A2ASS6	VHTNATIR		sp|A2ASS6-2|TITIN_MOUSE, tr|A0A5K1VVQ1|A0A5K1VVQ1_MOUSE, tr|A0A5K1VVQ9|A0A5K1VVQ9_MOUSE, tr|E9Q8K5|E9Q8K5_MOUSE, tr|E9Q8N1|E9Q8N1_MOUSE	R	31180	0.998	-1.51266	-1.50075	-1.4136	-1.55686	-1.55158	-1.47689	-1.41255	-1.5628	-1.69677	-1.59974
	0.00151857	0.000699234	Ttn_R_29227	Ttn	A2ASS6	VLAENEIGIGEPCETTEPVKAAEVPAPIR		sp|A2ASS6-2|TITIN_MOUSE, tr|A0A5K1VVQ1|A0A5K1VVQ1_MOUSE, tr|A0A5K1VVQ9|A0A5K1VVQ9_MOUSE, tr|E9Q8K5|E9Q8K5_MOUSE, tr|E9Q8N1|E9Q8N1_MOUSE	R	29228	1	-0.475605	-0.879725	-0.344107	-0.327526	-0.848272	-0.599146	-0.712336	-0.776791	-0.217335	-0.573124
	0.402854	0.0350277	Ttn_R_15745	Ttn	A2ASS6	VLAENLAGPGKPSR		sp|A2ASS6-2|TITIN_MOUSE, tr|A0A5K1VVQ1|A0A5K1VVQ1_MOUSE, tr|A0A5K1VVQ9|A0A5K1VVQ9_MOUSE, tr|E9Q8K5|E9Q8K5_MOUSE, tr|E9Q8N1|E9Q8N1_MOUSE	R	15746	1	2.18402	2.04855	2.15762	2.12918	2.21655	2.15416	2.12192	2.17237	2.02184	2.0905
	0.151868	0.0587856	Ttn_R_18977	Ttn	A2ASS6	VLAVNEAGESDPAHVPEPVLVKDR		sp|A2ASS6-2|TITIN_MOUSE, tr|A0A5K1VVQ1|A0A5K1VVQ1_MOUSE, tr|A0A5K1VVQ9|A0A5K1VVQ9_MOUSE, tr|E9Q8K5|E9Q8K5_MOUSE, tr|E9Q8N1|E9Q8N1_MOUSE	R	18978	0.9742	-3.89983	-4.52543	-4.03445	-3.92947	-4.01028	-4.40301	-4.10835	-4.25935	-3.82023	-4.10245
	0.0085712	0.00199776	Ttn_R_26983	Ttn	A2ASS6	VLDSPSAPVNLTIR		sp|A2ASS6-2|TITIN_MOUSE, tr|A0A5K1VVQ1|A0A5K1VVQ1_MOUSE, tr|A0A5K1VVQ9|A0A5K1VVQ9_MOUSE, tr|E9Q8K5|E9Q8K5_MOUSE, tr|E9Q8N1|E9Q8N1_MOUSE	R	26984	1	-3.66493	-3.55728	-3.58768	-3.30266	-3.47006	-3.53868	-3.51417	-3.38475	-3.47011	-3.68488
	0.211094	-0.0488384	Ttn_R_22652	Ttn	A2ASS6	VLDTPGPVLNLRPTDITKDSVTLHWDLPLIDGGSR		sp|A2ASS6-2|TITIN_MOUSE, tr|A0A5K1VVQ1|A0A5K1VVQ1_MOUSE, tr|A0A5K1VVQ9|A0A5K1VVQ9_MOUSE, tr|E9Q8K5|E9Q8K5_MOUSE, tr|E9Q8N1|E9Q8N1_MOUSE	R	22653	1	-4.36958	-4.53936	-4.629	-4.42861	-4.29778	-4.53708	-4.48547	-4.15628	-4.51539	-4.32591
	1.20258	0.0711758	Ttn_R_1857	Ttn	A2ASS6	VLEGETAR		sp|A2ASS6-2|TITIN_MOUSE, sp|A2ASS6-3|TITIN_MOUSE, tr|A0A5K1VVQ1|A0A5K1VVQ1_MOUSE, tr|A0A5K1VVQ9|A0A5K1VVQ9_MOUSE, tr|E9Q8K5|E9Q8K5_MOUSE, tr|E9Q8N1|E9Q8N1_MOUSE	R	1858	0.9859	0.645981	0.671431	0.728464	0.750544	0.658821	0.600946	0.699951	0.658684	0.565718	0.574062
	0.693466	0.159074	Ttn_R_22729	Ttn	A2ASS6	VMAENEYGVGEPTETTEPVR		sp|A2ASS6-2|TITIN_MOUSE, tr|A0A5K1VVQ1|A0A5K1VVQ1_MOUSE, tr|A0A5K1VVQ9|A0A5K1VVQ9_MOUSE, tr|E9Q8K5|E9Q8K5_MOUSE, tr|E9Q8N1|E9Q8N1_MOUSE	R	22730	1	-1.54745	-1.46752	-1.42602	-1.62089	-1.91754	-2.02957	-1.79732	-1.63757	-1.65452	-1.65581
	0.356618	0.142383	Ttn_D_21963	Ttn	A2ASS6	VPDAPPPPNIVDVR		sp|A2ASS6-2|TITIN_MOUSE, tr|A0A5K1VVQ1|A0A5K1VVQ1_MOUSE, tr|A0A5K1VVQ9|A0A5K1VVQ9_MOUSE, tr|E9Q8K5|E9Q8K5_MOUSE, tr|E9Q8N1|E9Q8N1_MOUSE	D	21964	0.9999	-0.530857	-0.822931	-1.14648	-0.268496	-0.720661	-0.555298	-0.961983	-0.793756	-1.12418	-0.766123
	0.698762	-0.28187	Ttn_D_3721	Ttn	A2ASS6	VPDASCKEESTLGVPGDFLETSAR		sp|A2ASS6-2|TITIN_MOUSE, tr|A0A5K1VVQ1|A0A5K1VVQ1_MOUSE, tr|A0A5K1VVQ9|A0A5K1VVQ9_MOUSE	D	3722	0.9716	-4.41193	-5.34	-4.84311	-4.58347	-5.22548	-4.56513	-4.78767	-4.307	-4.81591	-4.51891
	0.732545	0.106904	Ttn_R_18861	Ttn	A2ASS6	VPDLLEGCQYEFR		sp|A2ASS6-2|TITIN_MOUSE, tr|A0A5K1VVQ1|A0A5K1VVQ1_MOUSE, tr|A0A5K1VVQ9|A0A5K1VVQ9_MOUSE, tr|E9Q8K5|E9Q8K5_MOUSE, tr|E9Q8N1|E9Q8N1_MOUSE	R	18862	1	1.35986	1.39309	1.2446	1.17248	1.36321	1.20073	1.42626	1.07199	1.1303	1.16944
	0.649729	0.101972	Ttn_R_19654	Ttn	A2ASS6	VPGLIEGNEYR		sp|A2ASS6-2|TITIN_MOUSE, tr|A0A5K1VVQ1|A0A5K1VVQ1_MOUSE, tr|A0A5K1VVQ9|A0A5K1VVQ9_MOUSE, tr|E9Q8K5|E9Q8K5_MOUSE, tr|E9Q8N1|E9Q8N1_MOUSE	R	19655	1	2.87424	2.91726	3.04917	3.0106	2.88651	2.67455	3.0397	2.9738	2.75263	2.78725
	0.872962	0.119561	Ttn_R_32035	Ttn	A2ASS6	VSWRPPADDGGADILGYILER		sp|A2ASS6-2|TITIN_MOUSE, tr|A0A5K1VVQ1|A0A5K1VVQ1_MOUSE, tr|A0A5K1VVQ9|A0A5K1VVQ9_MOUSE, tr|E9Q8K5|E9Q8K5_MOUSE, tr|E9Q8N1|E9Q8N1_MOUSE	R	32036	1	0.417917	0.598068	0.690187	0.593044	0.505634	0.362831	0.602505	0.539658	0.383266	0.318789
	0.885064	0.112819	Ttn_R_24895	Ttn	A2ASS6	VTAENEYGIGLPAR		sp|A2ASS6-2|TITIN_MOUSE, tr|A0A5K1VVQ1|A0A5K1VVQ1_MOUSE, tr|A0A5K1VVQ9|A0A5K1VVQ9_MOUSE, tr|E9Q8K5|E9Q8K5_MOUSE, tr|E9Q8N1|E9Q8N1_MOUSE	R	24896	1	-0.452515	-0.389469	-0.345396	-0.423573	-0.358946	-0.465027	-0.523252	-0.725029	-0.32848	-0.492205
	0.952502	0.12664	Ttn_R_20560	Ttn	A2ASS6	VTAVNEYGPGVPTDIPKPVLASDPLSEPDPPR		sp|A2ASS6-2|TITIN_MOUSE, tr|A0A5K1VVQ1|A0A5K1VVQ1_MOUSE, tr|A0A5K1VVQ9|A0A5K1VVQ9_MOUSE, tr|E9Q8K5|E9Q8K5_MOUSE, tr|E9Q8N1|E9Q8N1_MOUSE	R	20561	1	-0.9727	-0.871498	-0.796041	-0.827642	-1.02701	-1.10249	-0.818094	-1.08022	-1.12365	-1.00364
	0.616291	0.143512	Ttn_R_16033	Ttn	A2ASS6	VTDVIEGTEVQFQVR		sp|A2ASS6-2|TITIN_MOUSE, tr|A0A5K1VVQ1|A0A5K1VVQ1_MOUSE, tr|A0A5K1VVQ9|A0A5K1VVQ9_MOUSE, tr|E9Q8K5|E9Q8K5_MOUSE, tr|E9Q8N1|E9Q8N1_MOUSE	R	16034	1	-0.514559	-0.502674	-0.664152	-0.340475	-0.716204	-0.675648	-0.525826	-0.554028	-1.04119	-0.658926
	0.0725278	0.0120167	Ttn_R_24586	Ttn	A2ASS6	VTGLLENHNYEFR		sp|A2ASS6-2|TITIN_MOUSE, tr|A0A5K1VVQ1|A0A5K1VVQ1_MOUSE, tr|A0A5K1VVQ9|A0A5K1VVQ9_MOUSE, tr|E9Q8K5|E9Q8K5_MOUSE, tr|E9Q8N1|E9Q8N1_MOUSE	R	24587	1	-5.41133	-5.67543	-5.54756	-5.59183	-5.47424	-5.43537	-5.61608	-5.62987	-5.48528	-5.59387
	1.35549	0.124333	Ttn_R_25668	Ttn	A2ASS6	VTGLTEDHEYEFR		sp|A2ASS6-2|TITIN_MOUSE, tr|A0A5K1VVQ1|A0A5K1VVQ1_MOUSE, tr|A0A5K1VVQ9|A0A5K1VVQ9_MOUSE, tr|E9Q8K5|E9Q8K5_MOUSE, tr|E9Q8N1|E9Q8N1_MOUSE	R	25669	1	3.00639	3.09362	3.09034	3.0381	2.98667	2.88531	3.06584	2.8652	2.79499	2.98211
	1.29133	0.12302	Ttn_R_26751	Ttn	A2ASS6	VTGLTEGHSYEFR		sp|A2ASS6-2|TITIN_MOUSE, tr|A0A5K1VVQ1|A0A5K1VVQ1_MOUSE, tr|A0A5K1VVQ9|A0A5K1VVQ9_MOUSE, tr|E9Q8K5|E9Q8K5_MOUSE, tr|E9Q8N1|E9Q8N1_MOUSE	R	26752	1	1.64955	1.45322	1.57551	1.49867	1.48308	1.43524	1.42905	1.38297	1.27588	1.52179
	0.2394	0.0265579	Ttn_R_32149	Ttn	A2ASS6	VTGYYIER		sp|A2ASS6-2|TITIN_MOUSE, tr|A0A5K1VVQ1|A0A5K1VVQ1_MOUSE, tr|A0A5K1VVQ9|A0A5K1VVQ9_MOUSE, tr|E9Q8K5|E9Q8K5_MOUSE, tr|E9Q8N1|E9Q8N1_MOUSE	R	32150	0.9956	0.458672	0.498777	0.597759	0.53463	0.432966	0.401665	0.600832	0.424858	0.459539	0.50312
	0.473066	0.0685368	Ttn_R_27090	Ttn	A2ASS6	VTLVDVTR		sp|A2ASS6-2|TITIN_MOUSE, tr|A0A5K1VVQ1|A0A5K1VVQ1_MOUSE, tr|A0A5K1VVQ9|A0A5K1VVQ9_MOUSE, tr|E9Q8K5|E9Q8K5_MOUSE, tr|E9Q8N1|E9Q8N1_MOUSE	R	27091	0.9961	-4.53805	-4.37278	-4.35121	-4.4305	-4.34	-4.51139	-4.39878	-4.30715	-4.63567	-4.52223
	0.329841	0.104499	Ttn_D_15043	Ttn	A2ASS6	VVEGQEYSFR		sp|A2ASS6-2|TITIN_MOUSE, tr|A0A5K1VVQ1|A0A5K1VVQ1_MOUSE, tr|A0A5K1VVQ9|A0A5K1VVQ9_MOUSE, tr|E9Q8K5|E9Q8K5_MOUSE, tr|E9Q8N1|E9Q8N1_MOUSE	D	15044	0.9982	-4.45212	-4.70021	-4.78415	-4.74171	-4.26367	-4.51119	-5.02668	-4.62033	-4.76463	-4.54154
	0.566242	0.0693108	Ttn_C_21780	Ttn	A2ASS6	YLAKENSNFR		sp|A2ASS6-2|TITIN_MOUSE, tr|A0A5K1VVQ1|A0A5K1VVQ1_MOUSE, tr|A0A5K1VVQ9|A0A5K1VVQ9_MOUSE, tr|E9Q8K5|E9Q8K5_MOUSE, tr|E9Q8N1|E9Q8N1_MOUSE	C	21781	0.9948	-1.56735	-1.52346	-1.53764	-1.60295	-1.59609	-1.57298	-1.57615	-1.77661	-1.75905	-1.48926
	0.302295	0.0581772	Ttn_R_31930	Ttn	A2ASS6	YQEGVFVR		sp|A2ASS6-2|TITIN_MOUSE, tr|A0A5K1VVQ1|A0A5K1VVQ1_MOUSE, tr|A0A5K1VVQ9|A0A5K1VVQ9_MOUSE, tr|E9Q8K5|E9Q8K5_MOUSE, tr|E9Q8N1|E9Q8N1_MOUSE	R	31931	0.9941	-2.33669	-2.51711	-2.52126	-2.23558	-2.15403	-2.47337	-2.2705	-2.43472	-2.43048	-2.44648
	1.40031	0.120316	Ttn_R_1338	Ttn	A2ASS6	YQMDFLQDGR		sp|A2ASS6-2|TITIN_MOUSE, sp|A2ASS6-3|TITIN_MOUSE, tr|A0A5K1VVQ1|A0A5K1VVQ1_MOUSE, tr|A0A5K1VVQ9|A0A5K1VVQ9_MOUSE, tr|E9Q8K5|E9Q8K5_MOUSE, tr|E9Q8N1|E9Q8N1_MOUSE	R	1339	0.9999	1.06283	1.08979	1.08944	1.21124	1.19463	1.03998	1.14649	0.960131	0.936762	0.962994
	0.791484	0.165211	Ttn_D_31216	Ttn	A2ASS6	YSETTAEIEPVER		sp|A2ASS6-2|TITIN_MOUSE, tr|A0A5K1VVQ1|A0A5K1VVQ1_MOUSE, tr|A0A5K1VVQ9|A0A5K1VVQ9_MOUSE, tr|E9Q8K5|E9Q8K5_MOUSE, tr|E9Q8N1|E9Q8N1_MOUSE	D	31217	0.9709	-2.64475	-2.91905	-3.045	-2.65946	-2.52128	-2.77278	-2.92428	-2.92748	-3.06472	-2.92633
	0.806795	0.100671	Ttn_R_29106	Ttn	A2ASS6	YSIQNTDSSSLLVIPQVTR		sp|A2ASS6-2|TITIN_MOUSE, tr|A0A5K1VVQ1|A0A5K1VVQ1_MOUSE, tr|A0A5K1VVQ9|A0A5K1VVQ9_MOUSE, tr|E9Q8K5|E9Q8K5_MOUSE, tr|E9Q8N1|E9Q8N1_MOUSE	R	29107	1	-0.311415	-0.122732	-0.0976295	0.00772476	-0.138166	-0.266331	-0.146013	-0.140062	-0.334084	-0.279081
	0.302104	0.0196632	Ttn_R_33948	Ttn	A2ASS6	YSTYHVPTKEETSTSYAELR		sp|A2ASS6-2|TITIN_MOUSE, tr|A0A5K1VVQ1|A0A5K1VVQ1_MOUSE, tr|A0A5K1VVQ9|A0A5K1VVQ9_MOUSE, tr|E9Q8K5|E9Q8K5_MOUSE, tr|E9Q8N1|E9Q8N1_MOUSE	R	33949	1	0.126274	0.121305	0.240847	0.181517	0.163937	0.159756	0.201797	0.151943	0.100815	0.121252
	1.18472	0.0661003	Ttn_R_30101	Ttn	A2ASS6	YTVTDLQAGEEYKFR		sp|A2ASS6-2|TITIN_MOUSE, tr|A0A5K1VVQ1|A0A5K1VVQ1_MOUSE, tr|A0A5K1VVQ9|A0A5K1VVQ9_MOUSE, tr|E9Q8K5|E9Q8K5_MOUSE, tr|E9Q8N1|E9Q8N1_MOUSE	R	30102	1	-0.00709915	-0.0703907	0.0938778	0.040802	0.0445995	-0.00306892	-0.0263672	-0.0722294	-0.0522671	-0.0747795
	0.463684	0.263103	Ttn_R_3692	Ttn	A2ASS6-3	SEDIVGDAPLSR			R	3693	0.9988	-0.723932	-1.42267	-0.477654	-0.0462189	-1.13891	-1.16129	-1.32384	-0.932518	-0.951752	-0.755489
	0.254406	0.0705006	Ttn_R_4322	Ttn	A2ASS6-3	SQSLQAGATICPFVDDFSKANIR			R	4323	1	1.93204	2.13905	2.0281	2.16262	2.01678	1.74372	2.2819	2.19706	1.87823	1.82519
	0.783884	-0.240234	Klhl41_N_279	Klhl41	A2AUC9	GDVGDEDLLPGYLNDIPR			N	280	0.9826	-9.09039	-8.91332	-8.98214	-9.15696	-8.9832	-8.79039	-9.20351	-9.02064	-8.51365	-8.39664
	0.886987	0.106863	Arhgef10l_R_1139	Arhgef10l	A2AWP8-2	STAHLPGPLLSVR		sp|A2AWP8-3|ARGAL_MOUSE, sp|A2AWP8-4|ARGAL_MOUSE, sp|A2AWP8-5|ARGAL_MOUSE, sp|A2AWP8|ARGAL_MOUSE, tr|A2AWP6|A2AWP6_MOUSE	R	1140	1	2.54683	2.33791	2.59327	2.53454	2.52456	2.48198	2.37344	2.27239	2.52372	2.35127
	0.819517	0.099295	Mocs3_R_139	Mocs3	A2BDX3	SAAAALR	Mapk7	sp|Q9WVS8-2|MK07_MOUSE, sp|Q9WVS8-3|MK07_MOUSE, sp|Q9WVS8-4|MK07_MOUSE, sp|Q9WVS8-5|MK07_MOUSE, sp|Q9WVS8|MK07_MOUSE, tr|Q5NCN8|Q5NCN8_MOUSE	R	140	0.9557	-2.8698	-2.94159	-2.93547	-2.95037	-3.18288	-2.9956	-3.09453	-3.17919	-3.08851	-3.01877
	0.0876073	0.0110794	Mocs3_R_43	Mocs3	A2BDX3	VPPPPLAPR			R	44	0.9861	-0.679876	-0.633749	-0.63216	-0.515072	-0.519997	-0.498154	-0.609409	-0.682171	-0.584829	-0.661688
	0.820308	0.102541	Arid1a_R_1182	Arid1a	A2BH40-3	SNSVGIQDAFPDGSDPTFQKR		sp|A2BH40-2|ARI1A_MOUSE, sp|A2BH40-4|ARI1A_MOUSE, sp|A2BH40|ARI1A_MOUSE, tr|E9QAQ7|E9QAQ7_MOUSE	R	1183	1	-1.7903	-1.75819	-1.61331	-1.92253	-1.92593	-1.94656	-1.91069	-1.96887	-1.80514	-1.89171
	0.79683	0.151144	Bltp3b_T_1209	Bltp3b	A2RSJ4	EVCLQVNQVTPSQLGNVSLR		tr|A0A1W2P7N7|A0A1W2P7N7_MOUSE	T	1210	0.9202	1.11859	0.87952	1.21851	1.28141	0.977629	1.12613	0.947451	0.904066	1.00138	0.740915
	0.00575272	-0.00231667	Bltp3b_R_1349	Bltp3b	A2RSJ4	SDDGSFHIR		tr|A0A1W2P7N7|A0A1W2P7N7_MOUSE	R	1350	0.998	-1.75091	-1.88499	-1.86175	-1.79035	-1.52358	-1.3223	-2.0423	-1.79734	-1.88331	-1.75475
	1.24154	-0.0784996	Pabpc4_R_67	Pabpc4	A3KFU5	ALDTMNFDVMKGKPIR		tr|A3KFU8|A3KFU8_MOUSE, tr|Q6PHQ9|Q6PHQ9_MOUSE, tr|Q91YZ8|Q91YZ8_MOUSE, tr|V9GXG3|V9GXG3_MOUSE	R	68	1	0.010973	0.125021	0.105042	0.155148	0.198534	0.22308	0.203379	0.215107	0.132223	0.213427
	0.87603	-0.106683	Pabpc4_R_356	Pabpc4	A3KFU5	IVGSKPLYVALAQR		tr|A3KFU8|A3KFU8_MOUSE, tr|Q6PHQ9|Q6PHQ9_MOUSE, tr|Q91YZ8|Q91YZ8_MOUSE	R	357	1	-2.1801	-2.15369	-2.14337	-2.04813	-1.97608	-1.84499	-1.96063	-2.01357	-2.16259	-1.98619
	0.00295388	0.000793076	Pwwp4c_R_221	Pwwp4c	A3KG49	SEVEGDVLR			R	222	0.9668	1.6663	1.5013	1.4755	1.37593	1.61927	1.75265	1.29155	1.53627	1.5673	1.48656
	1.48877	-0.213113	Pm20d2_M_1	Pm20d2	A3KG59-2	GPVVERPAEPGTSSAAELELLKR		sp|A3KG59|P20D2_MOUSE	M	2	1	3.49425	3.24102	3.21282	3.44085	3.38831	3.66631	3.55857	3.63233	3.65066	3.33494
	1.77858	-0.207756	Pm20d2_-_0	Pm20d2	A3KG59-2	MGPVVERPAEPGTSSAAELELLKR		sp|A3KG59|P20D2_MOUSE	-	1	1	0.218952	0.231281	0.109825	0.169247	0.164059	0.394487	0.251057	0.558874	0.498579	0.229147
	1.16462	-0.234738	Pm20d2_P_3	Pm20d2	A3KG59-2	VVERPAEPGTSSAAELELLKR		sp|A3KG59|P20D2_MOUSE	P	4	1	1.19914	1.12168	1.21991	1.73605	1.30421	1.59806	1.52386	1.55007	1.60634	1.47635
	0.311889	0.0845135	Sptan1_D_898	Sptan1	A3KGU9	ANEAESWMR		sp|P16546-2|SPTN1_MOUSE, sp|P16546|SPTN1_MOUSE, tr|A3KGU5|A3KGU5_MOUSE, tr|A3KGU7|A3KGU7_MOUSE, tr|E9Q447|E9Q447_MOUSE	D	899	0.9944	-0.65144	-0.88019	-0.817074	-0.784195	-0.49567	-0.635666	-1.10443	-0.791475	-0.923132	-0.596436
	0.361922	0.0495594	Sptan1_R_566	Sptan1	A3KGU9	AQLADSFHLQQFFR		sp|P16546-2|SPTN1_MOUSE, sp|P16546|SPTN1_MOUSE, tr|A3KGU5|A3KGU5_MOUSE, tr|A3KGU7|A3KGU7_MOUSE, tr|E9Q447|E9Q447_MOUSE	R	567	1	-1.09366	-0.943619	-0.947689	-1.03394	-1.0837	-1.07485	-1.0069	-0.946959	-1.25088	-1.07083
	0.192593	-0.0517208	Sptan1_A_429	Sptan1	A3KGU9	ASHYASDEVR		sp|P16546-2|SPTN1_MOUSE, sp|P16546|SPTN1_MOUSE, tr|A3KGU5|A3KGU5_MOUSE, tr|A3KGU7|A3KGU7_MOUSE, tr|E9Q447|E9Q447_MOUSE	A	430	0.9892	-4.23875	-4.72681	-4.50714	-4.51686	-4.47112	-4.4135	-4.64871	-4.38901	-4.21224	-4.53862
	0.337995	0.0568024	Sptan1_R_2124	Sptan1	A3KGU9	CNSLEEIKALR		sp|P16546-2|SPTN1_MOUSE, sp|P16546|SPTN1_MOUSE, tr|A3KGU5|A3KGU5_MOUSE, tr|A3KGU7|A3KGU7_MOUSE, tr|E9Q447|E9Q447_MOUSE	R	2125	0.9994	1.06385	1.00808	1.03739	0.818193	1.10839	1.12748	0.833227	0.982819	0.848337	0.960033
	0.458902	0.168898	Sptan1_R_1240	Sptan1	A3KGU9	DADETKEWIEEKNQALNTDNYGHDLASVQALQR		sp|P16546-2|SPTN1_MOUSE, sp|P16546|SPTN1_MOUSE, tr|A3KGU5|A3KGU5_MOUSE, tr|A3KGU7|A3KGU7_MOUSE, tr|E9Q447|E9Q447_MOUSE	R	1241	1	-0.749241	-0.712866	-0.939281	-0.414383	-1.01627	-1.28871	-0.611324	-0.639082	-1.08446	-1.05296
	0.148804	0.0344055	Sptan1_R_1452	Sptan1	A3KGU9	DCEQAENWMAAR		sp|P16546-2|SPTN1_MOUSE, sp|P16546|SPTN1_MOUSE, tr|A3KGU5|A3KGU5_MOUSE, tr|A3KGU7|A3KGU7_MOUSE, tr|E9Q447|E9Q447_MOUSE	R	1453	0.9928	1.62675	1.47549	1.52353	1.29296	1.61189	1.73106	1.40351	1.41369	1.36822	1.44211
	0.0381758	-0.00717506	Sptan1_R_302	Sptan1	A3KGU9	DLAALEDKVKALCAEADR		sp|P16546-2|SPTN1_MOUSE, sp|P16546|SPTN1_MOUSE, tr|A3KGU5|A3KGU5_MOUSE, tr|A3KGU7|A3KGU7_MOUSE, tr|E9Q447|E9Q447_MOUSE	R	303	0.9978	-6.91491	-7.00333	-7.01753	-7.11441	-6.78909	-6.85912	-6.96115	-7.00728	-7.06744	-6.9084
	0.307048	0.049091	Sptan1_R_1280	Sptan1	A3KGU9	DLAALGDKVNSLGETAQR		sp|P16546-2|SPTN1_MOUSE, sp|P16546|SPTN1_MOUSE, tr|A3KGU5|A3KGU5_MOUSE, tr|A3KGU7|A3KGU7_MOUSE, tr|E9Q447|E9Q447_MOUSE	R	1281	1	-3.49501	-3.46655	-3.41525	-3.53234	-3.35009	-3.38366	-3.62426	-3.36594	-3.65951	-3.47131
	1.60914	0.240849	Sptan1_D_1837	Sptan1	A3KGU9	DNTIGQEEIQQR		sp|P16546-2|SPTN1_MOUSE, sp|P16546|SPTN1_MOUSE, tr|A3KGU5|A3KGU5_MOUSE, tr|A3KGU7|A3KGU7_MOUSE, tr|E9Q447|E9Q447_MOUSE	D	1838	0.9972	-3.16257	-3.25512	-3.37909	-3.15858	-3.05501	-3.31449	-3.35747	-3.48191	-3.69197	-3.36877
	0.147971	-0.0361843	Sptan1_M_1	Sptan1	A3KGU9	DPSGVKVLETAEDIQER		sp|P16546-2|SPTN1_MOUSE, sp|P16546|SPTN1_MOUSE, tr|A3KGU4|A3KGU4_MOUSE, tr|A3KGU5|A3KGU5_MOUSE, tr|A3KGU7|A3KGU7_MOUSE, tr|E9Q447|E9Q447_MOUSE	M	2	1	-0.86285	-1.0715	-1.00284	-0.98267	-0.72924	-0.848358	-0.889088	-0.835478	-1.16413	-0.731123
	0.312236	-0.139051	Sptan1_N_391	Sptan1	A3KGU9	DVAGAEALLDR		sp|P16546-2|SPTN1_MOUSE, sp|P16546|SPTN1_MOUSE, tr|A3KGU5|A3KGU5_MOUSE, tr|A3KGU7|A3KGU7_MOUSE, tr|E9Q447|E9Q447_MOUSE	N	392	0.9975	-3.03254	-3.04932	-3.05352	-3.33619	-3.70748	-3.48889	-3.01142	-3.35349	-2.78618	-2.84381
	0.757196	-0.139253	Sptan1_R_262	Sptan1	A3KGU9	DVDETIGWIKEKEQLMASDDFGR		sp|P16546-2|SPTN1_MOUSE, sp|P16546|SPTN1_MOUSE, tr|A3KGU5|A3KGU5_MOUSE, tr|A3KGU7|A3KGU7_MOUSE, tr|E9Q447|E9Q447_MOUSE	R	263	1	-1.87203	-1.99995	-1.78138	-1.82738	-1.56256	-1.65024	-1.86921	-1.7063	-1.62161	-1.49968
	0.307116	0.0421661	Sptan1_R_791	Sptan1	A3KGU9	DVEDEETWIR		sp|P16546-2|SPTN1_MOUSE, sp|P16546|SPTN1_MOUSE, tr|A3KGU5|A3KGU5_MOUSE, tr|A3KGU7|A3KGU7_MOUSE, tr|E9Q447|E9Q447_MOUSE	R	792	0.9989	-0.457813	-0.19474	-0.222778	-0.277727	-0.299124	-0.380451	-0.334743	-0.372765	-0.190132	-0.384922
	0.0879434	0.0266563	Sptan1_M_2177	Sptan1	A3KGU9	EALEETWR		sp|P16546-2|SPTN1_MOUSE, sp|P16546|SPTN1_MOUSE, tr|A3KGU5|A3KGU5_MOUSE, tr|A3KGU7|A3KGU7_MOUSE, tr|E9Q447|E9Q447_MOUSE	M	2178	0.9871	-2.567	-2.62068	-2.9016	-2.72824	-2.408	-2.56433	-2.95723	-2.55753	-2.6839	-2.59582
	1.90844	0.0779957	Sptan1_R_336	Sptan1	A3KGU9	EELITNWEQIR		sp|P16546-2|SPTN1_MOUSE, sp|P16546|SPTN1_MOUSE, tr|A3KGU5|A3KGU5_MOUSE, tr|A3KGU7|A3KGU7_MOUSE, tr|E9Q447|E9Q447_MOUSE	R	337	0.9999	1.37832	1.30592	1.41241	1.35271	1.35789	1.32609	1.29317	1.28526	1.29059	1.22217
	0.0248274	0.00792656	Sptan1_D_1365	Sptan1	A3KGU9	ELAKDVTGAEALLER		sp|P16546-2|SPTN1_MOUSE, sp|P16546|SPTN1_MOUSE, tr|A3KGU5|A3KGU5_MOUSE, tr|A3KGU7|A3KGU7_MOUSE, tr|E9Q447|E9Q447_MOUSE	D	1366	0.9963	-1.5834	-1.79475	-1.9068	-1.67754	-1.48599	-1.49732	-1.69052	-1.63583	-1.99292	-1.67153
	1.11886	-0.0468838	Sptan1_R_2194	Sptan1	A3KGU9	ELELQKEQR		sp|P16546-2|SPTN1_MOUSE, sp|P16546|SPTN1_MOUSE, tr|A3KGU5|A3KGU5_MOUSE, tr|A3KGU7|A3KGU7_MOUSE, tr|E9Q447|E9Q447_MOUSE	R	2195	0.9957	-0.725843	-0.638758	-0.706573	-0.751659	-0.713186	-0.672594	-0.644053	-0.615967	-0.685335	-0.683653
	0.0329685	0.0217888	Sptan1_R_2480	Sptan1	A3KGU9	ELPTAFDYVEFTR		sp|P16546-2|SPTN1_MOUSE, sp|P16546|SPTN1_MOUSE, tr|A3KGU5|A3KGU5_MOUSE, tr|A3KGU7|A3KGU7_MOUSE, tr|E9Q447|E9Q447_MOUSE	R	2481	1	2.36277	2.51513	2.28201	1.58554	2.93111	2.41519	2.1256	2.44108	2.14564	2.44012
	0.548461	-0.0472553	Sptan1_R_2424	Sptan1	A3KGU9	ETENVKSSEEIESAFR		sp|P16546-2|SPTN1_MOUSE, sp|P16546|SPTN1_MOUSE, tr|A3KGU5|A3KGU5_MOUSE, tr|A3KGU7|A3KGU7_MOUSE, tr|E9Q447|E9Q447_MOUSE	R	2425	1	0.230055	0.0940819	0.234793	0.338734	0.186975	0.254669	0.261734	0.290924	0.229824	0.283764
	0.0408872	0.00666618	Sptan1_R_28	Sptan1	A3KGU9	FKELSTLR		sp|P16546-2|SPTN1_MOUSE, sp|P16546|SPTN1_MOUSE, tr|A3KGU4|A3KGU4_MOUSE, tr|A3KGU5|A3KGU5_MOUSE, tr|A3KGU7|A3KGU7_MOUSE, tr|E9Q447|E9Q447_MOUSE	R	29	0.9975	-1.03372	-1.18044	-1.17513	-1.05154	-0.964516	-1.0213	-1.03343	-1.07168	-1.23712	-1.07514
	0.237269	0.0248985	Sptan1_R_1359	Sptan1	A3KGU9	GLVSSDELAKDVTGAEALLER		sp|P16546-2|SPTN1_MOUSE, sp|P16546|SPTN1_MOUSE, tr|A3KGU5|A3KGU5_MOUSE, tr|A3KGU7|A3KGU7_MOUSE, tr|E9Q447|E9Q447_MOUSE	R	1360	1	3.02378	3.12177	3.06878	3.06745	3.08138	2.98773	3.09865	3.0925	2.92187	3.13792
	0.651823	0.0877804	Sptan1_R_1612	Sptan1	A3KGU9	GVIDMGNSLIER		sp|P16546-2|SPTN1_MOUSE, sp|P16546|SPTN1_MOUSE, tr|A3KGU5|A3KGU5_MOUSE, tr|A3KGU7|A3KGU7_MOUSE, tr|E9Q447|E9Q447_MOUSE	R	1613	1	2.41648	2.60604	2.64096	2.6727	2.6247	2.62284	2.5964	2.4886	2.35416	2.45998
	0.0554525	0.00355492	Sptan1_R_239	Sptan1	A3KGU9	LKGLALQR		sp|P16546-2|SPTN1_MOUSE, sp|P16546|SPTN1_MOUSE, tr|A3KGU5|A3KGU5_MOUSE, tr|A3KGU7|A3KGU7_MOUSE, tr|E9Q447|E9Q447_MOUSE	R	240	0.9957	1.58357	1.56076	1.62333	1.63139	1.56728	1.62854	1.59577	1.52429	1.61018	1.58976
	1.24053	-0.693752	Sptan1_R_2329	Sptan1	A3KGU9	MQHNLEQQIQAR		sp|P16546-2|SPTN1_MOUSE, sp|P16546|SPTN1_MOUSE, tr|A3KGU5|A3KGU5_MOUSE, tr|A3KGU7|A3KGU7_MOUSE, tr|E9Q447|E9Q447_MOUSE	R	2330	1	-1.11624	-1.65978	-1.52149	-1.07753	-1.3491	-0.999029	-1.53723	-0.0249844	-0.679897	-0.0142193
	1.58043	-0.53138	Sptan1_D_2394	Sptan1	A3KGU9	PEFEAILDTVDPNR		sp|P16546-2|SPTN1_MOUSE, sp|P16546|SPTN1_MOUSE, tr|A3KGU5|A3KGU5_MOUSE, tr|A3KGU7|A3KGU7_MOUSE, tr|E9Q447|E9Q447_MOUSE	D	2395	0.9875	-2.2459	-2.25367	-2.17462	-2.56674	-2.10437	-1.31351	-1.30772	-1.89822	-2.02457	-2.14438
	0.138497	-0.0437675	Sptan1_D_2	Sptan1	A3KGU9	PSGVKVLETAEDIQER		sp|P16546-2|SPTN1_MOUSE, sp|P16546|SPTN1_MOUSE, tr|A3KGU4|A3KGU4_MOUSE, tr|A3KGU5|A3KGU5_MOUSE, tr|A3KGU7|A3KGU7_MOUSE, tr|E9Q447|E9Q447_MOUSE	D	3	1	1.77085	1.91118	1.47654	1.59938	2.08556	1.86834	1.91947	1.90059	1.64067	1.73329
	0.389777	0.10391	Sptan1_C_2246	Sptan1	A3KGU9	QYEVGDDLSGR		tr|E9Q447|E9Q447_MOUSE	C	2247	0.9137	-4.89506	-4.908	-4.95542	-4.63453	-5.13415	-4.94526	-5.16002	-5.21119	-5.01552	-4.71472
	0.522472	0.0874969	Sptan1_R_882	Sptan1	A3KGU9	RQDLEDSLQAQQYFADANEAESWMR		sp|P16546-2|SPTN1_MOUSE, sp|P16546|SPTN1_MOUSE, tr|A3KGU5|A3KGU5_MOUSE, tr|A3KGU7|A3KGU7_MOUSE, tr|E9Q447|E9Q447_MOUSE	R	883	1	0.116043	0.0961094	0.19187	0.363779	-0.00375175	-0.00211525	0.164318	0.17824	-0.0850067	0.0711288
	1.15606	-0.104946	Sptan1_R_2257	Sptan1	A3KGU9	SCMVEESGTLESQLEATKR		sp|P16546-2|SPTN1_MOUSE, sp|P16546|SPTN1_MOUSE, tr|A3KGU5|A3KGU5_MOUSE, tr|A3KGU7|A3KGU7_MOUSE, tr|E9Q447|E9Q447_MOUSE	R	2258	1	2.19829	2.20731	2.23854	2.11184	2.10376	2.18211	2.40815	2.25447	2.20323	2.33651
	1.44545	0.192274	Sptan1_R_1544	Sptan1	A3KGU9	SKLGESQTLQQFSR		sp|P16546-2|SPTN1_MOUSE, sp|P16546|SPTN1_MOUSE, tr|A3KGU5|A3KGU5_MOUSE, tr|A3KGU7|A3KGU7_MOUSE, tr|E9Q447|E9Q447_MOUSE	R	1545	1	2.51215	2.75139	2.60415	2.37752	2.62536	2.36729	2.53378	2.3802	2.25674	2.37118
	1.15758	-0.0863632	Sptan1_N_2126	Sptan1	A3KGU9	SLEEIKALR		sp|P16546-2|SPTN1_MOUSE, sp|P16546|SPTN1_MOUSE, tr|A3KGU5|A3KGU5_MOUSE, tr|A3KGU7|A3KGU7_MOUSE, tr|E9Q447|E9Q447_MOUSE	N	2127	0.9933	2.54922	2.60242	2.5041	2.42113	2.60403	2.64067	2.55251	2.58536	2.66538	2.6688
	0.666487	0.105125	Sptan1_R_2379	Sptan1	A3KGU9	SLGYDLPMVEEGEPDPEFEAILDTVDPNR		sp|P16546-2|SPTN1_MOUSE, sp|P16546|SPTN1_MOUSE, tr|A3KGU5|A3KGU5_MOUSE, tr|A3KGU7|A3KGU7_MOUSE, tr|E9Q447|E9Q447_MOUSE	R	2380	1	-2.04383	-1.87449	-1.87616	-2.19357	-1.99432	-2.12067	-2.07477	-1.93471	-2.2504	-2.12744
	1.64272	0.135891	Sptan1_R_1216	Sptan1	A3KGU9	SLQQLAEER		sp|P16546-2|SPTN1_MOUSE, sp|P16546|SPTN1_MOUSE, tr|A3KGU5|A3KGU5_MOUSE, tr|A3KGU7|A3KGU7_MOUSE, tr|E9Q447|E9Q447_MOUSE	R	1217	0.9959	3.91934	3.98397	3.94318	3.93249	3.90899	3.70868	3.91298	3.84871	3.6743	3.86384
	0.0545587	0.00604248	Sptan1_R_1225	Sptan1	A3KGU9	SQLLGSAHEVQR		sp|P16546-2|SPTN1_MOUSE, sp|P16546|SPTN1_MOUSE, tr|A3KGU5|A3KGU5_MOUSE, tr|A3KGU7|A3KGU7_MOUSE, tr|E9Q447|E9Q447_MOUSE	R	1226	1	3.88036	3.92417	3.94878	3.81899	3.87984	3.81792	3.96263	3.85662	3.82249	3.96226
	0.0543553	-0.00934868	Sptan1_R_2142	Sptan1	A3KGU9	SSLSSAQADFNQLAELDR		sp|P16546-2|SPTN1_MOUSE, sp|P16546|SPTN1_MOUSE, tr|A3KGU5|A3KGU5_MOUSE, tr|A3KGU7|A3KGU7_MOUSE, tr|E9Q447|E9Q447_MOUSE	R	2143	1	7.22611	7.38351	7.41365	7.2414	7.16414	7.27501	7.39622	7.3072	7.16624	7.33088
	1.69747	-0.528535	Sptan1_N_2109	Sptan1	A3KGU9	SWFENAEEDLTDPVR		sp|P16546-2|SPTN1_MOUSE, sp|P16546|SPTN1_MOUSE, tr|A3KGU5|A3KGU5_MOUSE, tr|A3KGU7|A3KGU7_MOUSE, tr|E9Q447|E9Q447_MOUSE	N	2110	0.9965	-3.51508	-3.56677	-3.55722	-3.41621	-4.1067	-3.18616	-3.01939	-3.58343	-2.78236	-2.94795
	1.98042	0.18908	Sptan1_R_449	Sptan1	A3KGU9	TALLELWELR		sp|P16546-2|SPTN1_MOUSE, sp|P16546|SPTN1_MOUSE, tr|A3KGU5|A3KGU5_MOUSE, tr|A3KGU7|A3KGU7_MOUSE, tr|E9Q447|E9Q447_MOUSE	R	450	0.9999	-2.64203	-2.36447	-2.52007	-2.47783	-2.54843	-2.78249	-2.64602	-2.62885	-2.78302	-2.65784
	0.773757	0.0860718	Sptan1_R_449	Sptan1	A3KGU9	TALLELWELRR		sp|P16546-2|SPTN1_MOUSE, sp|P16546|SPTN1_MOUSE, tr|A3KGU5|A3KGU5_MOUSE, tr|A3KGU7|A3KGU7_MOUSE, tr|E9Q447|E9Q447_MOUSE	R	450	0.9991	-1.88709	-1.76615	-1.85301	-1.76184	-1.93291	-1.88826	-1.80529	-1.87186	-2.04294	-2.02303
	0.876085	0.15979	Sptan1_R_2244	Sptan1	A3KGU9	VCQYEVGDDLSGR		tr|E9Q447|E9Q447_MOUSE	R	2245	0.9985	-1.64623	-1.58871	-1.57214	-1.58274	-1.35529	-1.4209	-1.83501	-1.8875	-1.72765	-1.67301
	0.186453	0.0800858	Ttc38_R_203	Ttc38	A3KMP2-2	VLELLLPIR		sp|A3KMP2|TTC38_MOUSE	R	204	0.9952	-6.20628	-5.92992	-5.48569	-5.96474	-5.80509	-5.62635	-5.96972	-6.03766	-5.79831	-6.36011
	0.0863791	0.0288601	Mtr_-_0	Mtr	A6H5Y3	MKKTLQDEIEAILR		tr|A0A1Y7VM88|A0A1Y7VM88_MOUSE	-	1	1	1.47154	1.46639	1.39598	0.907656	1.31484	1.48255	1.13525	1.32723	1.15713	1.30994
	0.0457953	0.00673447	Mipep_R_242	Mipep	A6H611	DGSHLIIDGLHAEASDDLVR		tr|A0A286YDC5|A0A286YDC5_MOUSE	R	243	1	-0.87752	-0.792236	-0.768677	-0.782688	-0.925568	-0.817282	-0.691648	-0.928713	-0.908318	-0.8344
	0.476907	0.0906197	Mipep_R_141	Mipep	A6H611	SIGTMVEKLNTNVELYQSLQR		tr|A0A286YCX4|A0A286YCX4_MOUSE, tr|A0A286YDC5|A0A286YDC5_MOUSE	R	142	1	-2.44362	-2.60408	-2.39566	-2.48635	-2.80914	-2.74244	-2.50417	-2.56114	-2.74324	-2.64098
	0.809708	0.103403	Rabgap1l_R_301	Rabgap1l	A6H6A9-2	CFGMLLSPGR		sp|A6H6A9|RBG1L_MOUSE	R	302	0.995	-4.43306	-4.61173	-4.52347	-4.70774	-4.71338	-4.61981	-4.68112	-4.62792	-4.77032	-4.80724
	2.22329	0.196691	Rabgap1l_R_118	Rabgap1l	A6H6A9-2	SEVEALR	Lrrc8e, Rabgap1	sp|A2AWA9-2|RBGP1_MOUSE, sp|A2AWA9-3|RBGP1_MOUSE, sp|A2AWA9|RBGP1_MOUSE, sp|A6H6A9|RBG1L_MOUSE, sp|Q66JT1|LRC8E_MOUSE, tr|A2AWA7|A2AWA7_MOUSE, tr|A2AWB0|A2AWB0_MOUSE	R	119	0.9271	-1.33914	-1.08103	-1.12985	-1.25113	-1.27048	-1.45025	-1.4128	-1.3208	-1.42117	-1.45006
	2.94735	-0.273778	Mmrn2_H_687	Mmrn2	A6H6E2	DSGREEEAMTLAELEQEIR			H	688	1	-0.409906	-0.331593	-0.362522	-0.261742	-0.45709	-0.134686	0.0720921	-0.106689	-0.192417	-0.0922623
	0.0335588	0.00539398	Mmrn2_H_687	Mmrn2	A6H6E2	DSGREEEAMTLAELEQEIRR			H	688	1	-1.54181	-1.52456	-1.58642	-1.62665	-1.54518	-1.41686	-1.60998	-1.48497	-1.71268	-1.6271
	0.422288	0.0570492	Dennd4c_-_0	Dennd4c	A6H8H2-2	MIEDKGPR	Dennd4a	sp|A6H8H2|DEN4C_MOUSE, tr|A0A1L1SUW5|A0A1L1SUW5_MOUSE, tr|E9Q449|E9Q449_MOUSE, tr|E9Q8V6|E9Q8V6_MOUSE	-	1	0.9992	3.36772	3.23618	3.32493	3.05237	3.3075	3.25382	3.24625	3.18255	3.20837	3.11245
	0.072814	0.00714531	Dennd4c_R_681	Dennd4c	A6H8H2-2	SEHTVFIMPPEPPPDDGNNLSPQYSYTYFPR		sp|A6H8H2|DEN4C_MOUSE, tr|E9Q449|E9Q449_MOUSE	R	682	1	2.07253	1.95128	2.10257	1.92829	1.99578	2.01191	2.03107	2.01774	1.97897	1.97504
	1.05437	-0.370953	Itih4_A_28	Itih4	A6X935-2	EKNGIDIYSLTVDSR		sp|A6X935|ITIH4_MOUSE, tr|A0A2K6EDJ7|A0A2K6EDJ7_MOUSE, tr|E9PVD2|E9PVD2_MOUSE, tr|E9Q5L2|E9Q5L2_MOUSE	A	29	1	0.956379	0.709265	0.355068	1.19631	0.819712	0.858763	1.56868	1.20113	1.33564	0.92729
	0.0402006	-0.0179176	Aldoart1_P_57	Aldoart1	A6ZI46	CPYPALTTEQKKELSDIAHR		tr|Q9CPQ9|Q9CPQ9_MOUSE	P	58	0.995	-4.76086	-5.28987	-5.00592	-4.65372	-5.16385	-4.79285	-5.32389	-4.93831	-4.97702	-4.75257
	0.155217	-0.444033	Aldoart1_G_35	Aldoart1	A6ZI46	LDNTHQQTKELGKESTTTGTMPCPYPALTTEQKKELSDIAHR			G	36	0.9093	-9.52407	-12.1006	-10.0368	-9.3687	-11.0324	-8.34651	-12.6194	-8.23765	-12.1178	-8.52097
	0.242796	0.0610611	Aldoart1_C_58	Aldoart1	A6ZI46	PYPALTTEQKKELSDIAHR		tr|Q9CPQ9|Q9CPQ9_MOUSE	C	59	0.9999	-6.60656	-6.98648	-6.73422	-6.4979	-6.84411	-6.68622	-7.00367	-6.83425	-6.72255	-6.72788
	0.519811	-0.50651	Hbb-bs_N_20	Hbb-bs	A8DUK4	ADEVGGEALGR		tr|E9Q223|E9Q223_MOUSE	N	21	0.9854	2.08671	1.96232	1.61827	2.94039	2.10729	1.73901	3.94387	1.86275	3.03155	2.67035
	0.239964	-0.085854	Hbb-bs_D_6	Hbb-bs	A8DUK4	AEKAAVSGLWGKVNADEVGGEALGR		tr|E9Q223|E9Q223_MOUSE	D	7	0.9999	2.69519	2.54851	2.38367	2.91903	2.79789	2.64298	3.1788	2.53624	2.62894	2.78661
	0.792258	-0.614721	Hbb-bs_A_21	Hbb-bs	A8DUK4	DEVGGEALGR	HBB, Hbb-b1, Hbb-b2	sp|P02088|HBB1_MOUSE, sp|P02089|HBB2_MOUSE, sp|P68871|HBB_HUMAN, tr|E9Q223|E9Q223_MOUSE	A	22	0.9924	-2.15713	-2.19774	-2.43654	-1.11348	-2.22351	-2.19859	-0.354742	-1.95525	-1.18348	-1.36273
	0.444853	-0.470999	Hbb-bs_C_94	Hbb-bs	A8DUK4	DKLHVDPENFR	HBB, Hbb-b1, Hbb-b2	sp|P02088|HBB1_MOUSE, sp|P02089|HBB2_MOUSE, sp|P68871|HBB_HUMAN	C	95	0.9995	0.126072	0.481819	0.303913	1.21109	-0.140137	-0.110611	2.25232	0.0849056	1.26554	0.8456
	0.267712	-0.268694	Hbb-bs_D_22	Hbb-bs	A8DUK4	EVGGEALGR	HBB, Hbb-b1, Hbb-b2, Hbb-y	sp|P02088|HBB1_MOUSE, sp|P02089|HBB2_MOUSE, sp|P02104|HBE_MOUSE, sp|P68871|HBB_HUMAN, tr|E9Q223|E9Q223_MOUSE, tr|Q9CR49|Q9CR49_MOUSE	D	23	0.9889	3.73789	3.23016	2.96675	4.61483	3.86117	3.43246	5.07111	3.3725	3.79398	4.08423
	0.575845	-0.500713	Hbb-bs_W_16	Hbb-bs	A8DUK4	GKVNADEVGGEALGR		tr|E9Q223|E9Q223_MOUSE	W	17	1	-0.0496597	-0.201628	-0.446693	0.792248	-0.205282	-0.197136	1.61277	-0.351488	0.874523	0.453878
	0.214257	0.581438	Hbb-bs_V_2	Hbb-bs	A8DUK4	HLTDAEKAAVSGLWGKVNADEVGGEALGR		tr|E9Q223|E9Q223_MOUSE	V	3	1	-11.6788	-11.8816	-11.5812	-7.46113	-7.42759	-9.8746	-10.4772	-9.89652	-11.4299	-11.2594
	0.265846	-0.264633	Hbb-bs_G_17	Hbb-bs	A8DUK4	KVNADEVGGEALGR		tr|E9Q223|E9Q223_MOUSE	G	18	1	1.13111	0.779751	0.805269	1.60084	0.866259	0.944443	1.91568	0.276308	2.43694	0.933022
	0.0164113	0.0112633	Hbb-bs_R_31	Hbb-bs	A8DUK4	LLVVYPWTQR	HBB, Hbb-b1, Hbb-b2, Hbb-y	sp|P02088|HBB1_MOUSE, sp|P02089|HBB2_MOUSE, sp|P02104|HBE_MOUSE, sp|P68871|HBB_HUMAN, tr|E9Q223|E9Q223_MOUSE	R	32	0.9998	7.79412	7.8363	7.8148	8.32292	7.77944	7.57273	8.7257	7.63966	7.77181	7.78136
	0.483216	-0.18955	Hbb-bs_H_3	Hbb-bs	A8DUK4	LTDAEKAAVSGLWGKVNADEVGGEALGR		tr|E9Q223|E9Q223_MOUSE	H	4	1	1.17461	1.87016	1.61289	1.23676	1.66089	2.06378	1.94111	1.50183	1.46091	1.53543
	0.510522	0.348462	Hbb-bs_-_0	Hbb-bs	A8DUK4	MVHLTDAEKAAVSGLWGKVNADEVGGEALGR		tr|E9Q223|E9Q223_MOUSE	-	1	1	-1.82353	-2.20694	-1.91147	-0.430843	-1.1662	-1.79855	-1.75982	-1.89801	-1.96861	-1.85631
	0.486262	-0.462308	Hbb-bs_M_1	Hbb-bs	A8DUK4	VHLTDAEKAAVSGLWGKVNADEVGGEALGR		tr|E9Q223|E9Q223_MOUSE	M	2	1	7.758	7.46797	7.11232	8.43422	7.82808	7.5022	9.54314	7.3936	8.31696	8.15622
	0.469443	-0.296003	Hbb-bs_K_18	Hbb-bs	A8DUK4	VNADEVGGEALGR		tr|E9Q223|E9Q223_MOUSE	K	19	0.998	-1.08085	-0.788519	-1.01398	-0.380775	-0.881617	-1.02256	0.299894	-1.13503	-0.223911	-0.584122
	0.735006	0.154285	Myh13_R_675	Myh13	B1AR69	CLIPNETKTPGVMDHYLVMHQLR			R	676	0.9462	-9.53218	-9.41848	-9.31914	-9.61563	-9.32398	-9.79097	-9.36583	-9.51029	-9.81756	-9.49617
	0.195356	0.143382	Myh13_C_676	Myh13	B1AR69	LIPNETKTPGVMDHYLVMHQLR			C	677	0.9698	-2.40995	-2.14935	-2.4999	-3.33853	-1.66459	-2.36784	-2.94851	-2.39862	-2.5954	-2.46886
	0.156913	0.036375	Tlk2_R_707	Tlk2	B1ASU9	IDVQQLACDPYLLPHIR		sp|O55047-3|TLK2_MOUSE, sp|O55047|TLK2_MOUSE	R	708	0.9617	-2.81624	-3.05531	-3.11494	-3.23319	-2.9052	-2.98196	-3.26131	-3.04173	-3.01553	-3.00622
	0.778689	0.11713	Tlk2_R_109	Tlk2	B1ASU9	SSPQHSLSNPLPR		sp|O55047-2|TLK2_MOUSE, tr|F6XSD0|F6XSD0_MOUSE	R	110	0.9998	-3.06931	-2.92374	-3.04794	-3.20967	-2.97107	-3.12618	-3.04989	-3.19403	-3.06172	-3.37555
	0.563076	-0.0955631	Hsdl2_R_134	Hsdl2	B1AX77	KVDIIADAAYSIFKR			R	135	1	-0.999174	-1.09645	-0.832956	-0.931948	-0.695686	-0.794121	-0.732588	-0.729315	-0.955824	-0.866554
	0.161014	0.0377968	Nhsl2_R_308	Nhsl2	B1AXH1	SATSDIRPGHSAPQVVQGR		tr|A0A0G2JFH6|A0A0G2JFH6_MOUSE	R	309	0.9983	-3.21709	-2.79019	-2.83587	-2.88515	-3.08797	-2.97506	-3.05421	-3.08328	-3.0431	-2.84959
	0.743226	-0.406836	Dlgap4_N_738	Dlgap4	B1AZP2-2	SISIDAGPR		sp|B1AZP2-3|DLGP4_MOUSE, sp|B1AZP2|DLGP4_MOUSE, tr|B7ZNS2|B7ZNS2_MOUSE, tr|E9PUF2|E9PUF2_MOUSE, tr|F6YMR0|F6YMR0_MOUSE, tr|H3BJW9|H3BJW9_MOUSE, tr|H3BKJ0|H3BKJ0_MOUSE, tr|I1E4X0|I1E4X0_MOUSE	N	739	0.9862	-7.34791	-7.51888	-7.43563	-7.48584	-7.50873	-7.32655	-7.84868	-6.45191	-7.22966	-6.406
	1.92701	0.190361	Hspg2_R_1977	Hspg2	B1B0C7	AAGVPSASITWR		sp|Q05793|PGBM_MOUSE, tr|E9PZ16|E9PZ16_MOUSE	R	1978	1	1.96301	2.18266	2.11341	2.05929	2.10399	1.74218	2.0162	1.95789	1.88193	1.87238
	0.475282	0.127758	Hspg2_R_1502	Hspg2	B1B0C7	AASISAVSLEVAQPGPSSGPR		tr|E9PZ16|E9PZ16_MOUSE	R	1503	1	-5.06207	-4.80364	-4.84927	-4.46138	-4.77502	-5.12929	-4.66185	-4.90949	-5.02283	-4.8667
	0.379506	-0.116021	Hspg2_M_1483	Hspg2	B1B0C7	ALADLDELLVR		sp|Q05793|PGBM_MOUSE, tr|E9PZ16|E9PZ16_MOUSE	M	1484	0.9996	-0.819405	-1.22706	-1.03534	-0.943115	-0.693018	-0.993198	-0.706736	-0.908092	-0.495834	-1.03397
	0.204214	0.0339039	Hspg2_R_1523	Hspg2	B1B0C7	ALEVEECR		sp|Q05793|PGBM_MOUSE, tr|E9PZ16|E9PZ16_MOUSE	R	1524	0.9876	0.0116234	-0.172432	0.0696354	0.152021	-0.0436974	0.0169525	-0.0331707	-0.0669632	-0.147797	0.0786095
	1.2092	0.119156	Hspg2_R_3237	Hspg2	B1B0C7	APLPWQHR		sp|Q05793|PGBM_MOUSE, tr|E9PZ16|E9PZ16_MOUSE	R	3238	0.9992	-0.025959	0.0909576	0.137266	0.0624409	0.100943	-0.215219	0.0750866	-0.0275936	-0.0542774	-0.00812531
	0.350426	0.0495281	Hspg2_R_3542	Hspg2	B1B0C7	CAATNAAGTTQSHVLLLVQALPQISTPPEIR		sp|Q05793|PGBM_MOUSE, tr|E9PZ16|E9PZ16_MOUSE	R	3543	1	-2.23923	-2.31895	-2.50209	-2.48894	-2.22931	-2.33934	-2.44791	-2.41821	-2.40962	-2.41108
	0.550974	-0.101158	Hspg2_R_1248	Hspg2	B1B0C7	CAPGYYGNPSQGQPCHR		sp|Q05793|PGBM_MOUSE, tr|E9PZ16|E9PZ16_MOUSE	R	1249	0.9997	0.0859623	-0.219656	-0.292761	-0.201612	-0.0590706	-0.0259247	0.0805492	0.0704899	-0.222887	-0.0835743
	0.0157642	-0.00449104	Hspg2_R_3905	Hspg2	B1B0C7	CEEGVTVTTPSMSGAGSYLALPALTNMHHELR		tr|E9PZ16|E9PZ16_MOUSE	R	3906	0.9937	-2.78937	-3.1187	-3.00244	-2.99801	-2.78854	-2.72462	-3.11275	-2.80751	-3.01908	-3.01064
	0.363629	-0.0461468	Hspg2_R_893	Hspg2	B1B0C7	CKNNVVGR		sp|Q05793|PGBM_MOUSE, tr|E9PZ16|E9PZ16_MOUSE	R	894	0.9669	-3.14497	-3.18242	-3.23365	-3.32679	-3.01935	-3.09348	-3.07294	-3.15671	-3.20396	-3.14935
	0.296731	-0.0488972	Hspg2_R_4148	Hspg2	B1B0C7	CLCLPGFSGPR		sp|Q05793|PGBM_MOUSE, tr|E9PZ16|E9PZ16_MOUSE	R	4149	0.9996	1.75962	1.50307	1.60979	1.57677	1.70811	1.66987	1.76525	1.82937	1.54178	1.59557
	0.36223	-0.0817493	Hspg2_R_1667	Hspg2	B1B0C7	CQPLTKESLEVQIHPSR		sp|Q05793|PGBM_MOUSE, tr|E9PZ16|E9PZ16_MOUSE	R	1668	1	0.80047	0.470205	0.41214	0.427792	0.703796	0.847239	0.599596	0.681326	0.483831	0.611158
	0.111626	0.0207954	Hspg2_R_1885	Hspg2	B1B0C7	CSATGNPTPMLEWIGGPSGQLPAKAQIHNGILR		sp|Q05793|PGBM_MOUSE, tr|E9PZ16|E9PZ16_MOUSE	R	1886	0.9999	-1.44872	-1.55564	-1.4916	-1.57641	-1.23909	-1.35609	-1.4933	-1.51185	-1.57129	-1.48291
	0.697668	0.107422	Hspg2_T_427	Hspg2	B1B0C7	CVATGVPTPIINWR		sp|Q05793|PGBM_MOUSE, tr|E9PZ16|E9PZ16_MOUSE	T	428	0.9992	-4.29127	-4.45908	-4.37313	-4.49525	-4.32146	-4.29594	-4.53692	-4.48192	-4.70705	-4.45548
	0.88371	-0.123959	Hspg2_G_4060	Hspg2	B1B0C7	CVGEVSVNGKR		sp|Q05793|PGBM_MOUSE, tr|E9PZ16|E9PZ16_MOUSE	G	4061	0.9839	-4.91024	-5.01226	-5.07272	-5.01085	-4.74542	-4.67963	-4.90914	-4.80699	-4.93901	-4.79693
	0.37882	-0.121708	Hspg2_R_1121	Hspg2	B1B0C7	EVEQCTCPPGYR		sp|Q05793|PGBM_MOUSE, tr|E9PZ16|E9PZ16_MOUSE	R	1122	0.9596	-2.56278	-2.43789	-3.05664	-2.48292	-2.43694	-2.69992	-2.2554	-2.33254	-2.57426	-2.50651
	0.222266	0.0245502	Hspg2_R_998	Hspg2	B1B0C7	GDKVTSYGGELR		sp|Q05793|PGBM_MOUSE, tr|E9PZ16|E9PZ16_MOUSE	R	999	0.9999	0.391222	0.187721	0.228296	0.346146	0.229845	0.221945	0.326403	0.206232	0.226625	0.279274
	0.705376	0.095517	Hspg2_R_2179	Hspg2	B1B0C7	GGSLPAR		tr|E9PZ16|E9PZ16_MOUSE	R	2180	0.9683	0.609844	0.81443	0.80035	0.849005	0.721016	0.597174	0.82391	0.726204	0.517143	0.65263
	0.214179	0.0357342	Hspg2_R_2658	Hspg2	B1B0C7	GGSLPFR		sp|Q05793|PGBM_MOUSE, tr|E9PZ16|E9PZ16_MOUSE	R	2659	0.9401	-1.61745	-1.55999	-1.4558	-1.42967	-1.48524	-1.61822	-1.43828	-1.43167	-1.73405	-1.5046
	0.0813773	-0.046553	Hspg2_R_2755	Hspg2	B1B0C7	GGSLPTHHQTHGSR		sp|Q05793|PGBM_MOUSE, tr|E9PZ16|E9PZ16_MOUSE	R	2756	0.9997	-6.98128	-7.05884	-7.09692	-6.79309	-7.21497	-7.49844	-6.45279	-6.87798	-7.36479	-6.71833
	0.310397	-0.0587315	Hspg2_R_647	Hspg2	B1B0C7	GHTPTHPGTLNQR		sp|Q05793|PGBM_MOUSE, tr|E9PZ16|E9PZ16_MOUSE	R	648	0.9996	-4.29121	-4.44363	-4.1635	-4.282	-4.09259	-4.14338	-4.4022	-4.09841	-4.13159	-4.20369
	0.0520676	-0.00851822	Hspg2_R_485	Hspg2	B1B0C7	GMVFGIPDGVLELVPQR		sp|Q05793|PGBM_MOUSE, tr|E9PZ16|E9PZ16_MOUSE	R	486	1	1.37937	1.24175	1.3031	1.4103	1.44946	1.43574	1.24233	1.36733	1.29567	1.48549
	0.593151	-0.0993073	Hspg2_R_1133	Hspg2	B1B0C7	GPSCQDCDTGYTR		sp|Q05793|PGBM_MOUSE, tr|E9PZ16|E9PZ16_MOUSE	R	1134	0.9992	-1.21593	-1.39138	-1.30861	-1.43752	-1.18425	-1.1203	-1.1198	-1.14412	-1.46114	-1.1958
	0.989277	0.114055	Hspg2_R_2612	Hspg2	B1B0C7	GPSHVPSVSPPMR		tr|E9PZ16|E9PZ16_MOUSE	R	2613	1	0.318083	0.349428	0.480494	0.577824	0.399361	0.315271	0.428816	0.339483	0.179705	0.291639
	1.52549	0.213997	Hspg2_R_4288	Hspg2	B1B0C7	GSIQVDGEDLVTGR		sp|Q05793|PGBM_MOUSE, tr|E9PZ16|E9PZ16_MOUSE	R	4289	0.9998	-1.45556	-1.58321	-1.38622	-1.15598	-1.53229	-1.62967	-1.65514	-1.74753	-1.58387	-1.56703
	1.16238	0.112835	Hspg2_R_2950	Hspg2	B1B0C7	GSSLPAR		sp|Q05793|PGBM_MOUSE, tr|E9PZ16|E9PZ16_MOUSE	R	2951	0.9637	-1.44649	-1.46181	-1.42178	-1.40086	-1.33151	-1.42744	-1.48531	-1.5537	-1.70116	-1.45901
	0.0415518	0.0100891	Hspg2_R_3529	Hspg2	B1B0C7	IAHVELADAGQYR		sp|Q05793|PGBM_MOUSE, tr|E9PZ16|E9PZ16_MOUSE	R	3530	0.9984	-1.45799	-1.61262	-1.55117	-1.79202	-1.47256	-1.42275	-1.76206	-1.62421	-1.48581	-1.64197
	1.9308	-0.404502	Hspg2_N_2326	Hspg2	B1B0C7	LAYPPGSTSPIR		tr|E9PZ16|E9PZ16_MOUSE	N	2327	0.9999	1.29253	1.22776	1.05951	1.15804	1.38296	1.54163	1.99105	1.4894	1.35916	1.76205
	1.69035	0.203042	Hspg2_R_3339	Hspg2	B1B0C7	LEPTVPEDSGR		sp|Q05793|PGBM_MOUSE, tr|E9PZ16|E9PZ16_MOUSE	R	3340	0.9988	0.0104332	0.108288	0.189039	0.14583	0.0732956	-0.152992	0.0909138	-0.0128937	-0.2805	-0.132851
	0.205413	-0.0181206	Hspg2_R_3137	Hspg2	B1B0C7	LGIPVKLEPR		sp|Q05793|PGBM_MOUSE, tr|E9PZ16|E9PZ16_MOUSE	R	3138	0.9999	0.786776	0.823425	0.790749	0.861845	0.844231	0.798788	0.932684	0.894276	0.756187	0.815693
	0.709419	0.165242	Hspg2_R_2481	Hspg2	B1B0C7	LLQVTPTDSGEYVCR		tr|E9PZ16|E9PZ16_MOUSE	R	2482	0.9986	-2.27695	-2.30009	-2.6695	-2.36174	-2.2934	-2.57969	-2.83008	-2.38651	-2.61511	-2.31651
	0.0184568	0.00491524	Hspg2_R_1918	Hspg2	B1B0C7	LPAIEPSDQGQYLCR		sp|Q05793|PGBM_MOUSE, tr|E9PZ16|E9PZ16_MOUSE	R	1919	1	-0.455828	-0.408161	-0.449343	-0.0994091	-0.485884	-0.427958	-0.22352	-0.372217	-0.329336	-0.570169
	1.12629	-0.178404	Hspg2_R_2096	Hspg2	B1B0C7	LPQVSPADSGDYVCR		tr|E9PZ16|E9PZ16_MOUSE	R	2097	0.9927	-2.00054	-2.11544	-2.04606	-1.7889	-2.09564	-2.0351	-1.65374	-1.74443	-1.87996	-1.84133
	0.109975	0.0174088	Hspg2_R_2289	Hspg2	B1B0C7	LYILQASPADAGEYVCR		tr|E9PZ16|E9PZ16_MOUSE	R	2290	1	-1.75572	-1.85245	-1.77105	-1.64441	-1.57786	-1.78597	-1.80373	-1.62741	-1.78016	-1.69125
	0.696549	0.120855	Hspg2_R_812	Hspg2	B1B0C7	PCPCPYIDASR		sp|Q05793|PGBM_MOUSE, tr|E9PZ16|E9PZ16_MOUSE	R	813	0.9865	-3.835	-3.74884	-3.98473	-4.09315	-3.83034	-3.90258	-4.03786	-3.86548	-4.19427	-4.09614
	0.124376	-0.0274265	Hspg2_G_1134	Hspg2	B1B0C7	PSCQDCDTGYTR		sp|Q05793|PGBM_MOUSE, tr|E9PZ16|E9PZ16_MOUSE	G	1135	0.9991	2.0708	2.08477	1.89777	1.80706	2.04444	2.04585	2.12012	2.08227	1.76428	2.02947
	0.011201	0.00140038	Hspg2_V_3904	Hspg2	B1B0C7	RCEEGVTVTTPSMSGAGSYLALPALTNMHHELR		tr|E9PZ16|E9PZ16_MOUSE	V	3905	0.9444	-3.77214	-3.80172	-3.79846	-3.66713	-3.78149	-3.64836	-3.85341	-3.7391	-3.80012	-3.78695
	0.458818	0.0602898	Hspg2_R_3988	Hspg2	B1B0C7	SHEPLTLGR		tr|E9PZ16|E9PZ16_MOUSE	R	3989	0.9983	2.75214	2.79989	2.77312	2.73489	2.66065	2.56849	2.84845	2.7278	2.54978	2.7247
	0.263763	0.0764236	Hspg2_R_92	Hspg2	B1B0C7	SIEYSPQLEDASAKEFR		sp|Q05793|PGBM_MOUSE, tr|E9PZ16|E9PZ16_MOUSE	R	93	1	4.49222	4.75287	4.67176	4.64601	4.46692	4.27811	4.85539	4.66921	4.32122	4.52372
	2.57629	0.215487	Hspg2_R_4206	Hspg2	B1B0C7	SLPEVPETIEFEVR		sp|Q05793|PGBM_MOUSE, tr|E9PZ16|E9PZ16_MOUSE	R	4207	1	1.29049	1.37496	1.4077	1.41532	1.21474	1.01172	1.17094	1.14051	1.10501	1.1976
	0.0643166	0.0170891	Hspg2_R_3696	Hspg2	B1B0C7	SPTNLANR		sp|Q05793|PGBM_MOUSE, tr|E9PZ16|E9PZ16_MOUSE	R	3697	0.9701	-3.74878	-3.62449	-3.60982	-3.67996	-3.89459	-3.92994	-3.54862	-3.63412	-3.91325	-3.61716
	0.0713702	0.023616	Hspg2_R_1684	Hspg2	B1B0C7	SVVPQGGPHSLR		sp|Q05793|PGBM_MOUSE, tr|E9PZ16|E9PZ16_MOUSE	R	1685	1	4.11797	4.33053	4.39858	4.30637	4.18754	4.01001	4.60115	4.35494	4.04604	4.21077
	0.0473469	0.0138187	Hspg2_R_1457	Hspg2	B1B0C7	SYEIIFR		sp|Q05793|PGBM_MOUSE, tr|E9PZ16|E9PZ16_MOUSE	R	1458	0.9921	2.51489	2.6446	2.68527	2.6144	2.52151	2.32658	2.84875	2.70185	2.39322	2.64117
	0.0273189	0.00617332	Hspg2_R_1626	Hspg2	B1B0C7	TCESLGAGGYR		sp|Q05793|PGBM_MOUSE, tr|E9PZ16|E9PZ16_MOUSE	R	1627	0.9932	0.0847549	0.105467	-0.0390072	-0.0478687	0.182835	0.144846	0.154989	0.152821	-0.0338192	-0.163523
	0.979612	-0.673261	Hspg2_N_2808	Hspg2	B1B0C7	VHIPGVVPPIR		sp|Q05793|PGBM_MOUSE	N	2809	0.9998	-1.97927	-1.8333	-2.19658	-2.09576	-1.7552	-1.62207	-0.268234	-1.56541	-2.30754	-0.730551
	0.246332	-0.0784603	Cad_R_2051	Cad	B2RQC6-2	GTKQEEFESIEEALPDTDVLYMTR		sp|B2RQC6|PYR1_MOUSE, tr|E9QAI5|E9QAI5_MOUSE, tr|G3UWN2|G3UWN2_MOUSE	R	2052	0.9999	-4.74614	-4.68467	-5.18374	-5.34308	-4.95964	-4.92518	-5.04544	-4.85885	-4.87231	-4.8232
	0.0970059	0.0458019	Arhgap42_M_1	Arhgap42	B2RQE8	GLPTLEFSDSYLDSPDFR		tr|A0A1L1SSL0|A0A1L1SSL0_MOUSE, tr|Q9D333|Q9D333_MOUSE	M	2	1	-0.193623	-0.769146	-0.418238	-1.05249	-0.595076	-0.431793	-0.882486	-0.80191	-0.426174	-0.715216
	0.820779	0.176825	Prrt4_R_195	Prrt4	B2RU40	SLPLLPSLR			R	196	0.9973	0.498896	0.221104	0.493443	-0.0237885	0.344868	0.151453	-0.0537949	0.257807	0.207317	0.087616
	1.0026	0.0914692	Otud7b_M_1	Otud7b	B2RUR8	TLDMDAVLSDFVR	Otud7a	sp|Q8R554|OTU7A_MOUSE, tr|D3YYZ8|D3YYZ8_MOUSE, tr|D3Z210|D3Z210_MOUSE, tr|H3BKW8|H3BKW8_MOUSE	M	2	1	-0.915964	-0.759819	-0.805285	-0.853876	-0.875301	-0.869556	-0.918955	-0.833307	-0.983849	-1.06192
	0.448308	0.187067	Plxnb2_R_1168	Plxnb2	B2RXS4	DTAHNLPEFIVKFGSR			R	1169	1	-4.17731	-4.00151	-3.94346	-4.54047	-3.89856	-4.31196	-4.58549	-4.51686	-3.73023	-4.3521
	0.195516	-0.0226074	Plxnb2_R_1034	Plxnb2	B2RXS4	EAGALER	Ric8b	sp|Q80XE1-1|RIC8B_MOUSE, sp|Q80XE1|RIC8B_MOUSE, tr|A0A1L1SQ47|A0A1L1SQ47_MOUSE	R	1035	0.9488	4.60453	4.59697	4.5436	4.37674	4.5785	4.55849	4.52742	4.55976	4.53433	4.63338
	0.852095	0.0849644	Plxnb2_R_1119	Plxnb2	B2RXS4	GTNLNKAMTLEEAEAFVGAER			R	1120	1	-0.134382	-0.170921	-0.231611	-0.207285	-0.122753	-0.315466	-0.38773	-0.242212	-0.10047	-0.245897
	0.529764	0.0814339	Plxnb2_R_303	Plxnb2	B2RXS4	STGGPGAGLCVFPLDKVR			R	304	1	-1.08525	-1.22206	-0.963829	-0.91143	-1.13515	-1.20106	-1.10469	-1.29555	-1.04335	-1.08024
	1.00449	-0.325637	Ogdhl_R_32	Ogdhl	B2RXT3	SSGPPTTIPR		tr|E9Q7L0|E9Q7L0_MOUSE	R	33	0.9996	3.20581	3.12006	3.29644	3.31456	3.595	3.14925	4.07287	3.81586	3.49278	3.62929
	0.102437	-0.0235451	Rbm25_R_509	Rbm25	B2RY56	GSALQKR		tr|S4R2B0|S4R2B0_MOUSE	R	510	0.9668	-2.45785	-2.64147	-2.58633	-2.77265	-2.66193	-2.48589	-2.75048	-2.57184	-2.42878	-2.76551
	1.29605	-0.258686	Nebl_D_818	Nebl	B7ZCI2	AAYKGVQPHVVEMDR		sp|Q9DC07|LNEBL_MOUSE, tr|F6RM14|F6RM14_MOUSE	D	819	0.9982	-3.43634	-3.65651	-3.91066	-3.33298	-3.37459	-3.28458	-3.22179	-3.38143	-3.20451	-3.32534
	1.16141	0.138843	Nebl_R_550	Nebl	B7ZCI2	ASEIYSQR			R	551	0.9803	-2.69558	-2.85517	-2.74646	-2.81996	-2.60946	-2.98133	-2.94474	-2.89701	-2.90148	-2.69629
	0.432763	-0.0568527	Nebl_R_513	Nebl	B7ZCI2	ASEMASQKQYKKDLENEIKGR		tr|B7ZCI3|B7ZCI3_MOUSE	R	514	0.9977	-3.06026	-2.90001	-2.8942	-2.81412	-2.95017	-2.94587	-2.74497	-2.96528	-2.78313	-2.89525
	0.926278	0.10424	Nebl_R_725	Nebl	B7ZCI2	ATALSVTPEMER			R	726	0.9999	1.24925	1.37195	1.36863	1.3914	1.2098	1.2419	1.37076	1.22073	1.11359	1.12285
	0.47646	0.126537	Nebl_R_976	Nebl	B7ZCI2	DGDYIVNVQPIDDGWMYGTVQR		sp|Q9DC07|LNEBL_MOUSE	R	977	1	0.358728	0.66622	0.732485	0.799597	0.473089	0.305408	0.776342	0.570164	0.279388	0.466131
	1.29609	0.135628	Nebl_R_795	Nebl	B7ZCI2	GFTPVVDDPVTER		sp|Q9DC07|LNEBL_MOUSE, tr|F6RM14|F6RM14_MOUSE	R	796	1	2.81511	2.88573	2.85192	2.94465	2.79915	2.64311	2.87778	2.78552	2.57603	2.73598
	0.449871	0.0532471	Nebl_R_534	Nebl	B7ZCI2	GMQVNMDIPDMLR		tr|B7ZCI3|B7ZCI3_MOUSE	R	535	1	2.38937	2.52848	2.51032	2.50111	2.5476	2.41931	2.58458	2.48166	2.29751	2.4276
	0.634003	-0.194127	Nebl_R_771	Nebl	B7ZCI2	HVKEAQNNVSMVKYHEDFEKTKGR			R	772	0.9999	-1.1269	-1.48929	-1.56133	-1.6565	-1.09901	-1.44916	-1.00882	-1.00346	-1.10042	-1.40054
	1.25766	-0.168887	Nebl_-_0	Nebl	B7ZCI2	MKVPVSGDVKEETEEENVEQEENQEAKVSLKPVIEDLSMELAR		sp|Q0II04|NEBL_MOUSE, tr|A0A1B0GXL1|A0A1B0GXL1_MOUSE, tr|B7ZCI3|B7ZCI3_MOUSE	-	1	1	5.54639	5.58446	5.49508	5.74758	5.47484	5.56878	5.92686	5.7394	5.76087	5.69688
	0.0834751	0.0508801	Nebl_D_847	Nebl	B7ZCI2	PGSIFDIDPLEDNIQSR		tr|F6RM14|F6RM14_MOUSE	D	848	1	0.319	0.291971	-0.0196037	0.10931	0.917566	0.494869	0.464569	0.55102	-0.263973	0.117359
	0.497411	0.15836	Nebl_D_855	Nebl	B7ZCI2	PLEDNIQSR		tr|F6RM14|F6RM14_MOUSE	D	856	0.9852	1.13833	0.835646	0.911461	1.16418	0.93152	0.968559	0.427275	0.628218	1.14388	1.0214
	0.389924	0.0927902	Nebl_M_462	Nebl	B7ZCI2	QIDTDTLEIQR		tr|A0A1B0GXL1|A0A1B0GXL1_MOUSE, tr|B7ZCI3|B7ZCI3_MOUSE	M	463	0.9991	-2.8334	-3.33875	-3.00994	-3.02088	-2.9506	-2.96499	-3.3623	-3.08451	-3.10178	-3.10394
	0.00394868	0.000828552	Nebl_R_864	Nebl	B7ZCI2	SLHMLSEKASQYR			R	865	1	7.42785	7.54827	7.61818	7.70615	7.51657	7.52353	7.74794	7.60593	7.45512	7.48036
	0.333862	0.0997143	Nebl_R_948	Nebl	B7ZCI2	SMQPPAHLR		sp|Q9DC07|LNEBL_MOUSE	R	949	0.9999	1.96998	2.24019	2.23419	2.31052	1.9371	1.87432	2.40589	2.09657	1.81236	2.00429
	0.848794	0.178564	Nebl_R_845	Nebl	B7ZCI2	TDPGSIFDIDPLEDNIQSR		tr|F6RM14|F6RM14_MOUSE	R	846	1	1.42277	1.41179	1.68861	1.59529	1.33399	1.24652	1.6506	1.16952	1.18928	1.30371
	0.628493	0.116637	Nebl_R_1001	Nebl	B7ZCI2	TGMLPANYIEFVN		sp|Q9DC07|LNEBL_MOUSE	R	1002	0.9997	-3.70298	-3.39622	-3.38563	-3.41461	-3.56143	-3.72495	-3.3874	-3.65417	-3.74598	-3.53156
	0.522191	0.09039	Zfp512b_R_627	Zfp512b	B7ZCR6	SEHTAPPPEDPTDKIPEAEDLLGVER		tr|Q6PHP4|Q6PHP4_MOUSE	R	628	1	-1.50181	-1.43005	-1.36317	-1.2562	-1.40292	-1.62501	-1.40418	-1.57545	-1.562	-1.23947
	0.0351455	-0.00857773	Xpnpep3_Y_31	Xpnpep3	B7ZMP1-2	SLQPAPVKKIPNR		sp|B7ZMP1|XPP3_MOUSE, tr|E9Q7I3|E9Q7I3_MOUSE	Y	32	1	3.81115	3.93963	3.92994	3.74618	4.06523	3.83769	4.14157	3.79585	3.80873	3.95118
	0.00567986	0.000907516	Dip2c_R_76	Dip2c	B7ZMZ7	SAHIGVCDIR			R	77	0.9998	-0.924597	-0.947006	-0.938446	-1.06044	-0.778208	-0.824305	-0.994316	-0.957329	-0.909439	-0.967848
	1.12462	0.134445	Dip2c_R_4	Dip2c	B7ZMZ7	SLEGMALPLEVR		tr|B2RQ71|B2RQ71_MOUSE, tr|E9PWR4|E9PWR4_MOUSE	R	5	0.9978	-1.77446	-1.49904	-1.45643	-1.68545	-1.62081	-1.74258	-1.67316	-1.85104	-1.71136	-1.73028
	0.0459082	0.0058712	Dip2c_H_1310	Dip2c	B7ZMZ7	SLPLMESGKILPGVR		tr|A0A1Y7VMZ0|A0A1Y7VMZ0_MOUSE, tr|B2RQ71|B2RQ71_MOUSE, tr|E9PWR4|E9PWR4_MOUSE	H	1311	0.9934	-1.33416	-1.15611	-1.18192	-1.1175	-1.10314	-1.23084	-1.11975	-1.19979	-1.18645	-1.18535
	0.597141	-0.134561	2310061I04Rik_S_51	2310061I04Rik	B8JJ66	PTTPSGDESMEEHLAVMHER		tr|B8JJ67|B8JJ67_MOUSE, tr|B8JJ69|B8JJ69_MOUSE, tr|F6X1P1|F6X1P1_MOUSE	S	52	1	2.61167	2.72252	2.65546	2.39601	2.75524	2.70131	3.04885	2.76348	2.80414	2.49593
	0.5017	-0.156329	2310061I04Rik_P_52	2310061I04Rik	B8JJ66	TTPSGDESMEEHLAVMHER		tr|B8JJ67|B8JJ67_MOUSE, tr|B8JJ69|B8JJ69_MOUSE, tr|F6X1P1|F6X1P1_MOUSE	P	53	1	-1.14442	-1.14738	-0.934631	-0.601883	-0.779091	-1.14909	-0.61619	-0.743807	-0.590754	-0.725918
	0.427311	0.0870289	Itga9_A_30	Itga9	B8JK39	YNLDAQRPVR			A	31	0.9961	2.79266	2.90143	3.04294	2.77515	2.87551	2.82126	2.64324	2.63274	3.06908	2.78622
	0.356172	0.140483	Osbpl8_R_493	Osbpl8	B9EJ86	CLWIHPR		tr|A0A0R4J150|A0A0R4J150_MOUSE, tr|A0A5F8MPC5|A0A5F8MPC5_MOUSE	R	494	0.9441	-9.3626	-9.54923	-9.54911	-9.71223	-9.05615	-9.20677	-9.99581	-9.72973	-9.48414	-9.51528
	0.264541	0.0618671	Osbpl8_R_773	Osbpl8	B9EJ86	TPMVSVPKMKHKPTR		tr|A0A0R4J150|A0A0R4J150_MOUSE	R	774	1	1.74402	1.93677	1.93956	1.7107	2.05554	1.90226	1.53204	1.92674	1.88896	1.82725
	0.282969	0.0749996	Dnaaf5_R_834	Dnaaf5	B9EJR8	SATYCEQLLQHMQTMAAAR		tr|B2RY24|B2RY24_MOUSE	R	835	1	-1.46317	-1.86984	-1.53952	-1.73343	-1.61066	-1.72824	-2.0244	-1.59077	-1.52801	-1.72021
	0.520545	0.133342	Arxes1_-_0	Arxes1	C0HK79	MNSLLSR	Arxes2	sp|C0HK80|ARXS2_MOUSE	-	1	0.9874	2.41572	2.33615	2.53526	2.11642	2.5471	2.42541	1.91003	2.24276	2.3613	2.34443
	0.101178	0.0308516	Mfap1a_V_3	Mfap1a	C0HKD8	PSALMKQPPIQSTAGAVPVR	Mfap1b	sp|C0HKD9|MFA1B_MOUSE	V	4	0.9994	-9.46766	-9.51505	-9.46566	-9.75005	-9.33744	-9.36175	-9.74333	-9.70233	-9.59367	-9.28905
	1.41058	0.196795	H2ac4_R_21	H2ac4	C0HKE1	AGLQFPVGR	H2ac1, H2ac11, H2ac12, H2ac13, H2ac15, H2ac20, H2ac21, H2ac25, H2ac6, H2ac7, H2ac8, H2aj, H2ax, H2az1, H2az2, Hist1h2af, Hist1h2an, Hist1h2ao, Hist1h2ap, Hist2h2aa1	sp|C0HKE2|H2A1C_MOUSE, sp|C0HKE3|H2A1D_MOUSE, sp|C0HKE4|H2A1E_MOUSE, sp|C0HKE5|H2A1G_MOUSE, sp|C0HKE6|H2A1I_MOUSE, sp|C0HKE7|H2A1N_MOUSE, sp|C0HKE8|H2A1O_MOUSE, sp|C0HKE9|H2A1P_MOUSE, sp|P0C0S6|H2AZ_MOUSE, sp|P27661|H2AX_MOUSE, sp|Q3THW5|H2AV_MOUSE, sp|Q64522|H2A2B_MOUSE, sp|Q64523|H2A2C_MOUSE, sp|Q6GSS7|H2A2A_MOUSE, sp|Q8BFU2|H2A3_MOUSE, sp|Q8CGP5|H2A1F_MOUSE, sp|Q8CGP6|H2A1H_MOUSE, sp|Q8CGP7|H2…	R	22	0.9997	5.07276	5.21395	5.23161	5.25931	5.22648	4.95275	5.25215	5.04569	4.80983	4.95972
	1.5679	0.15401	H2ac4_R_82	H2ac4	C0HKE1	HLQLAIR	H2ac1, H2ac11, H2ac12, H2ac13, H2ac15, H2ac20, H2ac25, H2ac6, H2ac7, H2ac8, H2aj, H2ax, H2az1, H2az2, Hist1h2af, Hist1h2an, Hist1h2ao, Hist1h2ap, Hist2h2aa1	sp|C0HKE2|H2A1C_MOUSE, sp|C0HKE3|H2A1D_MOUSE, sp|C0HKE4|H2A1E_MOUSE, sp|C0HKE5|H2A1G_MOUSE, sp|C0HKE6|H2A1I_MOUSE, sp|C0HKE7|H2A1N_MOUSE, sp|C0HKE8|H2A1O_MOUSE, sp|C0HKE9|H2A1P_MOUSE, sp|P0C0S6|H2AZ_MOUSE, sp|P27661|H2AX_MOUSE, sp|Q3THW5|H2AV_MOUSE, sp|Q64523|H2A2C_MOUSE, sp|Q6GSS7|H2A2A_MOUSE, sp|Q8BFU2|H2A3_MOUSE, sp|Q8CGP5|H2A1F_MOUSE, sp|Q8CGP6|H2A1H_MOUSE, sp|Q8CGP7|H2A1K_MOUSE, sp|Q8R1M2|H2…	R	83	0.9596	4.86277	5.03359	4.96151	4.94309	5.04633	4.79303	4.89826	4.91225	4.65381	4.81988
	1.04456	0.152654	H2ac4_R_36	H2ac4	C0HKE1	KGNYSER	H2ac11, H2ac12, H2ac13, H2ac15, H2ac25, H2ac6, H2ac7, H2ac8, Hist1h2af, Hist1h2an, Hist1h2ao, Hist1h2ap	sp|C0HKE2|H2A1C_MOUSE, sp|C0HKE3|H2A1D_MOUSE, sp|C0HKE4|H2A1E_MOUSE, sp|C0HKE5|H2A1G_MOUSE, sp|C0HKE6|H2A1I_MOUSE, sp|C0HKE7|H2A1N_MOUSE, sp|C0HKE8|H2A1O_MOUSE, sp|C0HKE9|H2A1P_MOUSE, sp|Q8BFU2|H2A3_MOUSE, sp|Q8CGP5|H2A1F_MOUSE, sp|Q8CGP6|H2A1H_MOUSE, sp|Q8CGP7|H2A1K_MOUSE	R	37	0.9938	5.93252	6.25797	6.19217	6.0085	6.00008	5.9046	6.05297	5.8896	5.77274	6.00807
	0.0825094	-0.00683861	H2ac4_R_89	H2ac4	C0HKE1	NDEELNKLLGR	H2ac1, H2ac11, H2ac12, H2ac13, H2ac15, H2ac25, H2ac6, H2ac7, H2ac8, H2aj, Hist1h2af, Hist1h2an, Hist1h2ao, Hist1h2ap	sp|C0HKE2|H2A1C_MOUSE, sp|C0HKE3|H2A1D_MOUSE, sp|C0HKE4|H2A1E_MOUSE, sp|C0HKE5|H2A1G_MOUSE, sp|C0HKE6|H2A1I_MOUSE, sp|C0HKE7|H2A1N_MOUSE, sp|C0HKE8|H2A1O_MOUSE, sp|C0HKE9|H2A1P_MOUSE, sp|Q8BFU2|H2A3_MOUSE, sp|Q8CGP5|H2A1F_MOUSE, sp|Q8CGP6|H2A1H_MOUSE, sp|Q8CGP7|H2A1K_MOUSE, sp|Q8R1M2|H2AJ_MOUSE, tr|A0A0N4SV66|A0A0N4SV66_MOUSE, tr|Q8CGP4|Q8CGP4_MOUSE	R	90	0.9997	4.00165	3.98287	4.05209	4.01516	4.02265	4.06134	4.04863	4.01057	3.91742	4.07065
	0.813382	-0.0950279	Rnaset2a_Q_60	Rnaset2a	C0HKG5	DSLDYWTIHGLWPDR	Rnaset2b	sp|C0HKG6|RNT2B_MOUSE	Q	61	0.9999	-1.81035	-1.95041	-1.83952	-2.00602	-1.76621	-1.82759	-1.8274	-1.80471	-1.61887	-1.81881
	1.75016	-0.242217	Rnaset2a_N_57	Rnaset2a	C0HKG5	SCQDSLDYWTIHGLWPDR	Rnaset2b	sp|C0HKG6|RNT2B_MOUSE	N	58	1	2.85786	2.64613	2.78785	2.64419	2.55934	2.90296	2.72272	3.07188	3.00467	3.00422
	0.253887	-0.0416977	Mtx3_R_154	Mtx3	D3YTP3	GEPPLYHVQEVEAQIYR			R	155	1	1.4753	1.38918	1.70107	1.65414	1.5216	1.63912	1.53275	1.59512	1.48861	1.69418
	0.886014	0.182476	Synpo2l_S_13	Synpo2l	D3YU08	CDKAPAPELQDPFYAELQR			S	14	0.9405	-7.44835	-7.20016	-7.03177	-7.02444	-7.06295	-7.48571	-7.07596	-7.35338	-7.45478	-7.31021
	0.454123	0.350926	Synpo2l_-_0	Synpo2l	D3YU08	METTIQEPLGQASCDKAPAPELQDPFYAELQR			-	1	0.9968	-4.01275	-3.51616	-3.63778	-3.47804	-2.88111	-3.12238	-3.75476	-4.97619	-3.77207	-3.65507
	1.4187	0.29881	Ccnyl1_R_90	Ccnyl1	D3YUJ3-2	SLDIFDER		sp|D3YUJ3|CCYL1_MOUSE	R	91	0.9644	-1.89475	-1.87752	-1.48484	-1.9959	-1.74928	-2.20304	-2.20979	-2.14993	-1.77376	-2.15982
	0.517899	0.330177	Hnrnph3_R_272	Hnrnph3	D3YWT1	DGMDNQGGYGSVGR		tr|D3Z3N4|D3Z3N4_MOUSE	R	273	0.987	-2.32414	-2.03294	-2.50853	-3.626	-2.15543	-3.1185	-2.72332	-3.02357	-2.62142	-2.81112
	0.218213	0.0327404	Hnrnph3_R_55	Hnrnph3	D3YWT1	STGEAFVQFASKEIAENALGKHKER		tr|D3Z3N4|D3Z3N4_MOUSE	R	56	1	-2.06428	-2.07975	-2.06716	-2.17779	-1.92245	-2.05297	-2.20261	-1.99673	-2.20422	-2.0186
	0.332868	0.0812248	Osbpl5_T_12	Osbpl5	D3YWU9	MKEEAFLR		sp|Q9ER64|OSBL5_MOUSE, tr|G5E833|G5E833_MOUSE	T	13	0.9989	0.570087	0.333637	0.406134	0.0729313	0.422373	0.43408	0.0459023	0.231358	0.371277	0.316422
	0.111426	0.088224	Vsig10_G_21	Vsig10	D3YX43	LQLLLNPSR			G	22	0.989	-1.34957	-1.60879	-1.98013	-2.21547	-2.01756	-1.39276	-2.71255	-1.97074	-1.36902	-2.16757
	0.0334249	-0.00373878	Kmt5a_M_1	Kmt5a	D3YXI6	GEAGAVGR			M	2	0.9413	-3.99532	-4.14854	-4.08928	-3.98736	-3.99006	-3.95493	-4.05289	-4.06639	-4.06674	-4.05091
	0.58986	0.123875	Safb_R_302	Safb	D3YXK2	CQWSEADAPLAVVKR	Safb2	sp|Q80YR5|SAFB2_MOUSE, tr|S4R1M2|S4R1M2_MOUSE	R	303	1	0.852306	0.913431	0.873848	0.636868	0.982309	1.01793	0.592981	0.71772	0.542107	0.768652
	0.303789	0.041383	Safb_R_817	Safb	D3YXK2	DGWGYGSNKR		tr|S4R1M2|S4R1M2_MOUSE	R	818	0.9999	0.436399	0.642174	0.647425	0.582733	0.552027	0.431473	0.686451	0.491436	0.488308	0.556175
	1.00833	0.0862301	Safb_R_797	Safb	D3YXK2	EGQHYPER		tr|S4R1M2|S4R1M2_MOUSE	R	798	0.9926	0.651154	0.796759	0.820158	0.757095	0.70532	0.574205	0.672119	0.639383	0.631748	0.781879
	0.367945	0.047517	Klc2_R_451	Klc2	D3YXZ3	SLGALYR		tr|Q91YS4|Q91YS4_MOUSE	R	452	0.9793	0.119627	0.318638	0.232239	-0.0092411	0.19735	0.109104	0.138742	0.168501	0.113211	0.0914688
	0.736532	0.128695	Obsl1_R_1102	Obsl1	D3YYU8	CEVAPAGSQVR		tr|A0A0A0MQG1|A0A0A0MQG1_MOUSE, tr|A0A803ZIZ6|A0A803ZIZ6_MOUSE, tr|F7AGE9|F7AGE9_MOUSE	R	1103	0.9934	-0.798216	-0.944401	-0.91502	-1.18541	-0.880005	-0.854446	-1.21309	-1.06132	-1.116	-1.12168
	0.195094	0.0267696	Obsl1_R_1393	Obsl1	D3YYU8	GGEPLPLDSR		tr|A0A803ZIZ6|A0A803ZIZ6_MOUSE, tr|F7AGE9|F7AGE9_MOUSE	R	1394	0.9948	-3.49229	-3.47098	-3.68944	-3.52855	-3.44372	-3.55827	-3.438	-3.53508	-3.64022	-3.58727
	0.374279	-0.104746	Obsl1_-_0	Obsl1	D3YYU8	MKAGSGDQGSPPCFLR		tr|A0A0B4J1L4|A0A0B4J1L4_MOUSE, tr|A0A803ZIZ6|A0A803ZIZ6_MOUSE	-	1	1	1.49439	1.11122	1.49292	1.02214	1.19257	1.50222	1.13139	1.54044	1.39524	1.26769
	1.59278	0.165402	Obsl1_R_1087	Obsl1	D3YYU8	SLDLQFGAPGHVELR		tr|A0A0A0MQG1|A0A0A0MQG1_MOUSE, tr|A0A803ZIZ6|A0A803ZIZ6_MOUSE	R	1088	1	1.75631	1.94613	1.9792	1.73575	1.78079	1.72199	1.60144	1.71836	1.5896	1.73978
	0.321468	0.0286114	Obsl1_R_600	Obsl1	D3YYU8	SPHVVFNGSAHLVPTAR		sp|D3YYU8-2|OBSL1_MOUSE, tr|A0A0A0MQG1|A0A0A0MQG1_MOUSE, tr|A0A0B4J1L4|A0A0B4J1L4_MOUSE, tr|A0A803ZIZ6|A0A803ZIZ6_MOUSE	R	601	1	0.411741	0.382811	0.47027	0.330893	0.457796	0.487474	0.335421	0.351994	0.336916	0.398649
	1.3193	0.076828	Obsl1_R_1136	Obsl1	D3YYU8	TLTLPHAQPEDAGEYVCETR		tr|A0A0A0MQG1|A0A0A0MQG1_MOUSE, tr|A0A803ZIZ6|A0A803ZIZ6_MOUSE, tr|F7AGE9|F7AGE9_MOUSE	R	1137	1	-1.17633	-1.27968	-1.10789	-1.21124	-1.17734	-1.21384	-1.25289	-1.32072	-1.28104	-1.26813
	0.617364	0.0841499	CEFIP_R_237	CEFIP	D3Z1D3	TPDHVAGSFEPR			R	238	0.9966	-3.7416	-3.71672	-3.61595	-3.53214	-3.40988	-3.76527	-3.61086	-3.71062	-3.6982	-3.65209
	0.0360894	-0.00850525	Ncor2_-_0	Ncor2	D3Z2J5	MFPENLAEGETQMR		tr|A0A0G2JEQ5|A0A0G2JEQ5_MOUSE	-	1	0.9788	-5.29797	-5.10228	-4.9402	-4.99904	-4.85292	-5.0398	-5.14219	-5.01159	-4.9854	-4.9709
	0.170237	0.0164577	Akr1b10_R_269	Akr1b10	D3Z494	ACGLFAASHNEDFPFHAEY		tr|G5E895|G5E895_MOUSE	R	270	1	1.56421	1.62709	1.66013	1.76171	1.71165	1.6735	1.6285	1.62145	1.61708	1.70197
	0.186613	-0.0166176	Mrpl48_H_51	Mrpl48	D3Z6C8	YKTKPTR		tr|E9QPQ8|E9QPQ8_MOUSE	H	52	0.9861	5.11792	5.12248	5.18029	5.18079	5.16792	5.20904	5.27699	5.12671	5.09532	5.14444
	0.653622	0.151599	Cald1_D_85	Cald1	D3Z6I7	EEAALLER		tr|E9Q0M9|E9Q0M9_MOUSE, tr|E9Q9F3|E9Q9F3_MOUSE, tr|E9QA15|E9QA15_MOUSE, tr|E9QA16|E9QA16_MOUSE, tr|Q8VCQ8|Q8VCQ8_MOUSE, tr|S4R1T7|S4R1T7_MOUSE	D	86	0.929	-2.68725	-2.93886	-2.75104	-2.85971	-2.52313	-2.65983	-3.16759	-2.87263	-3.02917	-2.78876
	0.376318	-0.0423824	Cald1_R_425	Cald1	D3Z6I7	STHQAAVVSKIDSR		tr|E9Q0M9|E9Q0M9_MOUSE, tr|E9QA15|E9QA15_MOUSE, tr|E9QA16|E9QA16_MOUSE, tr|Q8VCQ8|Q8VCQ8_MOUSE, tr|S4R1T7|S4R1T7_MOUSE	R	426	1	4.31045	4.37652	4.31121	4.35486	4.20951	4.29525	4.51123	4.29756	4.31028	4.36014
	0.391876	-0.15932	Cald1_N_66	Cald1	D3Z6I7	SVPDEESKPASSNTQVEGDEEAALLER		tr|E9Q0M9|E9Q0M9_MOUSE, tr|E9Q9F3|E9Q9F3_MOUSE, tr|E9QA15|E9QA15_MOUSE, tr|E9QA16|E9QA16_MOUSE, tr|Q8VCQ8|Q8VCQ8_MOUSE, tr|S4R1T7|S4R1T7_MOUSE	N	67	0.9992	-3.44879	-3.44661	-3.85962	-3.21604	-3.7777	-3.41193	-3.12229	-3.35342	-3.89602	-3.16849
	1.35054	-0.736082	Cald1_N_79	Cald1	D3Z6I7	TQVEGDEEAALLER		tr|E9Q0M9|E9Q0M9_MOUSE, tr|E9Q9F3|E9Q9F3_MOUSE, tr|E9QA15|E9QA15_MOUSE, tr|E9QA16|E9QA16_MOUSE, tr|Q8VCQ8|Q8VCQ8_MOUSE, tr|S4R1T7|S4R1T7_MOUSE	N	80	0.9986	-1.08576	-1.18624	-1.8276	-2.15176	-0.98905	-0.883673	-0.666262	-0.210842	-1.40545	-0.393763
	0.442857	0.0878685	Gls_R_53	Gls	D3Z7P3-2	LHPWWGGGGR		sp|D3Z7P3|GLSK_MOUSE	R	54	0.9997	1.29449	1.29636	1.40373	1.12102	1.23845	1.42386	0.958298	1.11791	1.27057	1.14406
	0.701614	0.110577	Dnajc13_R_90	Dnajc13	D4AFX7	TELLTEALR		tr|G3X922|G3X922_MOUSE	R	91	0.9089	-4.45402	-4.56292	-4.41405	-4.26198	-4.25613	-4.61352	-4.31898	-4.44841	-4.56573	-4.55535
	0.153223	0.0132416	Ndufv1_R_88	Ndufv1	D6RG60	GGAGFPTGLKWSFMNKPSDGR		tr|A0A494BA02|A0A494BA02_MOUSE	R	89	1	1.02687	1.05436	0.974941	1.10205	1.06711	0.995052	0.988371	1.00421	1.12769	1.04379
	0.507165	-0.118859	Opa1_L_201	Opa1	E0CXD1	LLGSPGETAFR		tr|F6U775|F6U775_MOUSE, tr|H7BX01|H7BX01_MOUSE	L	202	0.9941	0.575823	0.0992756	0.607866	0.524868	0.477875	0.517729	0.652683	0.443398	0.771601	0.494595
	0.087393	-0.0121185	Grip2_R_546	Grip2	E0CXE0	TGTLEPGDKLLAIDNIR		tr|E0CXS4|E0CXS4_MOUSE, tr|G3XA20|G3XA20_MOUSE	R	547	1	1.02513	1.07385	1.17481	1.04114	1.07618	0.977556	1.04066	1.11824	1.07635	1.23888
	0.151027	0.0348778	E0CYV9_R_620	E0CYV9	E0CYV9	SLAYPYFEALNISSR			R	621	0.9989	-2.69343	-2.41055	-2.29616	-2.24206	-2.4876	-2.36943	-2.35675	-2.49805	-2.53276	-2.54718
	3.0424	-0.146173	Mtcl2_R_899	Mtcl2	E1U8D0-2	SEKTHDKEGVSEAELGGTGLKR		sp|E1U8D0|MTCL2_MOUSE	R	900	1	-0.98773	-1.0661	-0.969234	-1.00687	-1.03675	-0.83226	-0.94762	-0.830261	-0.83799	-0.887686
	1.62583	-0.644085	Fga_T_22	Fga	E9PV24-2	EDKGEFLSEGGGVR		sp|E9PV24|FIBA_MOUSE	T	23	0.9686	-0.820349	-1.18369	-1.45637	-0.725946	-0.991081	-0.851059	0.279587	-0.282017	-0.544319	-0.559202
	0.142499	-0.0539742	Fga_R_115	Fga	E9PV24-2	GDFANANNFDNTYGQVSEDLRR		sp|E9PV24|FIBA_MOUSE	R	116	1	2.07859	2.16725	2.05714	2.31795	2.17704	1.87723	2.68157	2.31975	2.02707	2.16222
	1.10323	-0.732522	Fga_R_406	Fga	E9PV24-2	SCSKTITKTVTGPDGR		sp|E9PV24|FIBA_MOUSE	R	407	0.9999	1.28795	1.15825	0.831448	2.14217	1.30519	1.27728	3.08455	2.16473	1.96753	1.89353
	0.740492	-0.125072	Fga_R_406	Fga	E9PV24-2	SCSKTITKTVTGPDGRR		sp|E9PV24|FIBA_MOUSE	R	407	0.9894	0.825905	0.747147	0.913141	0.914335	0.883747	0.840918	1.24586	1.06093	0.951387	0.810539
	1.07591	-0.698936	Fga_T_19	Fga	E9PV24-2	TDTEDKGEFLSEGGGVR		sp|E9PV24|FIBA_MOUSE	T	20	1	7.23446	7.09393	6.90178	7.87332	7.16803	7.08591	9.0125	8.12171	7.79978	7.7463
	0.924027	-0.686843	Fga_D_21	Fga	E9PV24-2	TEDKGEFLSEGGGVR		sp|E9PV24|FIBA_MOUSE	D	22	0.9986	-1.80798	-2.6033	-0.992767	-1.1298	-0.546644	-0.274368	-0.777588	-1.16667	-0.472015	-0.955637
	0.108334	0.0200869	Myo18b_R_2087	Myo18b	E9PV66	RCMELEKYVEELATVR			R	2088	0.9485	-9.43713	-9.52736	-9.57932	-9.52744	-9.45695	-9.31761	-9.70575	-9.58087	-9.55355	-9.47086
	0.279294	0.083427	Gcn1_M_1	Gcn1	E9PVA8	AADTQVSETLKR			M	2	1	1.45422	1.25949	1.23314	0.971684	1.33719	1.41023	0.861601	1.11599	1.34203	1.10874
	2.01682	0.235662	Gcn1_R_2191	Gcn1	E9PVA8	SLVSGLIR			R	2192	0.9833	-1.38514	-1.39787	-1.28901	-1.60097	-1.55561	-1.67535	-1.78516	-1.74041	-1.55906	-1.64692
	0.220952	-0.0428711	Mki67_R_31	Mki67	E9PVX6-2	SIECDIR		sp|E9PVX6|KI67_MOUSE	R	32	0.9599	-3.72374	-3.56226	-3.70023	-3.86195	-3.58959	-3.6266	-3.86997	-3.60834	-3.55645	-3.56207
	1.13127	0.141597	Dpysl3_R_609	Dpysl3	E9PWE8	GMYDGPVFDLTTTPKGGTPAGSTR		sp|Q62188|DPYL3_MOUSE, tr|Q3TT92|Q3TT92_MOUSE	R	610	0.9987	-0.0366192	-0.0790443	0.195997	0.0536518	-0.0558643	-0.281702	-0.177359	-0.0318546	-0.101284	-0.0376663
	0.150573	-0.0217369	Dpysl3_R_633	Dpysl3	E9PWE8	GSPTRPNPPVR		sp|Q62188|DPYL3_MOUSE, tr|Q3TT92|Q3TT92_MOUSE	R	634	0.9995	-1.38152	-1.23282	-1.40096	-1.21468	-1.18018	-1.16255	-1.22291	-1.26506	-1.29885	-1.3521
	0.397953	0.0695694	Dpysl3_R_668	Dpysl3	E9PWE8	IVAPPGGR	Crmp1, Dpysl2	sp|O08553|DPYL2_MOUSE, sp|P97427|DPYL1_MOUSE, sp|Q62188|DPYL3_MOUSE, tr|Q3TT92|Q3TT92_MOUSE, tr|Q6P1J1|Q6P1J1_MOUSE	R	669	0.9966	-0.437876	-0.226076	-0.171848	-0.00448608	-0.258942	-0.231127	-0.22434	-0.414827	-0.262383	-0.314398
	0.226024	-0.0310043	Dpysl3_R_129	Dpysl3	E9PWE8	LLIKGGR		sp|Q62188|DPYL3_MOUSE, tr|Q3TT92|Q3TT92_MOUSE	R	130	0.9769	-5.94658	-5.90885	-5.75129	-5.69506	-5.84411	-5.86585	-5.68952	-5.83829	-5.79242	-5.8048
	0.921788	0.1029	Dpysl3_R_110	Dpysl3	E9PWE8	SATGKEVLQNLGPKDKSDR			R	111	1	0.692612	0.714802	0.811161	0.486273	0.698313	0.610952	0.526182	0.570408	0.522631	0.658485
	2.06417	-0.336528	Dpysl3_F_587	Dpysl3	E9PWE8	SDYVYKR		sp|Q62188|DPYL3_MOUSE, tr|Q3TT92|Q3TT92_MOUSE	F	588	0.913	-2.44474	-2.63556	-2.58516	-2.66915	-2.24345	-2.23649	-2.3225	-2.17771	-1.96968	-2.18904
	0.458844	0.0824924	Dpysl3_F_651	Dpysl3	E9PWE8	SLSGTQVDEGVR		sp|Q62188|DPYL3_MOUSE, tr|Q3TT92|Q3TT92_MOUSE	F	652	0.9992	1.91062	1.8787	2.07645	1.936	1.70826	1.84	1.64382	1.77252	1.83982	2.00141
	0.437759	-0.0716072	Col6a3_G_2368	Col6a3	E9PWQ3	DSVDQCALIQSIR		tr|A0A087WS16|A0A087WS16_MOUSE, tr|J3QQ16|J3QQ16_MOUSE	G	2369	0.94	1.0654	0.82184	0.940231	0.876007	0.865772	0.865906	1.05499	1.13489	0.81554	1.05596
	0.323198	0.0440769	Col6a3_R_1189	Col6a3	E9PWQ3	ELGTIQQVISER		tr|A0A087WS16|A0A087WS16_MOUSE, tr|D3YWD1|D3YWD1_MOUSE, tr|J3QQ16|J3QQ16_MOUSE	R	1190	1	0.522549	0.562918	0.587906	0.594034	0.556305	0.465694	0.690941	0.559809	0.342255	0.544628
	0.152414	-0.0272087	Col6a3_R_1597	Col6a3	E9PWQ3	ELPNIEER		tr|A0A087WS16|A0A087WS16_MOUSE, tr|D3YWD1|D3YWD1_MOUSE, tr|J3QQ16|J3QQ16_MOUSE	R	1598	0.9504	0.622808	0.707424	0.766214	0.540739	0.89617	0.697807	0.77285	0.839968	0.706257	0.652517
	0.528584	-0.0942135	Col6a3_R_2367	Col6a3	E9PWQ3	GDSVDQCALIQSIR		tr|A0A087WS16|A0A087WS16_MOUSE, tr|J3QQ16|J3QQ16_MOUSE	R	2368	1	-1.24884	-1.46018	-1.44225	-1.25944	-1.1533	-1.22683	-1.14699	-1.11501	-1.44586	-1.15825
	0.76837	0.117326	Col6a3_R_2209	Col6a3	E9PWQ3	GGPGQPGFEGEQGTR		tr|A0A087WS16|A0A087WS16_MOUSE, tr|J3QQ16|J3QQ16_MOUSE	R	2210	0.9971	-2.40018	-2.2137	-2.27529	-2.26584	-2.14642	-2.5721	-2.16735	-2.43621	-2.35972	-2.3527
	0.329281	-0.132827	Col6a3_G_1099	Col6a3	E9PWQ3	GPTPNTGAALEFVLR		tr|A0A087WS16|A0A087WS16_MOUSE, tr|D3YWD1|D3YWD1_MOUSE, tr|J3QQ16|J3QQ16_MOUSE	G	1100	1	-1.73994	-2.61362	-2.49878	-1.97574	-2.13585	-1.84369	-2.22163	-2.01434	-2.07017	-2.14997
	1.17897	-0.261538	Col6a3_L_811	Col6a3	E9PWQ3	IQPLTTYVSGGVQEVPLSQPESKR		tr|D3YWD1|D3YWD1_MOUSE	L	812	0.9992	-0.912271	-1.01162	-1.00657	-0.989275	-0.807285	-1.00342	-0.288921	-0.644758	-0.797382	-0.684855
	0.712837	-0.20634	Col6a3_Q_810	Col6a3	E9PWQ3	LIQPLTTYVSGGVQEVPLSQPESKR		tr|D3YWD1|D3YWD1_MOUSE	Q	811	1	2.40658	2.06216	2.20343	2.12621	2.2044	2.18828	2.82052	2.48331	2.05404	2.48834
	0.910332	0.117345	Col6a3_R_1987	Col6a3	E9PWQ3	LMHLEFGR		tr|A0A087WS16|A0A087WS16_MOUSE, tr|J3QQ16|J3QQ16_MOUSE	R	1988	0.999	-0.76284	-0.542105	-0.52424	-0.571024	-0.610607	-0.777349	-0.566908	-0.645945	-0.873934	-0.733406
	1.01607	-0.232818	Col6a3_D_1683	Col6a3	E9PWQ3	PTDEFFLR		tr|A0A087WS16|A0A087WS16_MOUSE, tr|D3YWD1|D3YWD1_MOUSE, tr|J3QQ16|J3QQ16_MOUSE	D	1684	0.9785	-0.608168	-0.960873	-0.856895	-0.693611	-0.345724	-0.514622	-0.328081	-0.400833	-0.680101	-0.377542
	0.402483	-0.121829	Col6a3_N_1681	Col6a3	E9PWQ3	SDPTDEFFLR		tr|A0A087WS16|A0A087WS16_MOUSE, tr|D3YWD1|D3YWD1_MOUSE, tr|J3QQ16|J3QQ16_MOUSE	N	1682	0.9548	-2.55773	-3.02984	-2.93569	-2.85933	-3.21955	-3.0353	-2.68013	-2.94076	-2.6064	-2.73042
	0.107739	-0.0519939	Col6a3_R_405	Col6a3	E9PWQ3	SFGDLQEQILPYLVGVAQR		tr|D3YWD1|D3YWD1_MOUSE	R	406	1	-3.11869	-3.34809	-3.48773	-3.03944	-3.37502	-3.7071	-2.96405	-2.80577	-3.4063	-3.22578
	0.885286	-0.163791	Col6a3_G_1017	Col6a3	E9PWQ3	SGPVSGEKDVVFLIDGSEGVR		tr|A0A087WS16|A0A087WS16_MOUSE, tr|D3YWD1|D3YWD1_MOUSE, tr|J3QQ16|J3QQ16_MOUSE	G	1018	0.9905	-2.03618	-2.09896	-2.11871	-1.77847	-2.20782	-2.10982	-1.71513	-1.87817	-1.82762	-1.89044
	0.0989437	-0.049387	Col6a3_R_802	Col6a3	E9PWQ3	SLPSLPQQLIQPLTTYVSGGVQEVPLSQPESKR		tr|D3YWD1|D3YWD1_MOUSE	R	803	1	-4.41437	-4.50303	-4.3632	-3.95835	-3.87426	-4.42647	-4.07932	-4.10852	-4.49786	-3.7541
	0.129347	-0.140214	Col6a3_K_1491	Col6a3	E9PWQ3	SQSSVLEAIR		tr|A0A087WS16|A0A087WS16_MOUSE, tr|D3YWD1|D3YWD1_MOUSE, tr|J3QQ16|J3QQ16_MOUSE	K	1492	0.9144	-10.5756	-9.78345	-9.50816	-9.50291	-9.32399	-10.3982	-9.65532	-9.10281	-10.2727	-8.56403
	1.40987	0.14551	Col6a3_R_1717	Col6a3	E9PWQ3	VGIEHLLR		tr|A0A087WS16|A0A087WS16_MOUSE, tr|J3QQ16|J3QQ16_MOUSE	R	1718	0.9993	-0.297117	-0.0473194	-0.170635	-0.124437	-0.16824	-0.427073	-0.191654	-0.233599	-0.365797	-0.317179
	0.284458	0.0383801	Col6a3_R_1674	Col6a3	E9PWQ3	VGLVQYNSDPTDEFFLR		tr|A0A087WS16|A0A087WS16_MOUSE, tr|D3YWD1|D3YWD1_MOUSE, tr|J3QQ16|J3QQ16_MOUSE	R	1675	1	-3.08649	-3.28906	-3.03696	-3.1692	-3.16156	-3.30503	-3.21311	-3.20352	-3.09117	-3.12234
	1.18127	-0.158046	Col6a3_S_1425	Col6a3	E9PWQ3	VVESDAADIVFLIDSSDAVKPDGIAHIR		tr|A0A087WS16|A0A087WS16_MOUSE, tr|D3YWD1|D3YWD1_MOUSE, tr|J3QQ16|J3QQ16_MOUSE	S	1426	1	-2.57382	-2.51035	-2.51114	-2.34041	-2.49796	-2.55318	-2.32062	-2.22736	-2.35044	-2.19186
	0.786793	0.131414	Kifc3_R_651	Kifc3	E9PWU7	SLSALGDVIAALR		sp|O35231-2|KIFC3_MOUSE, sp|O35231|KIFC3_MOUSE, tr|A0A1D5RLM0|A0A1D5RLM0_MOUSE	R	652	0.9999	-0.686623	-0.559826	-0.595325	-0.700432	-0.961348	-0.727383	-0.904444	-0.719	-0.967958	-0.841839
	0.135803	0.0502129	Kifc3_R_31	Kifc3	E9PWU7	TVEAMSQLQEELVVLR		tr|A0A1D5RMG8|A0A1D5RMG8_MOUSE	R	32	0.9975	-2.92714	-2.75627	-2.88984	-3.17418	-3.07256	-2.74448	-3.31816	-2.75414	-3.25934	-2.99493
	0.367865	-0.0698605	Lmo7_N_1104	Lmo7	E9PYF4	AQETGNLVMDVR		tr|E9PYI7|E9PYI7_MOUSE, tr|F6TFN2|F6TFN2_MOUSE, tr|F6VG99|F6VG99_MOUSE	N	1105	0.9823	-1.45937	-1.784	-1.62017	-1.8121	-1.80704	-1.67808	-1.76899	-1.48309	-1.61571	-1.58752
	0.196997	-0.0162251	Lmo7_R_1355	Lmo7	E9PYF4	EAQAWAEAEAKAWAEAQAR		tr|E9PYI7|E9PYI7_MOUSE, tr|F6TFN2|F6TFN2_MOUSE, tr|F6VG99|F6VG99_MOUSE	R	1356	1	0.240217	0.305521	0.343391	0.287447	0.248005	0.312258	0.310305	0.386259	0.221472	0.275414
	0.816442	0.0560734	Lmo7_R_917	Lmo7	E9PYF4	GISSLPR		tr|E9PYI7|E9PYI7_MOUSE, tr|F6TFN2|F6TFN2_MOUSE, tr|F6VG99|F6VG99_MOUSE	R	918	0.9903	-0.4536	-0.470013	-0.344849	-0.383499	-0.39554	-0.443552	-0.379681	-0.458811	-0.526564	-0.51926
	0.019735	-0.0059761	Lmo7_R_1513	Lmo7	E9PYF4	SASVNKEPICLPGIMR		tr|E9PYI7|E9PYI7_MOUSE, tr|F6TFN2|F6TFN2_MOUSE, tr|F6VG99|F6VG99_MOUSE	R	1514	0.9999	-2.74055	-2.48025	-2.44136	-2.62298	-2.66255	-2.73766	-2.26792	-2.60094	-2.75309	-2.55821
	0.143562	0.0649326	Lmo7_R_485	Lmo7	E9PYF4	SFSEPDDAVER		tr|E0CZD8|E0CZD8_MOUSE, tr|E9PYI7|E9PYI7_MOUSE, tr|F6VG99|F6VG99_MOUSE, tr|Q3UPW3|Q3UPW3_MOUSE	R	486	0.9998	-1.83147	-1.51889	-1.32775	-1.12371	-1.6518	-1.71156	-1.20956	-1.92559	-1.50729	-1.42429
	0.483549	0.0954472	Lmo7_R_1027	Lmo7	E9PYF4	SLDQFSDMR		tr|E9PYI7|E9PYI7_MOUSE, tr|F6TFN2|F6TFN2_MOUSE, tr|F6VG99|F6VG99_MOUSE	R	1028	0.9999	-2.46881	-2.11685	-2.14876	-2.28461	-2.40748	-2.54957	-2.21042	-2.31865	-2.48043	-2.34467
	0.945753	-0.105953	Lmo7_R_1475	Lmo7	E9PYF4	SSKKDQAPSEAELER		tr|E9PYI7|E9PYI7_MOUSE, tr|F6TFN2|F6TFN2_MOUSE, tr|F6VG99|F6VG99_MOUSE	R	1476	1	5.27064	5.40922	5.42466	5.3493	5.4783	5.36298	5.61842	5.5695	5.40795	5.50304
	0.247355	-0.0874931	Lmo7_R_289	Lmo7	E9PYF4	SWASPVYTETDGTFSSTQR		tr|E0CZD8|E0CZD8_MOUSE, tr|E9PYI7|E9PYI7_MOUSE, tr|F6VG99|F6VG99_MOUSE, tr|Q3UPW3|Q3UPW3_MOUSE	R	290	1	0.44277	0.674456	0.88274	1.15765	0.92881	0.784119	1.18187	0.758919	0.797346	1.00164
	0.266124	-0.0407112	Lmo7_R_1500	Lmo7	E9PYF4	TSLHNDNSWIR		tr|E9PYI7|E9PYI7_MOUSE, tr|F6TFN2|F6TFN2_MOUSE, tr|F6VG99|F6VG99_MOUSE	R	1501	1	-1.08428	-1.0058	-0.963335	-0.877148	-0.832211	-0.942947	-0.822149	-0.814631	-1.06252	-0.916967
	1.60485	0.209505	Lmo7_R_1216	Lmo7	E9PYF4	WAWDQEEER		tr|E9PYI7|E9PYI7_MOUSE, tr|F6TFN2|F6TFN2_MOUSE, tr|F6VG99|F6VG99_MOUSE	R	1217	0.9895	-3.42332	-3.31749	-3.4673	-3.13401	-3.2944	-3.45586	-3.61756	-3.6812	-3.509	-3.42042
	0.583425	0.0902405	Chd2_R_1621	Chd2	E9PZM4	DNYSHPNKR			R	1622	0.9767	-5.56456	-5.69758	-5.77495	-5.71747	-5.40426	-5.83249	-5.74134	-5.72548	-5.68164	-5.62908
	0.13715	-0.0307117	Tns1_S_851	Tns1	E9Q0S6	AETPVAALPEFPR		tr|A0A087WQ94|A0A087WQ94_MOUSE, tr|A0A087WQM0|A0A087WQM0_MOUSE, tr|A0A087WQS0|A0A087WQS0_MOUSE, tr|A0A087WRU0|A0A087WRU0_MOUSE, tr|A0A1D5RM59|A0A1D5RM59_MOUSE, tr|A0A6I8MWZ2|A0A6I8MWZ2_MOUSE	S	852	0.9682	-3.02192	-3.09009	-2.98551	-3.0251	-2.79929	-2.85548	-2.96073	-2.8471	-3.22228	-2.88275
	0.571907	0.14193	Tns1_H_745	Tns1	E9Q0S6	SAPIRPSYSAQEGLAGYQR		tr|A0A087WQ94|A0A087WQ94_MOUSE, tr|A0A087WQM0|A0A087WQM0_MOUSE, tr|A0A087WQS0|A0A087WQS0_MOUSE, tr|A0A087WRU0|A0A087WRU0_MOUSE, tr|A0A1D5RM59|A0A1D5RM59_MOUSE, tr|A0A6I8MWZ2|A0A6I8MWZ2_MOUSE	H	746	1	0.88043	0.984167	1.00611	0.750681	0.890762	0.638403	1.11001	0.710739	0.462072	0.881275
	0.0681206	-0.0262482	Tns1_G_1246	Tns1	E9Q0S6	SFPSVVSSDQGPR		tr|A0A087WQ94|A0A087WQ94_MOUSE, tr|A0A087WQM0|A0A087WQM0_MOUSE, tr|A0A087WQS0|A0A087WQS0_MOUSE, tr|A0A087WRU0|A0A087WRU0_MOUSE, tr|A0A1D5RM59|A0A1D5RM59_MOUSE, tr|A0A6I8MWZ2|A0A6I8MWZ2_MOUSE	G	1247	0.9988	-1.95014	-1.85013	-1.82142	-1.64201	-1.59436	-1.84709	-1.62366	-1.53333	-2.17771	-1.54502
	0.580113	0.111624	Tns1_R_843	Tns1	E9Q0S6	SKPSPQLSAETPVAALPEFPR		tr|A0A087WQ94|A0A087WQ94_MOUSE, tr|A0A087WQM0|A0A087WQM0_MOUSE, tr|A0A087WQS0|A0A087WQS0_MOUSE, tr|A0A087WRU0|A0A087WRU0_MOUSE, tr|A0A1D5RM59|A0A1D5RM59_MOUSE, tr|A0A6I8MWZ2|A0A6I8MWZ2_MOUSE	R	844	1	-4.30511	-4.52743	-4.31576	-4.41733	-4.08836	-4.55954	-4.26501	-4.35505	-4.55038	-4.48214
	0.309079	0.0720242	Tns1_R_789	Tns1	E9Q0S6	SQSFPDVEPQLPQAPTR		tr|A0A087WQ94|A0A087WQ94_MOUSE, tr|A0A087WQM0|A0A087WQM0_MOUSE, tr|A0A087WQS0|A0A087WQS0_MOUSE, tr|A0A087WRU0|A0A087WRU0_MOUSE, tr|A0A1D5RM59|A0A1D5RM59_MOUSE, tr|A0A6I8MWZ2|A0A6I8MWZ2_MOUSE	R	790	1	3.63968	3.8159	3.8923	3.62153	3.70877	3.41586	3.92473	3.64762	3.57766	3.7522
	0.676594	0.123957	Tns1_R_1178	Tns1	E9Q0S6	SYVESVAR		tr|A0A087WQ94|A0A087WQ94_MOUSE, tr|A0A087WQM0|A0A087WQM0_MOUSE, tr|A0A087WQS0|A0A087WQS0_MOUSE, tr|A0A087WRU0|A0A087WRU0_MOUSE, tr|A0A1D5RM59|A0A1D5RM59_MOUSE, tr|A0A6I8MWZ2|A0A6I8MWZ2_MOUSE	R	1179	0.9959	2.19801	2.33927	2.39779	2.25033	2.14014	1.98288	2.40431	2.21378	1.9928	2.11197
	0.979158	0.169813	Tns1_R_1014	Tns1	E9Q0S6	TPEEEPLNLEGLVAHR		tr|A0A087WQ94|A0A087WQ94_MOUSE, tr|A0A087WQM0|A0A087WQM0_MOUSE, tr|A0A087WQS0|A0A087WQS0_MOUSE, tr|A0A087WRU0|A0A087WRU0_MOUSE, tr|A0A1D5RM59|A0A1D5RM59_MOUSE, tr|A0A6I8MWZ2|A0A6I8MWZ2_MOUSE	R	1015	1	-1.45112	-1.36006	-1.28726	-1.45632	-1.57118	-1.62805	-1.32783	-1.61565	-1.8255	-1.57798
	0.366849	-0.0829777	Septin7_V_21	Septin7	E9Q1G8	AQPKNLEGYVGFANLPNQVYR		sp|O55131|SEPT7_MOUSE	V	22	0.9999	-4.48368	-4.74681	-4.69495	-4.91984	-4.76728	-4.45635	-4.88968	-4.58018	-4.64073	-4.63074
	0.770324	-0.0887096	Septin7_M_20	Septin7	E9Q1G8	VAQPKNLEGYVGFANLPNQVYR			M	21	1	5.79989	5.67658	5.72547	5.52399	5.79751	5.80317	5.7035	5.87855	5.75839	5.82337
	0.342751	-0.0666088	Irf2bp2_R_249	Irf2bp2	E9Q1P8	SPADSLSSAAGASELSAEGAGKGR			R	250	1	3.93579	3.87741	3.85607	3.53698	4.00642	3.9245	3.92477	3.82714	3.88668	3.98262
	0.153907	0.0229946	Ncor1_R_376	Ncor1	E9Q2B2	SEHEISEIIDGLSEQENNEKQMR		sp|Q60974-2|NCOR1_MOUSE, sp|Q60974|NCOR1_MOUSE, tr|E9Q8K6|E9Q8K6_MOUSE, tr|Q5RIM6|Q5RIM6_MOUSE, tr|Q5RIN0|Q5RIN0_MOUSE	R	377	1	1.04067	1.18296	1.11006	0.859396	0.998232	0.979811	1.00026	0.988653	1.02083	1.08678
	0.133756	0.0178379	Ncor1_R_1293	Ncor1	E9Q2B2	SIHEIPR	Ncor2	sp|Q60974-2|NCOR1_MOUSE, sp|Q60974|NCOR1_MOUSE, sp|Q9WU42-2|NCOR2_MOUSE, sp|Q9WU42|NCOR2_MOUSE, tr|D3Z2J5|D3Z2J5_MOUSE, tr|E9PY55|E9PY55_MOUSE, tr|E9Q701|E9Q701_MOUSE, tr|E9Q9V3|E9Q9V3_MOUSE, tr|E9Q9Y2|E9Q9Y2_MOUSE, tr|F6Z4B2|F6Z4B2_MOUSE, tr|F7C134|F7C134_MOUSE, tr|F8VQL9|F8VQL9_MOUSE, tr|Q5RIM6|Q5RIM6_MOUSE, tr|Q8CHB6|Q8CHB6_MOUSE	R	1294	0.9943	1.90488	1.9916	1.90551	1.74189	1.83213	1.8518	1.81383	1.81596	1.83532	1.96991
	0.116315	-0.0170174	Ncor1_R_234	Ncor1	E9Q2B2	SIVQIIYDENR	Ncor2	sp|Q60974-2|NCOR1_MOUSE, sp|Q60974|NCOR1_MOUSE, sp|Q9WU42|NCOR2_MOUSE, tr|E9PY55|E9PY55_MOUSE, tr|E9Q701|E9Q701_MOUSE, tr|E9Q8K6|E9Q8K6_MOUSE, tr|E9Q9V3|E9Q9V3_MOUSE, tr|F8VQL9|F8VQL9_MOUSE, tr|Q5RIM6|Q5RIM6_MOUSE, tr|Q5RIN0|Q5RIN0_MOUSE, tr|Q8BK32|Q8BK32_MOUSE	R	235	1	2.33037	2.45752	2.39755	2.24085	2.34921	2.29579	2.26941	2.37827	2.41846	2.49866
	0.866206	-0.108397	Ncor1_R_1492	Ncor1	E9Q2B2	SSAAGEVYR		sp|Q60974-2|NCOR1_MOUSE, sp|Q60974|NCOR1_MOUSE, tr|E9Q9Y2|E9Q9Y2_MOUSE, tr|F7C134|F7C134_MOUSE, tr|Q5RIM6|Q5RIM6_MOUSE, tr|Q8CHB6|Q8CHB6_MOUSE	R	1493	0.999	0.317938	0.238436	0.199986	-0.0113983	0.150455	0.290854	0.163067	0.279692	0.325603	0.378185
	0.560632	0.0706509	Ncor1_R_44	Ncor1	E9Q2B2	SSHIEVSQASQLLQQQQQQQQLR		tr|E0CYX5|E0CYX5_MOUSE, tr|E9Q8K6|E9Q8K6_MOUSE, tr|Q5RIM6|Q5RIM6_MOUSE, tr|Q5RIN0|Q5RIN0_MOUSE, tr|Q8BK32|Q8BK32_MOUSE	R	45	1	0.703934	0.767282	0.835337	0.682585	0.779158	0.752171	0.47777	0.726095	0.681561	0.777445
	3.11499	0.224112	Hectd4_R_4000	Hectd4	E9Q2E4	TADHAAPEITLDPLEIVGGEIR			R	4001	1	-1.96015	-1.98521	-1.93487	-2.04851	-1.97568	-2.06661	-2.29977	-2.23437	-2.20559	-2.21864
	0.0385967	0.0139965	Cep350_Q_1445	Cep350	E9Q309	ICEMAELTR			Q	1446	0.9664	-3.06868	-3.5676	-3.13711	-2.93514	-3.09434	-3.07245	-3.44315	-3.14024	-3.12013	-3.09689
	0.352426	0.15517	Ryr2_R_3509	Ryr2	E9Q401	SNIHLQGKLEDPAIR		tr|A0A1Y7VK09|A0A1Y7VK09_MOUSE, tr|F6U7V1|F6U7V1_MOUSE	R	3510	1	0.494652	0.867193	0.987112	0.476027	0.996454	0.481939	0.431444	0.363676	1.21149	0.557041
	0.906077	0.407207	Ryr2_R_1638	Ryr2	E9Q401	SVDILELTEQEELLQFHYHTLR		tr|F6U7V1|F6U7V1_MOUSE	R	1639	1	-3.19186	-3.60672	-3.06105	-3.04971	-3.24575	-3.67067	-4.15805	-3.9274	-2.89332	-3.54168
	1.14934	-0.263998	Tpm1_T_72	Tpm1	E9Q456	ALQKLEEAEKAADESER	Tpm2, Tpm3, Tpm3-rs7	sp|P21107-2|TPM3_MOUSE, sp|P21107|TPM3_MOUSE, sp|P58771-2|TPM1_MOUSE, sp|P58771|TPM1_MOUSE, sp|P58774-2|TPM2_MOUSE, sp|P58774|TPM2_MOUSE, tr|A0A0R4J1P2|A0A0R4J1P2_MOUSE, tr|A2AIM4|A2AIM4_MOUSE, tr|B7ZNL3|B7ZNL3_MOUSE, tr|D3Z2H9|D3Z2H9_MOUSE, tr|D3Z6I8|D3Z6I8_MOUSE, tr|E9Q448|E9Q448_MOUSE, tr|E9Q450|E9Q450_MOUSE, tr|E9Q452|E9Q452_MOUSE, tr|E9Q453|E9Q453_MOUSE, tr|E9Q454|E9Q454_MOUSE, tr|E9Q455|E9Q…	T	73	1	-0.392897	-0.232843	-0.251209	-0.277115	-0.324154	-0.212797	0.200521	-0.275568	0.329601	-0.199987
	1.20635	-0.151691	Tpm1_L_70	Tpm1	E9Q456	ATALQKLEEAEKAADESER	Tpm2, Tpm3, Tpm3-rs7	sp|P21107-2|TPM3_MOUSE, sp|P21107|TPM3_MOUSE, sp|P58771-2|TPM1_MOUSE, sp|P58771|TPM1_MOUSE, sp|P58774-2|TPM2_MOUSE, sp|P58774|TPM2_MOUSE, tr|A0A0R4J1P2|A0A0R4J1P2_MOUSE, tr|A2AIM4|A2AIM4_MOUSE, tr|B7ZNL3|B7ZNL3_MOUSE, tr|D3Z2H9|D3Z2H9_MOUSE, tr|D3Z6I8|D3Z6I8_MOUSE, tr|E9Q448|E9Q448_MOUSE, tr|E9Q450|E9Q450_MOUSE, tr|E9Q452|E9Q452_MOUSE, tr|E9Q453|E9Q453_MOUSE, tr|E9Q454|E9Q454_MOUSE, tr|E9Q455|E9Q…	L	71	1	-0.898386	-0.746943	-0.838911	-0.527847	-0.684238	-0.627148	-0.552877	-0.551847	-0.675499	-0.530499
	1.37611	0.168321	Tpm1_R_55	Tpm1	E9Q456	IQLVEEELDR	Tpm2, Tpm3, Tpm3-rs7	sp|P21107-2|TPM3_MOUSE, sp|P21107|TPM3_MOUSE, sp|P58771-2|TPM1_MOUSE, sp|P58771|TPM1_MOUSE, sp|P58774-2|TPM2_MOUSE, sp|P58774|TPM2_MOUSE, tr|A0A0R4J1P2|A0A0R4J1P2_MOUSE, tr|A2AIM4|A2AIM4_MOUSE, tr|A2AIM5|A2AIM5_MOUSE, tr|B7ZNL3|B7ZNL3_MOUSE, tr|D3Z2H9|D3Z2H9_MOUSE, tr|D3Z6I8|D3Z6I8_MOUSE, tr|E9Q448|E9Q448_MOUSE, tr|E9Q450|E9Q450_MOUSE, tr|E9Q452|E9Q452_MOUSE, tr|E9Q453|E9Q453_MOUSE, tr|E9Q454|E9Q…	R	56	0.9998	5.1475	5.21614	5.23902	5.29037	5.16662	4.93059	5.25624	5.10942	4.89802	5.02377
	1.04341	0.0973648	Tpm1_R_55	Tpm1	E9Q456	IQLVEEELDRAQER	Tpm2, Tpm3, Tpm3-rs7	sp|P21107-2|TPM3_MOUSE, sp|P21107|TPM3_MOUSE, sp|P58771-2|TPM1_MOUSE, sp|P58771|TPM1_MOUSE, sp|P58774-2|TPM2_MOUSE, sp|P58774|TPM2_MOUSE, tr|A0A0R4J1P2|A0A0R4J1P2_MOUSE, tr|A2AIM4|A2AIM4_MOUSE, tr|A2AIM5|A2AIM5_MOUSE, tr|B7ZNL3|B7ZNL3_MOUSE, tr|D3Z2H9|D3Z2H9_MOUSE, tr|D3Z6I8|D3Z6I8_MOUSE, tr|E9Q448|E9Q448_MOUSE, tr|E9Q450|E9Q450_MOUSE, tr|E9Q452|E9Q452_MOUSE, tr|E9Q453|E9Q453_MOUSE, tr|E9Q454|E9Q…	R	56	1	4.22206	4.38769	4.31425	4.39137	4.27811	4.20382	4.34926	4.26273	4.13456	4.15629
	0.526956	-0.130454	Tpm1_Q_75	Tpm1	E9Q456	KLEEAEKAADESER	Tpm2, Tpm3, Tpm3-rs7	sp|P21107-2|TPM3_MOUSE, sp|P21107|TPM3_MOUSE, sp|P58771-2|TPM1_MOUSE, sp|P58771|TPM1_MOUSE, sp|P58774-2|TPM2_MOUSE, sp|P58774|TPM2_MOUSE, tr|A0A0R4J1P2|A0A0R4J1P2_MOUSE, tr|A2AIM4|A2AIM4_MOUSE, tr|B7ZNL3|B7ZNL3_MOUSE, tr|D3Z2H9|D3Z2H9_MOUSE, tr|D3Z6I8|D3Z6I8_MOUSE, tr|E9Q448|E9Q448_MOUSE, tr|E9Q450|E9Q450_MOUSE, tr|E9Q452|E9Q452_MOUSE, tr|E9Q453|E9Q453_MOUSE, tr|E9Q454|E9Q454_MOUSE, tr|E9Q455|E9Q…	Q	76	0.9998	-0.248417	0	-0.130625	-0.156189	-0.39773	-0.182861	0.0649128	-0.234262	0.26721	-0.19569
	0.131669	-0.0135075	Tpm1_R_69	Tpm1	E9Q456	LATALQKLEEAEKAADESER	Tpm2, Tpm3, Tpm3-rs7	sp|P21107-2|TPM3_MOUSE, sp|P21107|TPM3_MOUSE, sp|P58771-2|TPM1_MOUSE, sp|P58771|TPM1_MOUSE, sp|P58774-2|TPM2_MOUSE, sp|P58774|TPM2_MOUSE, tr|A0A0R4J1P2|A0A0R4J1P2_MOUSE, tr|A2AIM4|A2AIM4_MOUSE, tr|B7ZNL3|B7ZNL3_MOUSE, tr|D3Z2H9|D3Z2H9_MOUSE, tr|D3Z6I8|D3Z6I8_MOUSE, tr|E9Q448|E9Q448_MOUSE, tr|E9Q450|E9Q450_MOUSE, tr|E9Q452|E9Q452_MOUSE, tr|E9Q453|E9Q453_MOUSE, tr|E9Q454|E9Q454_MOUSE, tr|E9Q455|E9Q…	R	70	1	2.89898	2.95914	2.98337	2.96863	2.91124	2.98916	3.04361	2.9933	2.83801	2.92482
	0.397961	-0.17272	Tpm1_Q_57	Tpm1	E9Q456	LVEEELDR	Tpm2, Tpm3, Tpm3-rs7	sp|P21107-2|TPM3_MOUSE, sp|P21107|TPM3_MOUSE, sp|P58771-2|TPM1_MOUSE, sp|P58771|TPM1_MOUSE, sp|P58774-2|TPM2_MOUSE, sp|P58774|TPM2_MOUSE, tr|A0A0R4J1P2|A0A0R4J1P2_MOUSE, tr|A2AIM4|A2AIM4_MOUSE, tr|A2AIM5|A2AIM5_MOUSE, tr|B7ZNL3|B7ZNL3_MOUSE, tr|D3Z2H9|D3Z2H9_MOUSE, tr|D3Z6I8|D3Z6I8_MOUSE, tr|E9Q448|E9Q448_MOUSE, tr|E9Q450|E9Q450_MOUSE, tr|E9Q452|E9Q452_MOUSE, tr|E9Q453|E9Q453_MOUSE, tr|E9Q454|E9Q…	Q	58	0.9068	-0.713015	-0.482269	-0.818727	-0.772165	-1.40277	-0.99007	-0.475462	-0.818058	-0.317585	-0.724174
	1.1162	-0.128949	Tpm1_A_66	Tpm1	E9Q456	QERLATALQKLEEAEKAADESER	Tpm2, Tpm3, Tpm3-rs7	sp|P21107-2|TPM3_MOUSE, sp|P21107|TPM3_MOUSE, sp|P58771-2|TPM1_MOUSE, sp|P58771|TPM1_MOUSE, sp|P58774-2|TPM2_MOUSE, sp|P58774|TPM2_MOUSE, tr|A0A0R4J1P2|A0A0R4J1P2_MOUSE, tr|A2AIM4|A2AIM4_MOUSE, tr|B7ZNL3|B7ZNL3_MOUSE, tr|D3Z2H9|D3Z2H9_MOUSE, tr|D3Z6I8|D3Z6I8_MOUSE, tr|E9Q448|E9Q448_MOUSE, tr|E9Q450|E9Q450_MOUSE, tr|E9Q452|E9Q452_MOUSE, tr|E9Q453|E9Q453_MOUSE, tr|E9Q454|E9Q454_MOUSE, tr|E9Q455|E9Q…	A	67	0.9999	-2.1039	-2.08242	-2.05008	-1.96077	-1.90961	-1.98672	-1.71351	-1.87711	-2.0008	-1.88391
	0.296499	-0.142823	Tpm1_I_56	Tpm1	E9Q456	QLVEEELDR	Tpm2, Tpm3, Tpm3-rs7	sp|P21107-2|TPM3_MOUSE, sp|P21107|TPM3_MOUSE, sp|P58771-2|TPM1_MOUSE, sp|P58771|TPM1_MOUSE, sp|P58774-2|TPM2_MOUSE, sp|P58774|TPM2_MOUSE, tr|A0A0R4J1P2|A0A0R4J1P2_MOUSE, tr|A2AIM4|A2AIM4_MOUSE, tr|A2AIM5|A2AIM5_MOUSE, tr|B7ZNL3|B7ZNL3_MOUSE, tr|D3Z2H9|D3Z2H9_MOUSE, tr|D3Z6I8|D3Z6I8_MOUSE, tr|E9Q448|E9Q448_MOUSE, tr|E9Q450|E9Q450_MOUSE, tr|E9Q452|E9Q452_MOUSE, tr|E9Q453|E9Q453_MOUSE, tr|E9Q454|E9Q…	I	57	0.9958	0.927149	1.20072	0.971523	1.07726	0.281025	0.806894	1.1581	0.780085	1.47052	0.956192
	1.34273	0.177472	Tpm1_R_15	Tpm1	E9Q456	SLQEQADAAEER		tr|E9Q453|E9Q453_MOUSE, tr|E9Q455|E9Q455_MOUSE, tr|G5E8R0|G5E8R0_MOUSE, tr|G5E8R1|G5E8R1_MOUSE, tr|G5E8R2|G5E8R2_MOUSE, tr|S4R261|S4R261_MOUSE	R	16	1	-2.76668	-2.65739	-2.41767	-2.67992	-2.68349	-2.87701	-2.84559	-2.94214	-2.74383	-2.68395
	0.685732	-0.298652	Tpm1_A_71	Tpm1	E9Q456	TALQKLEEAEKAADESER	Tpm2, Tpm3, Tpm3-rs7	sp|P21107-2|TPM3_MOUSE, sp|P21107|TPM3_MOUSE, sp|P58771-2|TPM1_MOUSE, sp|P58771|TPM1_MOUSE, sp|P58774-2|TPM2_MOUSE, sp|P58774|TPM2_MOUSE, tr|A0A0R4J1P2|A0A0R4J1P2_MOUSE, tr|A2AIM4|A2AIM4_MOUSE, tr|B7ZNL3|B7ZNL3_MOUSE, tr|D3Z2H9|D3Z2H9_MOUSE, tr|D3Z6I8|D3Z6I8_MOUSE, tr|E9Q448|E9Q448_MOUSE, tr|E9Q450|E9Q450_MOUSE, tr|E9Q452|E9Q452_MOUSE, tr|E9Q453|E9Q453_MOUSE, tr|E9Q454|E9Q454_MOUSE, tr|E9Q455|E9Q…	A	72	1	0.489973	0.938442	0.804733	0.915646	0.518488	0.566309	1.21709	0.794994	1.68807	0.894083
	1.18447	0.13197	Pcsk6_R_501	Pcsk6	E9Q4D0	SIPIVQVLR		tr|F6XJP7|F6XJP7_MOUSE, tr|H3BJL4|H3BJL4_MOUSE	R	502	0.9982	-0.320604	-0.398287	-0.228493	-0.428888	-0.541943	-0.433334	-0.632862	-0.492573	-0.507565	-0.511732
	0.444123	0.124326	Acacb_R_2008	Acacb	E9Q4Z2	SPVPITTPSDPIDR			R	2009	0.9255	-6.14757	-6.01874	-5.89448	-5.97099	-6.10246	-6.49437	-5.8156	-6.09178	-6.33697	-6.01716
	1.05811	0.164387	Rnf213_R_2051	Rnf213	E9Q555	SPGHLYLVEIPQGLSVQPKR		tr|A0A171EBL2|A0A171EBL2_MOUSE, tr|A0A8I4P9C4|A0A8I4P9C4_MOUSE	R	2052	1	0.887707	0.701212	0.941107	0.626373	0.862123	0.70635	0.48558	0.521708	0.806765	0.676186
	0.0624736	-0.00981712	Dsp_R_1850	Dsp	E9Q557	AKATLEAESR		tr|E9PZW0|E9PZW0_MOUSE	R	1851	0.9999	-1.11524	-1.18295	-1.16606	-1.16326	-0.999916	-0.999411	-1.14967	-1.01995	-1.23278	-1.17653
	0.471917	0.0668568	Dsp_R_162	Dsp	E9Q557	ALYKAISVPR		tr|E9PZW0|E9PZW0_MOUSE	R	163	0.9999	0.480227	0.349247	0.375475	0.410248	0.287836	0.409437	0.369833	0.38942	0.30378	0.0962791
	2.29965	0.154214	Dsp_R_2087	Dsp	E9Q557	DLIDFDDR		tr|E9PZW0|E9PZW0_MOUSE	R	2088	0.9786	0.226517	0.229307	0.35586	0.289312	0.369957	0.16544	0.216959	0.147112	0.0584106	0.111959
	0.338508	0.0554752	Dsp_R_1259	Dsp	E9Q557	DLKDEIVR			R	1260	0.9495	-4.33041	-4.09119	-4.04041	-4.10477	-4.01471	-4.14969	-4.29641	-4.2452	-4.05242	-4.11516
	0.40155	0.11104	Dsp_N_127	Dsp	E9Q557	DQMEIIDGLIR		tr|E9PZW0|E9PZW0_MOUSE	N	128	0.9998	-1.6216	-1.52082	-1.7003	-1.82068	-1.70579	-2.15341	-1.75188	-1.86016	-1.45465	-1.70429
	0.884142	-0.120579	Dsp_N_1269	Dsp	E9Q557	DSILQATEQR			N	1270	0.9028	-0.407869	-0.77692	-0.575317	-0.608311	-0.564024	-0.39032	-0.622673	-0.417063	-0.448298	-0.451193
	0.30696	-0.0508636	Dsp_R_1198	Dsp	E9Q557	EYENELAKVR			R	1199	0.9919	-2.57334	-2.62072	-2.68143	-2.30473	-2.52307	-2.58826	-2.40429	-2.48097	-2.48412	-2.49133
	0.53907	-0.0407234	Dsp_R_2025	Dsp	E9Q557	GAGAIAGASASPKEKYSLVEAKR		tr|E9PZW0|E9PZW0_MOUSE	R	2026	0.9999	-0.675961	-0.652395	-0.692402	-0.739401	-0.646744	-0.62393	-0.53253	-0.662516	-0.726885	-0.657425
	0.97574	0.119111	Dsp_R_2651	Dsp	E9Q557	GIVDSITGQR		tr|E9PZW0|E9PZW0_MOUSE	R	2652	0.9999	-1.40352	-1.314	-1.25918	-1.29032	-1.33918	-1.40454	-1.27612	-1.40325	-1.64744	-1.4704
	0.428368	0.0775555	Dsp_R_2163	Dsp	E9Q557	GLIDRDLYR		tr|E9PZW0|E9PZW0_MOUSE	R	2164	0.9954	-0.770147	-0.459206	-0.445589	-0.488409	-0.523314	-0.62237	-0.442387	-0.551451	-0.772846	-0.685389
	1.68646	0.168385	Dsp_R_2756	Dsp	E9Q557	ISTEEAIR		tr|E9PZW0|E9PZW0_MOUSE	R	2757	0.9863	-1.2155	-1.01388	-0.977461	-1.01304	-1.13149	-1.22512	-1.12623	-1.24075	-1.36411	-1.23707
	0.588313	-0.111556	Dsp_R_1509	Dsp	E9Q557	KCLEDENSKLQR			R	1510	0.9962	-1.76602	-1.75452	-1.82077	-1.80082	-1.42224	-1.43777	-1.64256	-1.52948	-1.75756	-1.63924
	1.24425	0.299023	Dsp_R_2135	Dsp	E9Q557	LLEAQLASGGVVDPVNSVFLPKDVALAR		tr|E9PZW0|E9PZW0_MOUSE	R	2136	1	-2.36808	-2.53712	-2.52938	-2.8985	-2.78313	-2.6202	-3.11041	-2.90129	-2.84262	-3.13681
	1.28885	0.190866	Dsp_R_153	Dsp	E9Q557	LLQLQEQMR		tr|E9PZW0|E9PZW0_MOUSE	R	154	0.9994	-4.20877	-4.51115	-4.33706	-4.33912	-4.41809	-4.51888	-4.35481	-4.55222	-4.77311	-4.56949
	0.0523584	-0.00791321	Dsp_R_2397	Dsp	E9Q557	LPVDMAYKR		tr|E9PZW0|E9PZW0_MOUSE	R	2398	0.9999	-0.86537	-0.870466	-0.740793	-0.80505	-0.706137	-0.855883	-0.624828	-0.851282	-0.811068	-0.805189
	0.840429	0.109599	Dsp_R_1125	Dsp	E9Q557	LTYEIEDEKR		tr|E9PZW0|E9PZW0_MOUSE	R	1126	0.9999	-0.468676	-0.592316	-0.495199	-0.513302	-0.242756	-0.569532	-0.49687	-0.511349	-0.686304	-0.596188
	0.0296287	0.0162266	Dsp_D_2148	Dsp	E9Q557	PVNSVFLPKDVALAR		tr|E9PZW0|E9PZW0_MOUSE	D	2149	1	1.23944	1.41184	1.11843	0.989214	1.81947	1.348	1.60133	1.46542	0.877609	1.20488
	0.0108875	-0.00142174	Dsp_R_1678	Dsp	E9Q557	QLVQEQENVKQAHLR			R	1679	1	-0.358225	-0.300762	-0.375238	-0.164892	-0.235767	-0.300512	-0.206104	-0.288549	-0.330715	-0.301895
	0.322153	0.0705757	Dsp_R_1750	Dsp	E9Q557	SEADSDKNSTISELR			R	1751	0.9999	1.65799	1.91241	1.98769	1.90487	1.93737	1.6458	2.04418	1.89941	1.65968	1.79838
	0.14436	-0.0183231	Dsp_R_234	Dsp	E9Q557	SIHNTIGDYR		tr|E9PZW0|E9PZW0_MOUSE	R	235	0.9999	5.93287	5.82101	5.76328	5.84306	5.95627	5.91817	5.94228	5.94252	5.78295	5.82221
	0.290468	0.0699905	Dsp_R_1415	Dsp	E9Q557	SLCEEVKR			R	1416	0.9331	-5.31536	-5.23913	-5.34762	-5.39092	-4.97984	-5.07048	-5.40209	-5.36623	-5.49286	-5.29116
	0.612882	0.103826	Dsp_R_1706	Dsp	E9Q557	SLNESKIEIER			R	1707	1	3.03952	3.29103	3.27938	3.26897	3.29548	3.03743	3.28188	3.24809	2.92625	3.16158
	0.692517	0.141036	Dsp_R_2803	Dsp	E9Q557	SMVEDITGLR		tr|E9PZW0|E9PZW0_MOUSE	R	2804	0.9981	2.20674	2.44044	2.52404	2.44797	2.36784	2.11977	2.55644	2.27346	2.05664	2.27554
	0.131074	0.0377926	Dsp_R_49	Dsp	E9Q557	TFYSHSR		tr|E9PZW0|E9PZW0_MOUSE	R	50	0.9951	1.95309	2.0992	2.34257	2.22823	2.16558	1.98159	2.41477	2.23104	1.95273	2.01957
	0.96957	0.168348	Dsp_R_1774	Dsp	E9Q557	TLELQGLINDLQR			R	1775	0.9985	-1.89131	-1.82019	-1.56933	-1.70797	-1.6928	-1.94262	-1.73418	-1.77486	-2.156	-1.91569
	0.765681	0.131867	Dsp_R_994	Dsp	E9Q557	TMVQSPSGVILQEAADIHAR		tr|E9PZW0|E9PZW0_MOUSE	R	995	1	0.648252	0.662977	0.882086	0.730541	0.809551	0.491766	0.841749	0.721632	0.423769	0.595156
	0.02294	-0.00358543	Setd2_R_1151	Setd2	E9Q5F9-2	SDHLGHLNPEDTLR		sp|E9Q5F9|SETD2_MOUSE, tr|A0A0G2JH06|A0A0G2JH06_MOUSE	R	1152	1	2.47572	2.561	2.49219	2.28866	2.44574	2.43951	2.40701	2.47899	2.39703	2.55869
	0.407813	-0.181331	Actb_K_21	Actb	E9Q606	AGFAGDDAPR	Acta1, Acta2, Actc1, Actg1, Actg2	sp|P60710|ACTB_MOUSE, sp|P62737|ACTA_MOUSE, sp|P63260|ACTG_MOUSE, sp|P63268|ACTH_MOUSE, sp|P68033|ACTC_MOUSE, sp|P68134|ACTS_MOUSE, tr|A0A1D5RM20|A0A1D5RM20_MOUSE, tr|A0A494B9T3|A0A494B9T3_MOUSE, tr|B1ATY1|B1ATY1_MOUSE, tr|D3YZY0|D3YZY0_MOUSE, tr|D3Z2K3|D3Z2K3_MOUSE, tr|E9Q1F2|E9Q1F2_MOUSE, tr|E9Q2D1|E9Q2D1_MOUSE, tr|E9Q5F4|E9Q5F4_MOUSE, tr|F6WX90|F6WX90_MOUSE, tr|G3UYG0|G3UYG0_MOUSE, tr|G3UZ07|G…	K	22	0.9953	3.92537	3.84008	4.05447	3.96566	3.7459	3.9353	3.96809	3.82979	4.85224	3.8527
	0.498054	0.052951	Actb_F_2	Actb	E9Q606	AMDDDIAALVVDNGSGMCKAGFAGDDAPR			F	3	0.9984	1.06264	0.873228	1.07801	1.09053	1.11577	0.987366	0.950159	0.968407	0.965927	1.08356
	0.213109	-0.0278122	Actb_E_110	Actb	E9Q606	APLNPKANR	Acta1, Acta2, Actc1, Actg1, Actg2	sp|P60710|ACTB_MOUSE, sp|P62737|ACTA_MOUSE, sp|P63260|ACTG_MOUSE, sp|P63268|ACTH_MOUSE, sp|P68033|ACTC_MOUSE, sp|P68134|ACTS_MOUSE, tr|A0A0U1RQ96|A0A0U1RQ96_MOUSE, tr|A0A1D5RM20|A0A1D5RM20_MOUSE, tr|A0A494B9T3|A0A494B9T3_MOUSE, tr|D3YZY0|D3YZY0_MOUSE, tr|D3Z2K3|D3Z2K3_MOUSE, tr|E9Q2D1|E9Q2D1_MOUSE, tr|E9Q5F4|E9Q5F4_MOUSE, tr|G3UYG0|G3UYG0_MOUSE, tr|G3UZ07|G3UZ07_MOUSE	E	111	0.9849	2.37134	2.25622	2.19369	2.30033	2.42181	2.42924	2.22049	2.34509	2.36116	2.32646
	1.2112	0.177565	Actb_R_31	Actb	E9Q606	AVFPSIVGRPR	Acta1, Acta2, Actc1, Actg1, Actg2	sp|P60710|ACTB_MOUSE, sp|P62737|ACTA_MOUSE, sp|P63260|ACTG_MOUSE, sp|P63268|ACTH_MOUSE, sp|P68033|ACTC_MOUSE, sp|P68134|ACTS_MOUSE, tr|A0A1D5RM20|A0A1D5RM20_MOUSE, tr|A0A494B9T3|A0A494B9T3_MOUSE, tr|B1ATY1|B1ATY1_MOUSE, tr|D3YZY0|D3YZY0_MOUSE, tr|D3Z2K3|D3Z2K3_MOUSE, tr|E9Q1F2|E9Q1F2_MOUSE, tr|E9Q2D1|E9Q2D1_MOUSE, tr|E9Q5F4|E9Q5F4_MOUSE, tr|F6WX90|F6WX90_MOUSE, tr|G3UYG0|G3UYG0_MOUSE, tr|G3UZ07|G…	R	32	1	8.34257	8.52305	8.48927	8.57809	8.44015	8.24636	8.47699	8.41878	8.07071	8.27246
	0.894555	0.181861	Actb_M_19	Actb	E9Q606	CKAGFAGDDAPR	Acta2, Actg1, Actg2	sp|P60710|ACTB_MOUSE, sp|P62737|ACTA_MOUSE, sp|P63260|ACTG_MOUSE, sp|P63268|ACTH_MOUSE, tr|A0A494B9T3|A0A494B9T3_MOUSE, tr|B1ATY1|B1ATY1_MOUSE, tr|D3YZY0|D3YZY0_MOUSE, tr|D3Z2K3|D3Z2K3_MOUSE, tr|E9Q1F2|E9Q1F2_MOUSE, tr|E9Q2D1|E9Q2D1_MOUSE, tr|E9Q5F4|E9Q5F4_MOUSE, tr|G3UYG0|G3UYG0_MOUSE, tr|G3UZ07|G3UZ07_MOUSE	M	20	0.9993	-3.11385	-3.29261	-3.23127	-3.44024	-3.18546	-3.11175	-3.6423	-3.42602	-3.57598	-3.41669
	1.02765	0.264368	Actb_M_4	Actb	E9Q606	DDDIAALVVDNGSGMCKAGFAGDDAPR		sp|P60710|ACTB_MOUSE, tr|E9Q1F2|E9Q1F2_MOUSE, tr|E9Q2D1|E9Q2D1_MOUSE, tr|E9Q5F4|E9Q5F4_MOUSE	M	5	0.9899	1.29233	0.994013	1.02741	1.00255	1.12828	1.29581	0.649075	0.801327	0.559669	0.81686
	0.37946	0.106499	Actb_D_5	Actb	E9Q606	DDIAALVVDNGSGMCKAGFAGDDAPR		sp|P60710|ACTB_MOUSE, tr|E9Q1F2|E9Q1F2_MOUSE, tr|E9Q2D1|E9Q2D1_MOUSE, tr|E9Q5F4|E9Q5F4_MOUSE	D	6	1	3.42354	3.0382	3.2459	3.30337	3.34827	3.44057	2.8435	3.25497	3.0081	3.27963
	0.503304	0.143799	Actb_D_6	Actb	E9Q606	DIAALVVDNGSGMCKAGFAGDDAPR		sp|P60710|ACTB_MOUSE, tr|E9Q1F2|E9Q1F2_MOUSE, tr|E9Q2D1|E9Q2D1_MOUSE, tr|E9Q5F4|E9Q5F4_MOUSE	D	7	1	2.56728	2.08284	2.19112	2.34208	2.50421	2.36623	1.93498	2.31856	1.97676	2.37201
	0.38056	0.182125	Actb_D_83	Actb	E9Q606	DMEKIWHHTFYNELR	Acta1, Actc1, Actg1	sp|P60710|ACTB_MOUSE, sp|P63260|ACTG_MOUSE, sp|P68033|ACTC_MOUSE, sp|P68134|ACTS_MOUSE, tr|A0A1D5RM20|A0A1D5RM20_MOUSE, tr|E9Q5F4|E9Q5F4_MOUSE, tr|G3UYG0|G3UYG0_MOUSE, tr|G3UZ07|G3UZ07_MOUSE	D	84	1	-0.284653	-0.773266	-0.694405	-0.467581	-0.0767708	-0.229984	-1.04307	-0.406946	-1.0437	-0.483599
	0.124232	-0.0274662	Actb_K_53	Actb	E9Q606	DSYVGDEAQSKR	Acta1, Acta2, Actc1, Actg1, Actg2	sp|P60710|ACTB_MOUSE, sp|P62737|ACTA_MOUSE, sp|P63260|ACTG_MOUSE, sp|P63268|ACTH_MOUSE, sp|P68033|ACTC_MOUSE, sp|P68134|ACTS_MOUSE, tr|A0A1D5RM20|A0A1D5RM20_MOUSE, tr|A0A494B9T3|A0A494B9T3_MOUSE, tr|D3YZY0|D3YZY0_MOUSE, tr|D3Z2K3|D3Z2K3_MOUSE, tr|E9Q5F4|E9Q5F4_MOUSE, tr|G3UYG0|G3UYG0_MOUSE, tr|G3UZ07|G3UZ07_MOUSE	K	54	0.9998	0.127417	-0.0607777	-0.0920143	0.123285	-0.0311737	0.18939	-0.0434113	-0.13583	0.218945	-0.0250263
	0.033315	-0.029353	Actb_T_109	Actb	E9Q606	EAPLNPKANR	Acta1, Acta2, Actc1, Actg1, Actg2	sp|P60710|ACTB_MOUSE, sp|P62737|ACTA_MOUSE, sp|P63260|ACTG_MOUSE, sp|P63268|ACTH_MOUSE, sp|P68033|ACTC_MOUSE, sp|P68134|ACTS_MOUSE, tr|A0A0U1RQ96|A0A0U1RQ96_MOUSE, tr|A0A1D5RM20|A0A1D5RM20_MOUSE, tr|A0A494B9T3|A0A494B9T3_MOUSE, tr|D3YZY0|D3YZY0_MOUSE, tr|D3Z2K3|D3Z2K3_MOUSE, tr|E9Q2D1|E9Q2D1_MOUSE, tr|E9Q5F4|E9Q5F4_MOUSE, tr|G3UYG0|G3UYG0_MOUSE, tr|G3UZ07|G3UZ07_MOUSE	T	110	0.996	5.15864	4.50549	4.90231	4.79872	4.71286	4.92104	4.568	4.30907	5.92416	4.5025
	0.191169	0.0744213	Actb_M_85	Actb	E9Q606	EKIWHHTFYNELR	Acta1, Actc1, Actg1	sp|P60710|ACTB_MOUSE, sp|P63260|ACTG_MOUSE, sp|P68033|ACTC_MOUSE, sp|P68134|ACTS_MOUSE, tr|A0A1D5RM20|A0A1D5RM20_MOUSE, tr|E9Q5F4|E9Q5F4_MOUSE, tr|G3UYG0|G3UYG0_MOUSE, tr|G3UZ07|G3UZ07_MOUSE	M	86	0.9998	-1.67603	-2.16754	-2.02269	-1.87681	-1.42396	-1.72152	-2.13478	-1.80696	-2.07995	-1.79593
	2.2418	-0.370793	Actb_G_23	Actb	E9Q606	FAGDDAPR	Acta1, Acta2, Actc1, Actg1, Actg2	sp|P60710|ACTB_MOUSE, sp|P62737|ACTA_MOUSE, sp|P63260|ACTG_MOUSE, sp|P63268|ACTH_MOUSE, sp|P68033|ACTC_MOUSE, sp|P68134|ACTS_MOUSE, tr|A0A1D5RM20|A0A1D5RM20_MOUSE, tr|A0A494B9T3|A0A494B9T3_MOUSE, tr|B1ATY1|B1ATY1_MOUSE, tr|D3YZY0|D3YZY0_MOUSE, tr|D3Z2K3|D3Z2K3_MOUSE, tr|E9Q1F2|E9Q1F2_MOUSE, tr|E9Q2D1|E9Q2D1_MOUSE, tr|E9Q5F4|E9Q5F4_MOUSE, tr|F6WX90|F6WX90_MOUSE, tr|G3UYG0|G3UYG0_MOUSE, tr|G3UZ07|G…	G	24	0.9958	2.75204	2.60625	2.71662	2.98302	2.74798	2.96408	3.06842	3.36104	2.99762	3.26873
	0.0996605	0.0323338	Actb_V_33	Actb	E9Q606	FPSIVGRPR	Acta1, Acta2, Actc1, Actg1, Actg2	sp|P60710|ACTB_MOUSE, sp|P62737|ACTA_MOUSE, sp|P63260|ACTG_MOUSE, sp|P63268|ACTH_MOUSE, sp|P68033|ACTC_MOUSE, sp|P68134|ACTS_MOUSE, tr|A0A1D5RM20|A0A1D5RM20_MOUSE, tr|A0A494B9T3|A0A494B9T3_MOUSE, tr|B1ATY1|B1ATY1_MOUSE, tr|D3YZY0|D3YZY0_MOUSE, tr|D3Z2K3|D3Z2K3_MOUSE, tr|E9Q1F2|E9Q1F2_MOUSE, tr|E9Q2D1|E9Q2D1_MOUSE, tr|E9Q5F4|E9Q5F4_MOUSE, tr|F6WX90|F6WX90_MOUSE, tr|G3UYG0|G3UYG0_MOUSE, tr|G3UZ07|G…	V	34	0.9924	-1.46589	-1.41763	-1.34834	-1.12766	-1.70707	-1.40025	-1.48994	-1.66184	-1.19529	-1.48093
	1.63258	-0.240389	Actb_V_48	Actb	E9Q606	GMGQKDSYVGDEAQSKR	Acta1, Acta2, Actc1, Actg1, Actg2	sp|P60710|ACTB_MOUSE, sp|P62737|ACTA_MOUSE, sp|P63260|ACTG_MOUSE, sp|P63268|ACTH_MOUSE, sp|P68033|ACTC_MOUSE, sp|P68134|ACTS_MOUSE, tr|A0A1D5RM20|A0A1D5RM20_MOUSE, tr|A0A494B9T3|A0A494B9T3_MOUSE, tr|D3YZY0|D3YZY0_MOUSE, tr|D3Z2K3|D3Z2K3_MOUSE, tr|E9Q5F4|E9Q5F4_MOUSE, tr|G3UYG0|G3UYG0_MOUSE, tr|G3UZ07|G3UZ07_MOUSE	V	49	0.9942	-0.78734	-0.8405	-1.07206	-0.904476	-1.09138	-0.693457	-0.884157	-0.563089	-0.578798	-0.774313
	0.151607	0.0668415	Actb_M_50	Actb	E9Q606	GQKDSYVGDEAQSKR	Acta1, Acta2, Actc1, Actg1, Actg2	sp|P60710|ACTB_MOUSE, sp|P62737|ACTA_MOUSE, sp|P63260|ACTG_MOUSE, sp|P63268|ACTH_MOUSE, sp|P68033|ACTC_MOUSE, sp|P68134|ACTS_MOUSE, tr|A0A1D5RM20|A0A1D5RM20_MOUSE, tr|A0A494B9T3|A0A494B9T3_MOUSE, tr|D3YZY0|D3YZY0_MOUSE, tr|D3Z2K3|D3Z2K3_MOUSE, tr|E9Q5F4|E9Q5F4_MOUSE, tr|G3UYG0|G3UYG0_MOUSE, tr|G3UZ07|G3UZ07_MOUSE	M	51	1	5.75968	5.2461	5.27478	5.53777	5.96345	5.69721	5.35473	5.68487	5.17756	5.5332
	1.0202	-0.256472	Actb_N_15	Actb	E9Q606	GSGMCKAGFAGDDAPR	Actg1	sp|P60710|ACTB_MOUSE, sp|P63260|ACTG_MOUSE, tr|B1ATY1|B1ATY1_MOUSE, tr|E9Q1F2|E9Q1F2_MOUSE, tr|E9Q2D1|E9Q2D1_MOUSE, tr|E9Q5F4|E9Q5F4_MOUSE, tr|G3UYG0|G3UYG0_MOUSE, tr|G3UZ07|G3UZ07_MOUSE	N	16	1	3.12318	2.72416	2.8429	2.86007	2.88238	2.96685	2.98872	2.92259	3.53725	3.29964
	0.136443	-0.0218773	Actb_Q_44	Actb	E9Q606	GVMVGMGQKDSYVGDEAQSKR	Acta1, Acta2, Actc1, Actg1, Actg2	sp|P60710|ACTB_MOUSE, sp|P62737|ACTA_MOUSE, sp|P63260|ACTG_MOUSE, sp|P63268|ACTH_MOUSE, sp|P68033|ACTC_MOUSE, sp|P68134|ACTS_MOUSE, tr|A0A1D5RM20|A0A1D5RM20_MOUSE, tr|A0A494B9T3|A0A494B9T3_MOUSE, tr|D3YZY0|D3YZY0_MOUSE, tr|D3Z2K3|D3Z2K3_MOUSE, tr|E9Q5F4|E9Q5F4_MOUSE, tr|G3UYG0|G3UYG0_MOUSE, tr|G3UZ07|G3UZ07_MOUSE	Q	45	0.9823	-9.59889	-9.5626	-9.65347	-9.43633	-9.37705	-9.47198	-9.55491	-9.387	-9.55107	-9.55398
	0.27991	-0.0339478	Actb_W_89	Actb	E9Q606	HHTFYNELR	Acta1, Actc1, Actg1	sp|P60710|ACTB_MOUSE, sp|P63260|ACTG_MOUSE, sp|P68033|ACTC_MOUSE, sp|P68134|ACTS_MOUSE, tr|A0A1D5RM20|A0A1D5RM20_MOUSE, tr|E9Q5F4|E9Q5F4_MOUSE, tr|G3UYG0|G3UYG0_MOUSE, tr|G3UZ07|G3UZ07_MOUSE	W	90	0.9981	0.178556	0.261171	0.254395	0.344925	0.349382	0.18882	0.337511	0.426285	0.340223	0.265329
	0.883904	0.0656231	Actb_R_42	Actb	E9Q606	HQGVMVGMGQKDSYVGDEAQSKR	Acta1, Acta2, Actc1, Actg1, Actg2	sp|P60710|ACTB_MOUSE, sp|P62737|ACTA_MOUSE, sp|P63260|ACTG_MOUSE, sp|P63268|ACTH_MOUSE, sp|P68033|ACTC_MOUSE, sp|P68134|ACTS_MOUSE, tr|A0A1D5RM20|A0A1D5RM20_MOUSE, tr|A0A494B9T3|A0A494B9T3_MOUSE, tr|D3YZY0|D3YZY0_MOUSE, tr|D3Z2K3|D3Z2K3_MOUSE, tr|E9Q5F4|E9Q5F4_MOUSE, tr|G3UYG0|G3UYG0_MOUSE, tr|G3UZ07|G3UZ07_MOUSE	R	43	1	5.97892	6.01112	6.08305	6.06047	5.90188	5.93678	5.98619	5.99298	5.87333	5.91803
	0.145839	0.0397049	Actb_H_90	Actb	E9Q606	HTFYNELR	Acta1, Actbl2, Actc1, Actg1	sp|P60710|ACTB_MOUSE, sp|P63260|ACTG_MOUSE, sp|P68033|ACTC_MOUSE, sp|P68134|ACTS_MOUSE, sp|Q8BFZ3|ACTBL_MOUSE, tr|A0A1D5RM20|A0A1D5RM20_MOUSE, tr|E9Q5F4|E9Q5F4_MOUSE, tr|G3UYG0|G3UYG0_MOUSE, tr|G3UZ07|G3UZ07_MOUSE	H	91	0.9863	1.2977	1.46227	1.50231	1.50225	1.15464	1.19343	1.36071	1.34968	1.62568	1.19114
	0.585666	0.105955	Actb_C_20	Actb	E9Q606	KAGFAGDDAPR	Acta1, Acta2, Actc1, Actg1, Actg2	sp|P60710|ACTB_MOUSE, sp|P62737|ACTA_MOUSE, sp|P63260|ACTG_MOUSE, sp|P63268|ACTH_MOUSE, sp|P68033|ACTC_MOUSE, sp|P68134|ACTS_MOUSE, tr|A0A1D5RM20|A0A1D5RM20_MOUSE, tr|A0A494B9T3|A0A494B9T3_MOUSE, tr|B1ATY1|B1ATY1_MOUSE, tr|D3YZY0|D3YZY0_MOUSE, tr|D3Z2K3|D3Z2K3_MOUSE, tr|E9Q1F2|E9Q1F2_MOUSE, tr|E9Q2D1|E9Q2D1_MOUSE, tr|E9Q5F4|E9Q5F4_MOUSE, tr|F6WX90|F6WX90_MOUSE, tr|G3UYG0|G3UYG0_MOUSE, tr|G3UZ07|G…	C	21	1	3.87975	4.03424	3.84491	3.78084	3.53613	3.78408	3.77605	3.62899	3.64657	3.7104
	1.35141	-0.148563	Actb_V_106	Actb	E9Q606	LLTEAPLNPKANR	Acta1, Acta2, Actc1, Actg1, Actg2	sp|P60710|ACTB_MOUSE, sp|P62737|ACTA_MOUSE, sp|P63260|ACTG_MOUSE, sp|P63268|ACTH_MOUSE, sp|P68033|ACTC_MOUSE, sp|P68134|ACTS_MOUSE, tr|A0A0U1RQ96|A0A0U1RQ96_MOUSE, tr|A0A1D5RM20|A0A1D5RM20_MOUSE, tr|A0A494B9T3|A0A494B9T3_MOUSE, tr|D3YZY0|D3YZY0_MOUSE, tr|D3Z2K3|D3Z2K3_MOUSE, tr|E9Q5F4|E9Q5F4_MOUSE, tr|G3UYG0|G3UYG0_MOUSE, tr|G3UZ07|G3UZ07_MOUSE	V	107	1	-0.2376	-0.277401	-0.252232	-0.374767	-0.352951	-0.0395241	-0.321928	-0.226313	-0.137177	-0.0271969
	0.885944	-0.158456	Actb_L_107	Actb	E9Q606	LTEAPLNPKANR	Acta1, Acta2, Actc1, Actg1, Actg2	sp|P60710|ACTB_MOUSE, sp|P62737|ACTA_MOUSE, sp|P63260|ACTG_MOUSE, sp|P63268|ACTH_MOUSE, sp|P68033|ACTC_MOUSE, sp|P68134|ACTS_MOUSE, tr|A0A0U1RQ96|A0A0U1RQ96_MOUSE, tr|A0A1D5RM20|A0A1D5RM20_MOUSE, tr|A0A494B9T3|A0A494B9T3_MOUSE, tr|D3YZY0|D3YZY0_MOUSE, tr|D3Z2K3|D3Z2K3_MOUSE, tr|E9Q5F4|E9Q5F4_MOUSE, tr|G3UYG0|G3UYG0_MOUSE, tr|G3UZ07|G3UZ07_MOUSE	L	108	1	0.728115	0.780161	0.652641	0.805086	0.402355	0.730873	0.817944	0.709677	1.04332	0.858822
	0.898904	0.12598	Actb_A_3	Actb	E9Q606	MDDDIAALVVDNGSGMCKAGFAGDDAPR		sp|P60710|ACTB_MOUSE, tr|E9Q1F2|E9Q1F2_MOUSE, tr|E9Q2D1|E9Q2D1_MOUSE, tr|E9Q5F4|E9Q5F4_MOUSE	A	4	0.9995	8.37468	8.2803	8.38358	8.36321	8.63765	8.43231	8.19756	8.30522	8.20639	8.26804
	0.445992	0.133645	Actb_D_84	Actb	E9Q606	MEKIWHHTFYNELR	Acta1, Actc1, Actg1	sp|P60710|ACTB_MOUSE, sp|P63260|ACTG_MOUSE, sp|P68033|ACTC_MOUSE, sp|P68134|ACTS_MOUSE, tr|A0A1D5RM20|A0A1D5RM20_MOUSE, tr|E9Q5F4|E9Q5F4_MOUSE, tr|G3UYG0|G3UYG0_MOUSE, tr|G3UZ07|G3UZ07_MOUSE	D	85	1	0.150665	-0.154196	-0.0463295	0.0796242	0.417007	0.228632	-0.282375	0.0304394	-0.247496	0.049345
	0.311999	-0.0680908	Actb_G_51	Actb	E9Q606	QKDSYVGDEAQSKR	Acta1, Acta2, Actc1, Actg1, Actg2	sp|P60710|ACTB_MOUSE, sp|P62737|ACTA_MOUSE, sp|P63260|ACTG_MOUSE, sp|P63268|ACTH_MOUSE, sp|P68033|ACTC_MOUSE, sp|P68134|ACTS_MOUSE, tr|A0A1D5RM20|A0A1D5RM20_MOUSE, tr|A0A494B9T3|A0A494B9T3_MOUSE, tr|D3YZY0|D3YZY0_MOUSE, tr|D3Z2K3|D3Z2K3_MOUSE, tr|E9Q5F4|E9Q5F4_MOUSE, tr|G3UYG0|G3UYG0_MOUSE, tr|G3UZ07|G3UZ07_MOUSE	G	52	0.9747	-0.623394	-0.35486	-0.538822	-0.363993	-0.572496	-0.55241	-0.288055	-0.571114	-0.198053	-0.503479
	0.810828	-0.317175	Actb_G_16	Actb	E9Q606	SGMCKAGFAGDDAPR	Actg1	sp|P60710|ACTB_MOUSE, sp|P63260|ACTG_MOUSE, tr|B1ATY1|B1ATY1_MOUSE, tr|E9Q1F2|E9Q1F2_MOUSE, tr|E9Q2D1|E9Q2D1_MOUSE, tr|E9Q5F4|E9Q5F4_MOUSE, tr|G3UYG0|G3UYG0_MOUSE, tr|G3UZ07|G3UZ07_MOUSE	G	17	0.9938	0.560911	0.931612	0.815538	0.874647	0.634039	0.56702	1.2511	0.751886	1.62456	1.20806
	0.109437	-0.0492859	Actb_L_143	Actb	E9Q606	SLYASGR	Acta1, Acta2, Actbl2, Actc1, Actg1, Actg2	sp|P60710|ACTB_MOUSE, sp|P62737|ACTA_MOUSE, sp|P63260|ACTG_MOUSE, sp|P63268|ACTH_MOUSE, sp|P68033|ACTC_MOUSE, sp|P68134|ACTS_MOUSE, sp|Q8BFZ3|ACTBL_MOUSE, tr|A0A0U1RQ96|A0A0U1RQ96_MOUSE, tr|A0A1D5RM20|A0A1D5RM20_MOUSE, tr|A0A494B9T3|A0A494B9T3_MOUSE, tr|D3YZY0|D3YZY0_MOUSE, tr|D3Z2K3|D3Z2K3_MOUSE, tr|E9Q1F2|E9Q1F2_MOUSE, tr|E9Q2D1|E9Q2D1_MOUSE, tr|E9Q5F4|E9Q5F4_MOUSE, tr|G3UZ07|G3UZ07_MOUSE	L	144	0.9184	-0.673429	-1.00284	-0.666487	-0.665333	-1.0756	-0.773283	-0.928253	-0.994486	-0.220804	-0.920437
	0.879081	0.199152	Actb_D_54	Actb	E9Q606	SYVGDEAQSKR	Acta1, Acta2, Actc1, Actg1, Actg2	sp|P60710|ACTB_MOUSE, sp|P62737|ACTA_MOUSE, sp|P63260|ACTG_MOUSE, sp|P63268|ACTH_MOUSE, sp|P68033|ACTC_MOUSE, sp|P68134|ACTS_MOUSE, tr|A0A1D5RM20|A0A1D5RM20_MOUSE, tr|A0A494B9T3|A0A494B9T3_MOUSE, tr|D3YZY0|D3YZY0_MOUSE, tr|D3Z2K3|D3Z2K3_MOUSE, tr|E9Q5F4|E9Q5F4_MOUSE, tr|G3UYG0|G3UYG0_MOUSE, tr|G3UZ07|G3UZ07_MOUSE	D	55	0.9999	4.76411	4.50039	4.52035	4.64273	4.95653	4.6927	4.33566	4.57337	4.23567	4.55093
	0.324357	-0.147997	Actb_L_108	Actb	E9Q606	TEAPLNPKANR	Acta1, Acta2, Actc1, Actg1, Actg2	sp|P60710|ACTB_MOUSE, sp|P62737|ACTA_MOUSE, sp|P63260|ACTG_MOUSE, sp|P63268|ACTH_MOUSE, sp|P68033|ACTC_MOUSE, sp|P68134|ACTS_MOUSE, tr|A0A0U1RQ96|A0A0U1RQ96_MOUSE, tr|A0A1D5RM20|A0A1D5RM20_MOUSE, tr|A0A494B9T3|A0A494B9T3_MOUSE, tr|D3YZY0|D3YZY0_MOUSE, tr|D3Z2K3|D3Z2K3_MOUSE, tr|E9Q5F4|E9Q5F4_MOUSE, tr|G3UYG0|G3UYG0_MOUSE, tr|G3UZ07|G3UZ07_MOUSE	L	109	0.9999	1.74356	1.58949	1.89545	1.87678	1.5979	1.7255	1.82989	1.58358	2.61465	1.68955
	2.25289	0.183286	Actb_H_91	Actb	E9Q606	TFYNELR	Acta1, Actbl2, Actc1, Actg1	sp|P60710|ACTB_MOUSE, sp|P63260|ACTG_MOUSE, sp|P68033|ACTC_MOUSE, sp|P68134|ACTS_MOUSE, sp|Q8BFZ3|ACTBL_MOUSE, tr|A0A1D5RM20|A0A1D5RM20_MOUSE, tr|E9Q5F4|E9Q5F4_MOUSE, tr|G3UYG0|G3UYG0_MOUSE, tr|G3UZ07|G3UZ07_MOUSE	H	92	0.9472	2.61739	2.66317	2.68587	2.86271	2.65169	2.58157	2.45714	2.5496	2.47983	2.49625
	1.73546	0.109374	Actb_R_98	Actb	E9Q606	VAPEEHPVLLTEAPLNPKANR	Actg1	sp|P60710|ACTB_MOUSE, sp|P63260|ACTG_MOUSE, tr|E9Q5F4|E9Q5F4_MOUSE, tr|G3UYG0|G3UYG0_MOUSE, tr|G3UZ07|G3UZ07_MOUSE	R	99	1	4.0144	4.04532	4.05783	4.08382	4.04884	3.97363	4.03024	3.98377	3.84584	3.86986
	0.059663	-0.0148613	Actb_V_12	Actb	E9Q606	VDNGSGMCKAGFAGDDAPR		sp|P60710|ACTB_MOUSE, tr|E9Q1F2|E9Q1F2_MOUSE, tr|E9Q2D1|E9Q2D1_MOUSE, tr|E9Q5F4|E9Q5F4_MOUSE	V	13	0.9798	-2.29711	-2.45345	-2.4565	-2.03127	-2.17296	-2.35695	-2.21485	-2.16329	-2.30149	-2.3004
	0.188007	0.0747269	Actb_M_47	Actb	E9Q606	VGMGQKDSYVGDEAQSKR	Acta1, Acta2, Actc1, Actg1, Actg2	sp|P60710|ACTB_MOUSE, sp|P62737|ACTA_MOUSE, sp|P63260|ACTG_MOUSE, sp|P63268|ACTH_MOUSE, sp|P68033|ACTC_MOUSE, sp|P68134|ACTS_MOUSE, tr|A0A1D5RM20|A0A1D5RM20_MOUSE, tr|A0A494B9T3|A0A494B9T3_MOUSE, tr|D3YZY0|D3YZY0_MOUSE, tr|D3Z2K3|D3Z2K3_MOUSE, tr|E9Q5F4|E9Q5F4_MOUSE, tr|G3UYG0|G3UYG0_MOUSE, tr|G3UZ07|G3UZ07_MOUSE	M	48	1	3.87661	3.49816	3.60531	3.72994	4.11924	3.95754	3.47316	3.83322	3.36587	3.82584
	1.42957	-0.152267	Actb_N_81	Actb	E9Q606	WDDMEKIWHHTFYNELR	Acta1, Actc1, Actg1	sp|P60710|ACTB_MOUSE, sp|P63260|ACTG_MOUSE, sp|P68033|ACTC_MOUSE, sp|P68134|ACTS_MOUSE, tr|A0A1D5RM20|A0A1D5RM20_MOUSE, tr|E9Q5F4|E9Q5F4_MOUSE, tr|G3UYG0|G3UYG0_MOUSE, tr|G3UZ07|G3UZ07_MOUSE	N	82	0.9999	-2.77793	-3.03578	-2.86187	-2.81135	-2.81766	-2.64938	-2.72337	-2.82236	-2.59159	-2.75655
	1.0299	-0.182216	Actb_S_55	Actb	E9Q606	YVGDEAQSKR	Acta1, Acta2, Actbl2, Actc1, Actg1, Actg2	sp|P60710|ACTB_MOUSE, sp|P62737|ACTA_MOUSE, sp|P63260|ACTG_MOUSE, sp|P63268|ACTH_MOUSE, sp|P68033|ACTC_MOUSE, sp|P68134|ACTS_MOUSE, sp|Q8BFZ3|ACTBL_MOUSE, tr|A0A1D5RM20|A0A1D5RM20_MOUSE, tr|A0A494B9T3|A0A494B9T3_MOUSE, tr|D3YZY0|D3YZY0_MOUSE, tr|D3Z2K3|D3Z2K3_MOUSE, tr|E9Q5F4|E9Q5F4_MOUSE, tr|G3UYG0|G3UYG0_MOUSE, tr|G3UZ07|G3UZ07_MOUSE	S	56	0.9984	0.0573769	0.192314	0.242624	0.122763	0.20285	0.0551395	0.49588	0.213955	0.476717	0.487316
	1.49614	0.157096	Utrn_R_1006	Utrn	E9Q6R7	DLHLLEEITPR			R	1007	1	-0.828489	-0.664251	-0.756689	-0.752466	-0.728619	-0.909843	-0.741261	-0.82563	-1.01943	-1.01983
	0.120956	-0.0206818	Utrn_R_25	Utrn	E9Q6R7	SDEHNDVQKKTFTKWINAR		tr|A0A1W2P8G5|A0A1W2P8G5_MOUSE	R	26	0.9892	-0.63409	-0.724888	-0.574659	-0.714445	-0.385031	-0.549761	-0.607183	-0.557428	-0.648592	-0.56674
	1.44828	0.159301	Utrn_R_1257	Utrn	E9Q6R7	STEALPER			R	1258	0.9716	0.793741	0.889637	0.981876	0.838833	1.10107	0.813545	0.732464	0.844324	0.665815	0.752506
	0.165555	-0.0906719	Utrn_R_2110	Utrn	E9Q6R7	STPDPEESPQELTDLAQETEVQAENIKWLNR			R	2111	0.9531	-4.90002	-4.22066	-4.28027	-5.30038	-4.82818	-4.6804	-4.81665	-4.54331	-4.62946	-4.40632
	1.14173	0.175087	Numa1_R_1763	Numa1	E9Q7G0	GQAPLETSLDSLGDAFPDSGR		tr|F6ZQA3|F6ZQA3_MOUSE	R	1764	1	-0.959566	-1.17623	-0.905443	-0.944035	-0.911875	-1.18071	-0.96806	-1.11549	-1.38785	-1.12047
	1.44376	0.166638	Numa1_R_1663	Numa1	E9Q7G0	SLEAQVAHADQQLR		tr|F6ZQA3|F6ZQA3_MOUSE	R	1664	1	2.36437	2.61223	2.5873	2.42665	2.43431	2.28823	2.34227	2.28909	2.19903	2.47305
	0.228679	0.0368584	Numa1_R_1480	Numa1	E9Q7G0	TDAETHLAEMR		tr|F6ZQA3|F6ZQA3_MOUSE	R	1481	0.9997	-2.76708	-2.54684	-2.57263	-2.57866	-2.44734	-2.62211	-2.56496	-2.75813	-2.63424	-2.51741
	0.380476	-0.0902199	Heg1_R_77	Heg1	E9Q7X6-2	GVSAALESLPESPSSSR		sp|E9Q7X6-3|HEG1_MOUSE, tr|A0A338P6D4|A0A338P6D4_MOUSE, tr|E9Q440|E9Q440_MOUSE	R	78	1	1.80218	1.51167	1.48812	1.53881	1.81053	1.75238	1.60247	1.58463	2.00317	1.65973
	0.626599	0.120175	Heg1_R_221	Heg1	E9Q7X6-2	SLPVGVDPADETEGFPEHSR		sp|E9Q7X6-3|HEG1_MOUSE, sp|E9Q7X6|HEG1_MOUSE, tr|A0A338P6D4|A0A338P6D4_MOUSE	R	222	1	-0.529299	-0.865879	-0.793352	-0.964268	-0.85923	-0.81958	-0.978718	-1.08406	-0.761248	-0.969296
	0.919463	0.149216	Rap1gds1_R_124	Rap1gds1	E9Q912-2	SAVDQAGGAQIVIDHLR		sp|E9Q912|GDS1_MOUSE	R	125	1	4.43682	4.32024	4.37764	4.01176	4.12779	4.16731	4.03622	4.15032	4.15191	4.02241
	0.0516705	0.0213779	Ablim1_R_362	Ablim1	E9Q9D2	DYQTLPDGHMPAVR		sp|Q8K4G5-2|ABLM1_MOUSE, sp|Q8K4G5-3|ABLM1_MOUSE, sp|Q8K4G5-4|ABLM1_MOUSE, sp|Q8K4G5|ABLM1_MOUSE, tr|E9Q030|E9Q030_MOUSE, tr|E9Q9C0|E9Q9C0_MOUSE, tr|E9Q9C1|E9Q9C1_MOUSE, tr|E9Q9C2|E9Q9C2_MOUSE, tr|E9Q9C4|E9Q9C4_MOUSE, tr|E9Q9C7|E9Q9C7_MOUSE, tr|E9Q9D1|E9Q9D1_MOUSE, tr|E9Q9Q7|E9Q9Q7_MOUSE, tr|E9QK41|E9QK41_MOUSE	R	363	1	1.90689	2.21585	2.27473	2.31041	2.02847	1.96259	2.58489	2.17551	1.87515	2.03132
	0.00746216	-0.00181198	Ablim1_R_379	Ablim1	E9Q9D2	GVSMPNMLEPKIFPYEMLMVTNR		sp|Q8K4G5-2|ABLM1_MOUSE, sp|Q8K4G5-3|ABLM1_MOUSE, sp|Q8K4G5-4|ABLM1_MOUSE, sp|Q8K4G5|ABLM1_MOUSE, tr|E9Q030|E9Q030_MOUSE, tr|E9Q9C0|E9Q9C0_MOUSE, tr|E9Q9C1|E9Q9C1_MOUSE, tr|E9Q9C2|E9Q9C2_MOUSE, tr|E9Q9C4|E9Q9C4_MOUSE, tr|E9Q9C7|E9Q9C7_MOUSE, tr|E9Q9D1|E9Q9D1_MOUSE, tr|E9Q9Q7|E9Q9Q7_MOUSE, tr|E9QK41|E9QK41_MOUSE	R	380	1	0.229622	0.29192	0.255913	0.486288	0.34177	0.283064	0.586084	0.298502	0.185316	0.261606
	0.357665	-0.0703224	Ablim1_R_54	Ablim1	E9Q9D2	SPALQPTR		tr|E9Q9C1|E9Q9C1_MOUSE, tr|E9Q9C4|E9Q9C4_MOUSE	R	55	0.9243	-1.46221	-1.95938	-1.64495	-1.66205	-1.76095	-1.61462	-1.5389	-1.62679	-1.72226	-1.63537
	0.0471604	-0.0165012	Ablim1_R_184	Ablim1	E9Q9D2	SPQHFHRPDQGINIYR		tr|E9Q9C7|E9Q9C7_MOUSE, tr|E9Q9D1|E9Q9D1_MOUSE, tr|E9Q9Q7|E9Q9Q7_MOUSE	R	185	1	4.65449	4.78617	4.89871	4.97373	4.81563	4.73294	5.23442	4.90263	4.57301	4.76824
	0.00755074	-0.00449791	Ablim1_R_262	Ablim1	E9Q9D2	SSGREEDEEELLR		sp|Q8K4G5-2|ABLM1_MOUSE, sp|Q8K4G5-3|ABLM1_MOUSE, sp|Q8K4G5-4|ABLM1_MOUSE, sp|Q8K4G5|ABLM1_MOUSE, tr|E9Q030|E9Q030_MOUSE, tr|E9Q9C0|E9Q9C0_MOUSE, tr|E9Q9C1|E9Q9C1_MOUSE, tr|E9Q9C2|E9Q9C2_MOUSE, tr|E9Q9C4|E9Q9C4_MOUSE, tr|E9Q9C7|E9Q9C7_MOUSE, tr|E9Q9D1|E9Q9D1_MOUSE, tr|E9Q9Q7|E9Q9Q7_MOUSE, tr|E9QK41|E9QK41_MOUSE	R	263	0.9999	1.96068	2.26025	2.1533	2.43645	2.10329	1.98824	2.81146	2.38993	1.77251	1.97433
	0.25589	0.0442253	Ablim1_R_262	Ablim1	E9Q9D2	SSGREEDEEELLRR		sp|Q8K4G5-2|ABLM1_MOUSE, sp|Q8K4G5-3|ABLM1_MOUSE, sp|Q8K4G5-4|ABLM1_MOUSE, sp|Q8K4G5|ABLM1_MOUSE, tr|E9Q030|E9Q030_MOUSE, tr|E9Q9C0|E9Q9C0_MOUSE, tr|E9Q9C1|E9Q9C1_MOUSE, tr|E9Q9C2|E9Q9C2_MOUSE, tr|E9Q9C4|E9Q9C4_MOUSE, tr|E9Q9C7|E9Q9C7_MOUSE, tr|E9Q9D1|E9Q9D1_MOUSE, tr|E9Q9Q7|E9Q9Q7_MOUSE, tr|E9QK41|E9QK41_MOUSE	R	263	0.9987	-1.33495	-1.35037	-1.47924	-1.40149	-1.27865	-1.51387	-1.21294	-1.34527	-1.57179	-1.42196
	0.0209304	-0.0134983	Ablim1_R_37	Ablim1	E9Q9D2	SSSDFFYPKSLIR		sp|Q8K4G5-3|ABLM1_MOUSE, sp|Q8K4G5|ABLM1_MOUSE, tr|E9Q030|E9Q030_MOUSE, tr|E9Q9C1|E9Q9C1_MOUSE, tr|E9Q9C4|E9Q9C4_MOUSE, tr|E9QK41|E9QK41_MOUSE	R	38	1	3.64334	3.88917	4.07679	4.3306	3.96691	3.73809	4.60359	4.25107	3.54565	3.83591
	0.792256	-0.232817	Ablim1_R_161	Ablim1	E9Q9D2	STSQGSINSPVYSR		sp|Q8K4G5-2|ABLM1_MOUSE, sp|Q8K4G5-3|ABLM1_MOUSE, sp|Q8K4G5-4|ABLM1_MOUSE, sp|Q8K4G5|ABLM1_MOUSE, tr|E9Q030|E9Q030_MOUSE, tr|E9Q9C0|E9Q9C0_MOUSE, tr|E9Q9C1|E9Q9C1_MOUSE, tr|E9Q9C2|E9Q9C2_MOUSE, tr|E9Q9C4|E9Q9C4_MOUSE, tr|E9Q9C7|E9Q9C7_MOUSE, tr|E9Q9D1|E9Q9D1_MOUSE, tr|E9Q9Q7|E9Q9Q7_MOUSE, tr|E9QK41|E9QK41_MOUSE	R	162	1	3.39785	2.94674	3.14395	3.16878	3.25251	3.33519	3.82341	3.60756	3.15094	3.15681
	0.0436066	-0.0162434	Mybpc3_D_707	Mybpc3	E9Q9T8	AGADEEWVFDKKLLCETEGR		sp|O70468|MYPC3_MOUSE, tr|Q3TF37|Q3TF37_MOUSE, tr|Q3UIK0|Q3UIK0_MOUSE	D	708	1	0.811077	0.358248	0.380774	0.736589	0.789242	0.774225	0.451765	0.769619	0.403851	0.757687
	0.714101	0.187603	Mybpc3_D_295	Mybpc3	E9Q9T8	AGTLDFSSLLKKR		tr|Q3UIK0|Q3UIK0_MOUSE	D	296	1	2.47734	2.23545	2.1293	2.41678	2.54615	2.40973	2.18845	2.34858	1.80111	2.11913
	0.698643	0.0549358	Mybpc3_R_948	Mybpc3	E9Q9T8	AHNVAGPGGPIVTKEPVTVQEILQRPR		sp|O70468|MYPC3_MOUSE, tr|Q3TF37|Q3TF37_MOUSE, tr|Q3UIK0|Q3UIK0_MOUSE	R	949	1	-2.19507	-2.15485	-2.08659	-2.15907	-2.19427	-2.33459	-2.19461	-2.22729	-2.17494	-2.1331
	0.336664	-0.0607891	Mybpc3_E_317	Mybpc3	E9Q9T8	APAEEDVWEILR		sp|O70468|MYPC3_MOUSE, tr|Q3TF37|Q3TF37_MOUSE, tr|Q3UIK0|Q3UIK0_MOUSE	E	318	1	-1.9395	-1.80499	-1.72438	-1.83829	-1.74909	-1.736	-1.77033	-1.97912	-1.54938	-1.71746
	0.235129	0.0721096	Mybpc3_D_703	Mybpc3	E9Q9T8	APEDAGADEEWVFDKKLLCETEGR		sp|O70468|MYPC3_MOUSE, tr|Q3TF37|Q3TF37_MOUSE, tr|Q3UIK0|Q3UIK0_MOUSE	D	704	1	2.12061	1.76967	1.84715	2.01342	2.27865	2.12631	1.78505	2.06148	1.67901	2.01712
	0.171214	-0.0683105	Mybpc3_K_568	Mybpc3	E9Q9T8	CEVSDENVR		sp|O70468|MYPC3_MOUSE, tr|Q3TF37|Q3TF37_MOUSE, tr|Q3UIK0|Q3UIK0_MOUSE	K	569	0.907	-2.26989	-2.63148	-2.7662	-2.66385	-2.24282	-2.05253	-2.65227	-2.65447	-2.34608	-2.52733
	0.629103	-0.110527	Mybpc3_R_244	Mybpc3	E9Q9T8	CEVSTKDKFDSCNFNLTVHEAIGSGDLDLR		sp|O70468|MYPC3_MOUSE, tr|Q3TF37|Q3TF37_MOUSE, tr|Q3UIK0|Q3UIK0_MOUSE	R	245	0.985	-4.25161	-4.54976	-4.34426	-4.4886	-4.25748	-4.13343	-4.29224	-4.17802	-4.24929	-4.4861
	1.47712	0.0940475	Mybpc3_F_1233	Mybpc3	E9Q9T8	CKQGVLTLEIR		sp|O70468|MYPC3_MOUSE, tr|Q3TF37|Q3TF37_MOUSE, tr|Q3UIK0|Q3UIK0_MOUSE	F	1234	0.9404	-2.56794	-2.55876	-2.61917	-2.6008	-2.52652	-2.56096	-2.71124	-2.65905	-2.65472	-2.75746
	0.936315	0.390245	Mybpc3_D_653	Mybpc3	E9Q9T8	CPGSTPDTIVVVAGNKLR		tr|Q3TF37|Q3TF37_MOUSE, tr|Q3UIK0|Q3UIK0_MOUSE	D	654	1	1.97446	1.84979	2.02427	1.88487	2.30217	2.0418	1.43997	1.91846	0.896412	1.78769
	0.618402	0.0863857	Mybpc3_G_915	Mybpc3	E9Q9T8	CSEWTPALQGLTER		sp|O70468|MYPC3_MOUSE, tr|Q3TF37|Q3TF37_MOUSE, tr|Q3UIK0|Q3UIK0_MOUSE	G	916	0.9999	2.41571	2.5175	2.50672	2.32983	2.59672	2.53036	2.32136	2.48667	2.30668	2.28946
	0.469455	-0.0416008	Mybpc3_R_52	Mybpc3	E9Q9T8	DGSDITANDKYGLAAEGKR		sp|O70468|MYPC3_MOUSE, tr|Q3UIK0|Q3UIK0_MOUSE	R	53	1	2.99759	3.04751	3.13181	3.20187	3.07637	3.1587	3.16227	3.12957	3.05257	3.16004
	0.227075	0.0356133	Mybpc3_R_312	Mybpc3	E9Q9T8	DSKLEAPAEEDVWEILR		sp|O70468|MYPC3_MOUSE, tr|Q3TF37|Q3TF37_MOUSE, tr|Q3UIK0|Q3UIK0_MOUSE	R	313	1	3.13986	3.04798	3.05237	3.14979	3.11448	2.95973	3.26962	3.13683	2.97685	2.98338
	0.727197	0.197744	Mybpc3_L_463	Mybpc3	E9Q9T8	EDQLVMVGQR		sp|O70468|MYPC3_MOUSE, tr|Q3TF37|Q3TF37_MOUSE, tr|Q3UIK0|Q3UIK0_MOUSE	L	464	0.9632	-2.06994	-2.29863	-1.88258	-1.86631	-2.03912	-2.03206	-2.28164	-1.9071	-2.46419	-2.46032
	0.4532	0.0306751	Mybpc3_R_498	Mybpc3	E9Q9T8	EETFKYR		sp|O70468|MYPC3_MOUSE, tr|Q3TF37|Q3TF37_MOUSE, tr|Q3UIK0|Q3UIK0_MOUSE	R	499	0.9841	0.941378	1.02521	1.00247	1.08249	0.938646	0.977848	1.01089	0.968475	0.963638	0.91596
	0.54727	-0.127834	Mybpc3_M_635	Mybpc3	E9Q9T8	EVKIDFVPR		sp|O70468|MYPC3_MOUSE, tr|Q3TF37|Q3TF37_MOUSE, tr|Q3UIK0|Q3UIK0_MOUSE	M	636	0.9998	0.775156	0.430416	0.459206	0.669487	0.921917	0.866491	0.605206	0.895777	0.661781	0.866098
	0.527418	0.112244	Mybpc3_C_569	Mybpc3	E9Q9T8	EVSDENVR		sp|O70468|MYPC3_MOUSE, tr|Q3TF37|Q3TF37_MOUSE, tr|Q3UIK0|Q3UIK0_MOUSE	C	570	0.9815	0.862318	1.12989	0.837801	0.852276	0.54528	0.831074	0.795286	0.749073	0.614744	0.676174
	0.901358	-0.14018	Mybpc3_C_478	Mybpc3	E9Q9T8	EVSEEGAQVKWLKDGVELTR		sp|O70468|MYPC3_MOUSE, tr|Q3TF37|Q3TF37_MOUSE, tr|Q3UIK0|Q3UIK0_MOUSE	C	479	1	0.325699	0.554466	0.361099	0.496292	0.227371	0.548075	0.519047	0.654873	0.327291	0.616541
	0.611255	0.206832	Mybpc3_D_801	Mybpc3	E9Q9T8	GGQPVLGYILER		sp|O70468|MYPC3_MOUSE, tr|Q3TF37|Q3TF37_MOUSE, tr|Q3UIK0|Q3UIK0_MOUSE	D	802	1	1.53851	1.26438	1.19701	1.29042	1.78005	1.54148	0.890268	1.33263	0.948093	1.32374
	1.45538	-0.191417	Mybpc3_N_583	Mybpc3	E9Q9T8	GKELVPDNR		sp|O70468|MYPC3_MOUSE, tr|Q3TF37|Q3TF37_MOUSE, tr|Q3UIK0|Q3UIK0_MOUSE	N	584	0.9969	-1.80127	-1.84912	-1.77966	-1.85791	-1.55325	-1.65962	-1.60573	-1.61191	-1.37612	-1.63075
	0.254839	-0.0644405	Mybpc3_N_1220	Mybpc3	E9Q9T8	GLDLGEDAR		sp|O70468|MYPC3_MOUSE, tr|Q3TF37|Q3TF37_MOUSE, tr|Q3UIK0|Q3UIK0_MOUSE	N	1221	0.9865	0.712967	0.715132	0.656189	0.771454	0.552017	0.470984	0.82262	0.651445	1.06444	0.720476
	0.00601281	0.00317535	Mybpc3_D_53	Mybpc3	E9Q9T8	GSDITANDKYGLAAEGKR		sp|O70468|MYPC3_MOUSE, tr|Q3UIK0|Q3UIK0_MOUSE	D	54	1	1.13978	0.830572	0.803257	1.00377	1.48981	1.39537	0.760355	1.21961	0.75317	1.1228
	0.289814	-0.0689598	Mybpc3_P_655	Mybpc3	E9Q9T8	GSTPDTIVVVAGNKLR		tr|Q3TF37|Q3TF37_MOUSE, tr|Q3UIK0|Q3UIK0_MOUSE	P	656	1	2.12179	2.26003	2.25371	2.17021	1.8639	1.99533	2.36727	2.22157	2.33281	2.09745
	0.385465	-0.0773266	Mybpc3_P_2	Mybpc3	E9Q9T8	GVTVLKMPEPGKKPVSAFNKKPR		tr|Q3UIK0|Q3UIK0_MOUSE	P	3	0.9996	-5.31495	-5.35639	-5.37472	-5.61738	-5.15512	-5.2386	-5.42589	-5.30097	-5.12978	-5.33669
	0.505267	-0.0233257	Mybpc3_R_577	Mybpc3	E9Q9T8	GVWLKNGKELVPDNR		sp|O70468|MYPC3_MOUSE, tr|Q3TF37|Q3TF37_MOUSE, tr|Q3UIK0|Q3UIK0_MOUSE	R	578	1	4.60943	4.60991	4.6476	4.66938	4.66739	4.67489	4.72045	4.66476	4.61889	4.64134
	1.09626	0.107801	Mybpc3_R_338	Mybpc3	E9Q9T8	IAFQHGVTDLR		tr|Q3TF37|Q3TF37_MOUSE, tr|Q3UIK0|Q3UIK0_MOUSE	R	339	1	3.78318	3.94548	3.94295	3.95791	3.84959	3.78124	3.88116	3.8691	3.65311	3.7555
	0.137919	0.0198635	Mybpc3_R_592	Mybpc3	E9Q9T8	IKVSHIGR		sp|O70468|MYPC3_MOUSE, tr|Q3TF37|Q3TF37_MOUSE, tr|Q3UIK0|Q3UIK0_MOUSE	R	593	0.9952	-1.39344	-1.5941	-1.43599	-1.36096	-1.59065	-1.49593	-1.40934	-1.48363	-1.54223	-1.54332
	0.840261	0.0898712	Mybpc3_I_516	Mybpc3	E9Q9T8	INEATLEDAGHYAVR		sp|O70468|MYPC3_MOUSE, tr|Q3TF37|Q3TF37_MOUSE, tr|Q3UIK0|Q3UIK0_MOUSE	I	517	1	-3.46997	-3.55076	-3.51161	-3.73969	-3.47586	-3.61076	-3.65224	-3.69847	-3.55874	-3.67704
	0.247243	0.0439724	Mybpc3_R_1244	Mybpc3	E9Q9T8	KPCPYDGGVYVCR		sp|O70468|MYPC3_MOUSE, tr|Q3TF37|Q3TF37_MOUSE, tr|Q3UIK0|Q3UIK0_MOUSE	R	1245	0.9999	-0.11108	-0.342979	-0.135172	-0.427629	-0.0973549	-0.167318	-0.284422	-0.25366	-0.332861	-0.295816
	0.883904	0.0912167	Mybpc3_R_823	Mybpc3	E9Q9T8	LNFDLLR		sp|O70468|MYPC3_MOUSE, tr|Q3TF37|Q3TF37_MOUSE, tr|Q3UIK0|Q3UIK0_MOUSE	R	824	0.9807	3.1298	3.22924	3.23077	3.30453	3.12805	3.04582	3.25046	3.15711	3.01068	3.10223
	2.31125	-0.177648	Mybpc3_N_259	Mybpc3	E9Q9T8	LTVHEAIGSGDLDLR		sp|O70468|MYPC3_MOUSE, tr|Q3TF37|Q3TF37_MOUSE, tr|Q3UIK0|Q3UIK0_MOUSE	N	260	1	-0.961504	-1.12137	-1.12795	-1.01666	-1.12337	-0.86882	-0.902309	-0.981075	-0.79253	-0.917877
	0.254545	0.0723221	Mybpc3_M_932	Mybpc3	E9Q9T8	LVKDLPTGAR		sp|O70468|MYPC3_MOUSE, tr|Q3TF37|Q3TF37_MOUSE, tr|Q3UIK0|Q3UIK0_MOUSE	M	933	0.9967	0.744955	0.361258	0.329845	0.538919	0.743038	0.607115	0.308159	0.617752	0.261856	0.561523
	1.8398	0.119281	Mybpc3_R_838	Mybpc3	E9Q9T8	MIEGVAYEMR		sp|O70468|MYPC3_MOUSE, tr|Q3TF37|Q3TF37_MOUSE, tr|Q3UIK0|Q3UIK0_MOUSE	R	839	0.9986	-2.50132	-2.40435	-2.45468	-2.5022	-2.52341	-2.62436	-2.48442	-2.61846	-2.67515	-2.57998
	1.86694	0.143129	Mybpc3_R_1025	Mybpc3	E9Q9T8	NSPTDTILFIR		sp|O70468|MYPC3_MOUSE, tr|Q3TF37|Q3TF37_MOUSE, tr|Q3UIK0|Q3UIK0_MOUSE	R	1026	1	-2.35463	-2.27704	-2.39631	-2.32294	-2.4357	-2.51254	-2.42177	-2.44903	-2.63028	-2.48865
	0.211704	-0.111218	Mybpc3_M_9	Mybpc3	E9Q9T8	PEPGKKPVSAFNKKPR		sp|O70468|MYPC3_MOUSE, tr|Q3UIK0|Q3UIK0_MOUSE	M	10	0.9995	8.28302	8.74631	8.44301	8.03523	8.58411	8.34623	9.12125	8.71334	8.28762	8.17931
	0.914173	-0.181419	Mybpc3_M_1	Mybpc3	E9Q9T8	PGVTVLKMPEPGKKPVSAFNKKPR		tr|Q3UIK0|Q3UIK0_MOUSE	M	2	1	5.7446	6.02897	5.84274	5.63729	5.99581	5.93284	6.28806	6.05057	6.03853	5.8465
	0.503065	0.10682	Mybpc3_R_329	Mybpc3	E9Q9T8	QAPPSEYER		sp|O70468|MYPC3_MOUSE, tr|Q3TF37|Q3TF37_MOUSE, tr|Q3UIK0|Q3UIK0_MOUSE	R	330	0.9987	-0.611427	-0.459312	-0.295193	-0.417547	-0.356314	-0.689291	-0.27397	-0.571753	-0.420202	-0.718678
	0.473153	0.0847652	Mybpc3_R_25	Mybpc3	E9Q9T8	SAEVTAGSAAVFEAETER		sp|O70468|MYPC3_MOUSE, tr|Q3UIK0|Q3UIK0_MOUSE	R	26	1	2.51753	2.71207	2.77741	2.72048	2.40942	2.49407	2.64951	2.61891	2.40176	2.54884
	1.15066	0.127891	Mybpc3_C_916	Mybpc3	E9Q9T8	SEWTPALQGLTER		sp|O70468|MYPC3_MOUSE, tr|Q3TF37|Q3TF37_MOUSE, tr|Q3UIK0|Q3UIK0_MOUSE	C	917	1	-0.712208	-0.630251	-0.776363	-0.790203	-0.681265	-0.822636	-0.800491	-0.71298	-1.03898	-0.85466
	0.0205934	0.00371819	Mybpc3_D_291	Mybpc3	E9Q9T8	SHEDAGTLDFSSLLKKR		tr|Q3UIK0|Q3UIK0_MOUSE	D	292	1	-0.295267	-0.360546	-0.412395	-0.281197	-0.123428	-0.318743	-0.27507	-0.193464	-0.428143	-0.276005
	0.127084	-0.0350193	Mybpc3_R_1193	Mybpc3	E9Q9T8	SIIAGYNAILCCAVR		sp|O70468|MYPC3_MOUSE, tr|Q3TF37|Q3TF37_MOUSE, tr|Q3UIK0|Q3UIK0_MOUSE	R	1194	1	3.78018	3.68934	3.81416	3.7835	3.58523	3.54219	4.00525	3.93282	3.54839	3.79887
	0.666223	0.155558	Mybpc3_D_313	Mybpc3	E9Q9T8	SKLEAPAEEDVWEILR		sp|O70468|MYPC3_MOUSE, tr|Q3TF37|Q3TF37_MOUSE, tr|Q3UIK0|Q3UIK0_MOUSE	D	314	1	1.25733	0.980467	0.846521	1.12804	1.21387	1.04663	0.851685	1.12699	0.631042	0.992088
	1.11035	0.164951	Mybpc3_R_461	Mybpc3	E9Q9T8	SLEDQLVMVGQR		sp|O70468|MYPC3_MOUSE, tr|Q3TF37|Q3TF37_MOUSE, tr|Q3UIK0|Q3UIK0_MOUSE	R	462	0.9999	5.73631	6.05709	5.95362	5.84617	5.78841	5.56953	5.88574	5.78951	5.6162	5.69585
	0.904235	0.105807	Mybpc3_C_446	Mybpc3	E9Q9T8	STELFVKEPPVLITR		sp|O70468|MYPC3_MOUSE, tr|Q3TF37|Q3TF37_MOUSE, tr|Q3UIK0|Q3UIK0_MOUSE	C	447	0.9989	0.825489	0.950237	0.677479	0.863026	0.881426	0.773293	0.808687	0.777033	0.572403	0.737204
	0.041591	0.0107702	Mybpc3_R_1040	Mybpc3	E9Q9T8	THSGTYQVTVR		sp|O70468|MYPC3_MOUSE, tr|Q3TF37|Q3TF37_MOUSE, tr|Q3UIK0|Q3UIK0_MOUSE	R	1041	1	-9.47836	-9.45362	-9.48933	-9.39347	-9.77353	-9.53197	-9.56797	-9.34787	-9.7286	-9.46575
	0.0874589	-0.0276012	Mybpc3_W_919	Mybpc3	E9Q9T8	TPALQGLTER		sp|O70468|MYPC3_MOUSE, tr|Q3TF37|Q3TF37_MOUSE, tr|Q3UIK0|Q3UIK0_MOUSE	W	920	0.9996	-1.23286	-1.00991	-1.34473	-1.15871	-1.55419	-1.25317	-1.01532	-1.45285	-1.26793	-1.17312
	0.0472568	-0.0340881	Mybpc3_R_288	Mybpc3	E9Q9T8	TSDSHEDAGTLDFSSLLKKR		tr|Q3UIK0|Q3UIK0_MOUSE	R	289	1	3.3722	3.53096	2.98119	3.64259	3.13977	2.97402	4.16118	3.54897	3.16087	2.9921
	0.0976415	0.0494286	Mybpc3_R_279	Mybpc3	E9Q9T8	TSLAGAGR		sp|O70468|MYPC3_MOUSE, tr|Q3TF37|Q3TF37_MOUSE, tr|Q3UIK0|Q3UIK0_MOUSE	R	280	0.9898	1.62643	1.70178	1.48641	1.85413	1.50884	1.20116	2.15106	1.81341	1.31178	1.45304
	0.72907	0.0967724	Mybpc3_R_929	Mybpc3	E9Q9T8	TSMLVKDLPTGAR		tr|Q3TF37|Q3TF37_MOUSE, tr|Q3UIK0|Q3UIK0_MOUSE	R	930	1	4.42741	4.51335	4.44603	4.53799	4.34713	4.3287	4.51153	4.43239	4.16573	4.34969
	0.341855	-0.0590893	Mybpc3_R_729	Mybpc3	E9Q9T8	VETTKDR	Gm12250	sp|O70468|MYPC3_MOUSE, sp|Q0GUM3|IRB10_MOUSE, tr|Q3TF37|Q3TF37_MOUSE, tr|Q3UIK0|Q3UIK0_MOUSE	R	730	0.9194	-2.71615	-2.8001	-2.65681	-2.52163	-2.54786	-2.59137	-2.51188	-2.43031	-2.72446	-2.6891
	0.651118	-0.185418	Gm49486_S_359	Gm49486	E9QAC6	VADSDTVVKLDDGHLNNSLGSPVQADVYFPR			S	360	1	-9.79335	-9.98915	-9.56274	-9.6016	-9.35435	-9.35515	-9.41941	-9.82447	-9.32743	-9.44764
	0.106672	0.0221066	Sec16a_H_156	Sec16a	E9QAT4-2	SAHYIPGVGPEQPLGGQMNDSGSGPDQPMNR		sp|E9QAT4|SC16A_MOUSE	H	157	1	-0.617069	-0.961946	-0.735304	-0.794506	-0.645985	-0.736347	-0.865576	-0.902227	-0.692493	-0.668699
	0.560577	-0.132724	Sec16a_R_1373	Sec16a	E9QAT4-2	STHSLPSR		sp|E9QAT4|SC16A_MOUSE	R	1374	0.9929	-3.70937	-3.59704	-3.83932	-4.03171	-3.6478	-3.83499	-3.65311	-3.78398	-3.4376	-3.45194
	0.395826	0.0948536	Cmya5_R_1565	Cmya5	E9QLJ0	SPDSENVVSDDLAPTLLALR			R	1566	1	-0.744268	-0.709351	-0.409033	-0.486614	-0.946543	-0.724867	-0.667898	-0.65604	-0.907747	-0.813524
	0.208096	0.0674751	Ehbp1l1_R_1415	Ehbp1l1	E9QP49	SSTTPVVPAEGLVNGVGASGGVSGVR		sp|Q99MS7-2|EH1L1_MOUSE, tr|A0A494B9G7|A0A494B9G7_MOUSE, tr|A0A494BA91|A0A494BA91_MOUSE, tr|A0A494BBL8|A0A494BBL8_MOUSE, tr|G5E8Y6|G5E8Y6_MOUSE	R	1416	1	-4.13598	-4.1453	-4.32149	-4.47738	-4.56709	-4.70225	-4.48745	-4.36325	-4.10839	-4.32327
	0.583458	-0.140523	Raph1_R_569	Raph1	F2Z3U3	SQSTVSSIFSEAWKR		tr|F2Z4B7|F2Z4B7_MOUSE, tr|G5E867|G5E867_MOUSE, tr|S4R2K5|S4R2K5_MOUSE	R	570	1	-4.28502	-4.30449	-4.29243	-4.41653	-4.08069	-4.29521	-3.77168	-4.07181	-4.35051	-4.18732
	0.818142	-0.0937794	Gm2663_G_85	Gm2663	F6R7E8	EQFIDAEKIIR	1810009J06Rik	tr|Q9CPN7|Q9CPN7_MOUSE	G	86	0.9325	-2.91006	-3.10875	-3.18543	-3.08058	-3.00809	-2.89685	-3.00692	-3.06654	-2.86838	-2.98531
	0.312408	0.0685352	Lmo7_R_123	Lmo7	F6TFN2	SWASPVYTETDGTFSR			R	124	1	2.49012	2.55705	2.62009	2.31096	2.41429	2.31713	2.58623	2.52864	2.16015	2.45768
	0.86057	-0.192677	Fkbp1a_H_73	Fkbp1a	F6X9I3	GPNRSSCCGMLEDGKKFDSSR			H	74	0.9206	-4.04719	-4.55081	-4.36643	-4.31607	-3.99028	-3.91121	-4.22874	-4.11031	-4.00412	-4.053
	0.173608	-0.0393967	Paip1_R_42	Paip1	F6Y616	SQHQSPPPPQPKAPGFLQPPPLR		tr|G3UZS6|G3UZS6_MOUSE	R	43	1	1.08617	1.09735	1.38004	1.16478	1.27513	1.17927	1.16783	1.11938	1.50966	1.22431
	0.489595	-0.111758	Tpr_R_207	Tpr	F6ZDS4	LSQEVEYLTEDVKR		tr|Q7M739|Q7M739_MOUSE	R	208	0.9999	-2.10157	-2.01297	-1.99785	-1.88632	-2.46222	-1.98045	-1.92744	-2.13269	-1.94786	-1.9137
	0.205564	0.0539093	Tpr_R_2213	Tpr	F6ZDS4	TDGFAEAIHSPQVAGVPR		tr|Q7M739|Q7M739_MOUSE	R	2214	1	4.04581	4.09468	4.23291	3.85132	4.124	3.8036	4.1984	4.08294	3.82355	4.17069
	1.44018	0.197136	Myo18a_R_352	Myo18a	F6ZGN3	SAQLEHPER			R	353	0.9991	1.29461	1.47938	1.46898	1.11444	1.36696	1.15699	1.05477	1.29481	1.14123	1.09089
	0.146073	-0.0408802	Hnrnpr_D_226	Hnrnpr	F7B5B5	PVEEPDPEVMAKVKVLFVR		tr|Q8VHM5|Q8VHM5_MOUSE	D	227	0.9949	-3.88288	-4.12648	-4.09529	-4.17433	-3.68468	-3.87775	-4.04144	-3.77947	-4.09551	-3.96509
	0.742301	0.0644356	Hnrnpr_R_326	Hnrnpr	F7B5B5	STAYEDYYYHPPPR		tr|Q8VHM5|Q8VHM5_MOUSE	R	327	1	3.29197	3.40045	3.36475	3.24524	3.41064	3.23591	3.3418	3.23495	3.2176	3.3606
	0.385311	-0.0531223	Epn2_R_6	Epn2	F7CD65	TGAMLGQSEELQPLSQR		tr|F7CUV7|F7CUV7_MOUSE, tr|J3QNT7|J3QNT7_MOUSE, tr|Q5NCM5|Q5NCM5_MOUSE	R	7	1	-2.22066	-2.35574	-2.19553	-2.15552	-2.17547	-2.10331	-2.25727	-2.2873	-2.17535	-2.01409
	0.686103	-0.0986912	Myh2_L_1326	Myh2	G3UW82	EEEVKAKNALAHALQSSR			L	1327	0.9991	1.22313	0.987946	1.08811	1.08745	1.21861	1.35981	1.11655	1.33369	1.07974	1.2089
	0.602006	0.111412	Myh2_V_696	Myh2	G3UW82	LHQLRCNGVLEGIR	Myh1, Myh3, Myh4, Myh7b, Myh8	sp|A2AQP0|MYH7B_MOUSE, sp|P13541|MYH3_MOUSE, sp|P13542|MYH8_MOUSE, sp|Q5SX39|MYH4_MOUSE, sp|Q5SX40|MYH1_MOUSE	V	697	0.9275	0.31834	0.15778	0.252455	0.0863628	0.325884	0.391436	-0.0156593	0.171026	-0.0190639	0.0560207
	0.13896	0.0229294	Myh2_K_686	Myh2	G3UW82	TPGAMEHELVLHQLRCNGVLEGIR	Myh1, Myh4, Myh8	sp|P13542|MYH8_MOUSE, sp|Q5SX39|MYH4_MOUSE, sp|Q5SX40|MYH1_MOUSE	K	687	0.9593	-4.07966	-4.08061	-4.13949	-4.11381	-3.8575	-4.07781	-3.94892	-4.10327	-4.06968	-4.18604
	0.124479	0.0480042	Mex3a_R_426	Mex3a	G3UYU0	SPATSAGPEQLTGLPR			R	427	1	-0.888166	-1.07898	-0.746649	-1.25283	-0.775049	-1.0233	-1.40642	-0.929029	-0.794287	-0.828659
	0.692153	0.106113	Actg1_I_56	Actg1	G3UZ07	AMEEEIAALVIDNGSGMCKAGFAGDDAPR			I	57	0.9963	3.42066	3.24552	3.34346	3.35013	3.4978	3.45793	3.09927	3.3625	3.20769	3.19961
	0.625931	0.101867	Actg1_P_53	Actg1	G3UZ07	AQIAMEEEIAALVIDNGSGMCKAGFAGDDAPR			P	54	0.993	-1.61783	-1.84119	-1.75398	-1.85212	-1.53833	-1.63379	-1.8764	-1.9216	-1.8637	-1.8173
	0.167003	-0.0189964	Actg1_R_240	Actg1	G3UZ07	DLTDYLMKILTER	Acta1, Acta2, Actb, Actbl2, Actc1, Actg2	sp|P60710|ACTB_MOUSE, sp|P62737|ACTA_MOUSE, sp|P63260|ACTG_MOUSE, sp|P63268|ACTH_MOUSE, sp|P68033|ACTC_MOUSE, sp|P68134|ACTS_MOUSE, sp|Q8BFZ3|ACTBL_MOUSE, tr|A0A0U1RQ96|A0A0U1RQ96_MOUSE, tr|A0A494B9T3|A0A494B9T3_MOUSE, tr|D3YZY0|D3YZY0_MOUSE, tr|E9Q1F2|E9Q1F2_MOUSE, tr|E9Q5F4|E9Q5F4_MOUSE	R	241	1	1.8819	1.93905	1.96106	2.03494	1.79287	1.94201	1.97461	1.8712	1.94984	1.96713
	0.0732932	-0.0252151	Actg1_M_210	Actg1	G3UZ07	DSGDGVTHTVPIYEGYALPHAILR	Actb, Actbl2	sp|P60710|ACTB_MOUSE, sp|P63260|ACTG_MOUSE, sp|Q8BFZ3|ACTBL_MOUSE, tr|E9Q1F2|E9Q1F2_MOUSE, tr|E9Q5F4|E9Q5F4_MOUSE	M	211	1	1.4532	1.03958	1.17143	1.22783	1.48108	1.44702	1.05431	1.34438	1.12347	1.53002
	0.922941	-0.478003	Actg1_M_58	Actg1	G3UZ07	EEEIAALVIDNGSGMCKAGFAGDDAPR		sp|P63260|ACTG_MOUSE, tr|B1ATY1|B1ATY1_MOUSE, tr|G3UYG0|G3UYG0_MOUSE	M	59	1	-0.91633	-1.32839	-1.21084	-0.9781	-0.671644	-0.672804	-1.38678	-0.128479	-0.564659	0.0374298
	1.10031	-0.338616	Actg1_E_59	Actg1	G3UZ07	EEIAALVIDNGSGMCKAGFAGDDAPR		sp|P63260|ACTG_MOUSE, tr|B1ATY1|B1ATY1_MOUSE, tr|G3UYG0|G3UYG0_MOUSE	E	60	0.9664	-4.70918	-4.89434	-4.79911	-4.35013	-4.51549	-4.55382	-3.80931	-4.25306	-4.52404	-4.43494
	0.441986	-0.122426	Actg1_T_206	Actg1	G3UZ07	GIVMDSGDGVTHTVPIYEGYALPHAILR	Actb, Actbl2	sp|P60710|ACTB_MOUSE, sp|P63260|ACTG_MOUSE, sp|Q8BFZ3|ACTBL_MOUSE, tr|E9Q1F2|E9Q1F2_MOUSE, tr|E9Q5F4|E9Q5F4_MOUSE	T	207	1	-0.105814	0.224243	0.308279	0.46438	0.453403	0.475159	0.570536	0.142582	0.420353	0.347992
	0.693574	0.281148	Actg1_D_214	Actg1	G3UZ07	GVTHTVPIYEGYALPHAILR	Actb, Actbl2	sp|P60710|ACTB_MOUSE, sp|P63260|ACTG_MOUSE, sp|Q8BFZ3|ACTBL_MOUSE, tr|E9Q1F2|E9Q1F2_MOUSE, tr|E9Q5F4|E9Q5F4_MOUSE	D	215	1	0.78895	0.21452	0.27322	0.47278	0.743681	0.654718	-0.191839	0.351219	-0.140928	0.41424
	0.0229198	-0.0106323	Actg1_E_224	Actg1	G3UZ07	GYALPHAILR	Actb, Actbl2	sp|P60710|ACTB_MOUSE, sp|P63260|ACTG_MOUSE, sp|Q8BFZ3|ACTBL_MOUSE, tr|E9Q1F2|E9Q1F2_MOUSE, tr|E9Q5F4|E9Q5F4_MOUSE	E	225	0.9998	-0.13019	-0.670012	-0.499279	-0.40604	-0.517593	-0.174194	-0.76753	-0.576216	-0.0718994	-0.580112
	1.98033	0.166976	Actg1_R_253	Actg1	G3UZ07	GYSFTTTAER	Actb	sp|P60710|ACTB_MOUSE, sp|P63260|ACTG_MOUSE, tr|E9Q1F2|E9Q1F2_MOUSE, tr|E9Q5F4|E9Q5F4_MOUSE	R	254	0.9999	4.85252	4.94918	4.94806	4.93872	4.91236	4.7126	4.91333	4.77889	4.62891	4.73223
	0.685977	0.0945759	Actg1_Q_55	Actg1	G3UZ07	IAMEEEIAALVIDNGSGMCKAGFAGDDAPR			Q	56	0.9959	-0.170044	-0.389732	-0.217386	-0.288561	-0.163885	-0.131958	-0.439167	-0.370733	-0.354277	-0.406353
	0.733509	0.333561	Actg1_D_241	Actg1	G3UZ07	LTDYLMKILTER	Acta1, Acta2, Actb, Actbl2, Actc1, Actg2	sp|P60710|ACTB_MOUSE, sp|P62737|ACTA_MOUSE, sp|P63260|ACTG_MOUSE, sp|P63268|ACTH_MOUSE, sp|P68033|ACTC_MOUSE, sp|P68134|ACTS_MOUSE, sp|Q8BFZ3|ACTBL_MOUSE, tr|A0A0U1RQ96|A0A0U1RQ96_MOUSE, tr|A0A494B9T3|A0A494B9T3_MOUSE, tr|D3YZY0|D3YZY0_MOUSE, tr|E9Q1F2|E9Q1F2_MOUSE, tr|E9Q5F4|E9Q5F4_MOUSE	D	242	1	-0.359104	-0.811293	-0.786203	-0.470289	-0.0127754	-0.34684	-1.07008	-0.608963	-1.35032	-0.731272
	0.319707	0.0653603	Actg1_A_57	Actg1	G3UZ07	MEEEIAALVIDNGSGMCKAGFAGDDAPR		sp|P63260|ACTG_MOUSE, tr|B1ATY1|B1ATY1_MOUSE, tr|G3UYG0|G3UYG0_MOUSE	A	58	0.9992	7.32906	7.25285	7.31954	7.21308	7.52795	7.48945	7.11945	7.35232	7.15033	7.20414
	0.483205	0.11148	Actg1_L_52	Actg1	G3UZ07	PAQIAMEEEIAALVIDNGSGMCKAGFAGDDAPR			L	53	0.9471	-5.71725	-5.84369	-5.69428	-5.86352	-5.39978	-5.62945	-5.93703	-5.82005	-5.70174	-5.98764
	0.652961	0.111357	Actg1_A_54	Actg1	G3UZ07	QIAMEEEIAALVIDNGSGMCKAGFAGDDAPR			A	55	0.9941	-0.059267	-0.148333	-0.174305	-0.107075	-0.0488396	0.0138283	-0.375622	-0.122461	-0.189306	-0.421043
	1.8209	0.203781	Actg1_R_204	Actg1	G3UZ07	TTGIVMDSGDGVTHTVPIYEGYALPHAILR	Actb, Actbl2	sp|P60710|ACTB_MOUSE, sp|P63260|ACTG_MOUSE, sp|Q8BFZ3|ACTBL_MOUSE, tr|E9Q1F2|E9Q1F2_MOUSE, tr|E9Q5F4|E9Q5F4_MOUSE	R	205	1	3.14918	2.9567	3.1684	3.2608	2.9985	2.91528	2.83361	2.84224	2.89702	3.02653
	0.000768058	6.9809e-05	Actg1_A_195	Actg1	G3UZ07	VLSLYASGRTTGIVMDSGDGVTHTVPIYEGYALPHAILR	Actb, Actbl2	sp|P60710|ACTB_MOUSE, sp|P63260|ACTG_MOUSE, sp|Q8BFZ3|ACTBL_MOUSE, tr|E9Q1F2|E9Q1F2_MOUSE, tr|E9Q5F4|E9Q5F4_MOUSE	A	196	0.9949	-1.22652	-1.19531	-1.09174	-1.08646	-1.11467	-1.13515	-1.14132	-1.10756	-1.16468	-1.16632
	0.633658	0.217528	Actg1_D_244	Actg1	G3UZ07	YLMKILTER	Acta1, Acta2, Actb, Actbl2, Actc1, Actg2	sp|P60710|ACTB_MOUSE, sp|P62737|ACTA_MOUSE, sp|P63260|ACTG_MOUSE, sp|P63268|ACTH_MOUSE, sp|P68033|ACTC_MOUSE, sp|P68134|ACTS_MOUSE, sp|Q8BFZ3|ACTBL_MOUSE, tr|A0A0U1RQ96|A0A0U1RQ96_MOUSE, tr|A0A494B9T3|A0A494B9T3_MOUSE, tr|D3YZY0|D3YZY0_MOUSE, tr|E9Q1F2|E9Q1F2_MOUSE, tr|E9Q5F4|E9Q5F4_MOUSE	D	245	0.9986	-1.52768	-1.80318	-1.78324	-1.61703	-1.17513	-1.49486	-1.93697	-1.65024	-2.20588	-1.70595
	0.0579042	-0.0131226	QNG1_M_1	QNG1	G3X8U3	GPPLSPR			M	2	0.9802	4.54199	4.36479	4.28937	4.24991	4.65207	4.47423	4.45575	4.42398	4.47295	4.33684
	1.07516	0.157039	QNG1_R_133	QNG1	G3X8U3	SDTAVPMPLMEER			R	134	0.9999	0.194412	0.215225	0.253826	0.26169	0.0640869	-0.107695	0.311651	0.012579	-0.0263405	0.0138512
	1.11917	0.0871655	Trim55_R_89	Trim55	G3X8Y1	HGVYGLQR	Trim54, Trim63	sp|Q38HM4-2|TRI63_MOUSE, sp|Q38HM4|TRI63_MOUSE, sp|Q9ERP3|TRI54_MOUSE, tr|A2A9L4|A2A9L4_MOUSE, tr|E9QAT9|E9QAT9_MOUSE, tr|F8VPZ1|F8VPZ1_MOUSE	R	90	0.9989	0.351742	0.415075	0.349726	0.230783	0.249155	0.235901	0.20458	0.153936	0.265503	0.300734
	0.796871	0.160419	Ppp2r3a_G_24	Ppp2r3a	G3X9E8	CDFVLPSR			G	25	0.9947	1.71724	1.6609	1.53923	1.47834	1.76062	1.73176	1.17607	1.51774	1.46346	1.4652
	0.864219	0.17217	Ppp2r3a_R_23	Ppp2r3a	G3X9E8	GCDFVLPSR			R	24	0.9381	-5.82572	-5.94363	-5.96518	-6.04814	-5.74603	-5.79712	-6.35191	-6.09309	-6.02206	-6.12536
	0.540571	-0.103292	Ppp2r3a_M_1	Ppp2r3a	G3X9E8	MIKETSLR			M	2	0.9803	-9.52671	-9.53392	-9.84219	-9.62813	-9.33539	-9.4158	-9.59135	-9.41413	-9.39997	-9.5286
	0.606621	0.108551	Ppp2r3a_-_0	Ppp2r3a	G3X9E8	MMIKETSLR			-	1	0.9999	4.22737	4.24441	4.02034	4.01762	4.22239	4.08385	3.81678	4.1986	4.1451	3.94504
	2.55332	0.310031	Trip12_R_775	Trip12	G5E870	GLWHPYNR		tr|A0A087WNZ7|A0A087WNZ7_MOUSE, tr|A0A0B4J1N9|A0A0B4J1N9_MOUSE	R	776	0.9952	-0.520639	-0.529236	-0.461813	-0.711937	-0.753605	-0.91732	-0.978212	-0.964163	-0.935925	-0.731764
	1.15462	0.147276	Trip12_R_1963	Trip12	G5E870	SLNPPLTIVR		tr|A0A087WNZ7|A0A087WNZ7_MOUSE, tr|A0A087WRV6|A0A087WRV6_MOUSE	R	1964	0.9995	0.396008	0.45483	0.568817	0.303566	0.261518	0.194118	0.111353	0.266676	0.31325	0.362963
	1.03815	0.136874	Trip12_R_1780	Trip12	G5E870	SVYHLEDIVR		tr|A0A087WNZ7|A0A087WNZ7_MOUSE, tr|A0A087WRV6|A0A087WRV6_MOUSE	R	1781	1	4.12585	4.03152	4.20891	3.80587	3.95235	3.93448	3.84569	3.87226	3.90798	3.87972
	1.97267	0.275496	Poglut3_R_26	Poglut3	G5E897	SLAWGPGLQAAAVLPVR			R	27	1	0.137768	0.177614	0.337177	-0.0604572	-0.0587749	-0.151869	-0.106976	-0.295439	-0.109085	-0.180786
	0.0876107	0.0262821	Hrc_R_96	Hrc	G5E8J6	EVGEENVSEEVFR			R	97	1	0.770933	0.594784	0.659838	0.504496	1.08137	0.551451	0.744659	0.833044	0.692911	0.657942
	0.47667	0.0828487	Hrc_R_63	Hrc	G5E8J6	GYQGEKDR			R	64	0.9747	0.468204	0.361557	0.518156	0.587214	0.273455	0.425093	0.477335	0.235294	0.454197	0.202423
	0.112641	-0.0418877	Hrc_R_138	Hrc	G5E8J6	SHSHEDEDGIVSSEYHR			R	139	1	4.21851	3.78575	3.95117	3.96786	4.19328	4.18112	3.81631	3.99871	4.44555	3.88431
	0.0918365	0.0127518	Ank3_R_293	Ank3	G5E8K5-2	SGHEQVVEMLLDR		sp|G5E8K5-3|ANK3_MOUSE, sp|G5E8K5|ANK3_MOUSE, tr|A0A1W2P812|A0A1W2P812_MOUSE, tr|G5E8K2|G5E8K2_MOUSE, tr|G5E8K3|G5E8K3_MOUSE, tr|S4R1S2|S4R1S2_MOUSE, tr|S4R2K9|S4R2K9_MOUSE, tr|S4R2S8|S4R2S8_MOUSE	R	294	1	4.4607	4.53997	4.59317	4.47304	4.4747	4.39486	4.61396	4.53532	4.3891	4.54458
	0.684546	0.106062	Ank3_R_458	Ank3	G5E8K5-2	SGQAEVVR		sp|G5E8K5-3|ANK3_MOUSE, sp|G5E8K5|ANK3_MOUSE, tr|A0A1W2P812|A0A1W2P812_MOUSE, tr|G5E8K2|G5E8K2_MOUSE, tr|G5E8K3|G5E8K3_MOUSE, tr|S4R1S2|S4R1S2_MOUSE, tr|S4R2K9|S4R2K9_MOUSE, tr|S4R2S8|S4R2S8_MOUSE	R	459	0.9859	-1.24719	-1.09954	-1.17407	-1.21548	-1.23019	-1.54383	-1.19296	-1.28508	-1.35218	-1.12272
	0.116266	-0.0757153	Adgrf5_A_21	Adgrf5	G5E8Q8	ALSTPTEPIVQPSILQEHELAGEELLRPKR		tr|A0A286YE42|A0A286YE42_MOUSE	A	22	0.9999	0.27751	-0.356155	0.0232239	0.547413	-0.143162	0.428864	-0.476194	0.328777	-0.0830307	0.52899
	0.0346862	-0.00722656	Arfip1_R_239	Arfip1	G5E8V9-2	TDLEELNLGPR	Gm37240	sp|G5E8V9-3|ARFP1_MOUSE, sp|G5E8V9|ARFP1_MOUSE, tr|E9QAY5|E9QAY5_MOUSE	R	240	0.9807	-2.40934	-2.64561	-2.51641	-2.75305	-2.47162	-2.49774	-2.58697	-2.68117	-2.52643	-2.46759
	0.138539	0.114162	Slc25a3_A_45	Slc25a3	G5E902	AVEEQYSCEYGSGR		tr|E9PX16|E9PX16_MOUSE	A	46	1	4.26632	4.74199	4.58563	4.4665	4.9585	4.31782	4.03782	4.0675	5.62681	4.39818
	0.712894	0.0991203	Slc25a3_R_185	Slc25a3	G5E902	IQTQPGYANTLR		sp|Q8VEM8|S25A3_MOUSE	R	186	1	-0.321226	-0.0597897	-0.0588684	-0.115679	-0.186188	-0.319653	-0.238327	-0.250559	-0.0697098	-0.359104
	0.284906	0.045615	Hnrnpl_G_75	Hnrnpl	G5E924	GGGENYDDPHKTPASPVVHIR		sp|Q8R081|HNRPL_MOUSE	G	76	0.9984	-3.51291	-3.44723	-3.4268	-3.51604	-3.30434	-3.48166	-3.35082	-3.50196	-3.6825	-3.41847
	0.238117	0.0513931	Hnrnpl_D_83	Hnrnpl	G5E924	PHKTPASPVVHIR		sp|Q8R081|HNRPL_MOUSE	D	84	0.9999	-2.3299	-2.51131	-2.5577	-2.71212	-2.40788	-2.37822	-2.67333	-2.54933	-2.69677	-2.47823
	0.19788	-0.0233879	Hnrnpl_R_294	Hnrnpl	G5E924	QPPLLGDHPAEYGEGR			R	295	1	-1.50535	-1.70446	-1.51754	-1.63735	-1.49282	-1.59056	-1.53623	-1.48078	-1.59843	-1.53458
	0.0931128	0.0220627	Hnrnpl_M_224	Hnrnpl	G5E924	VEFDSVQSAQR		sp|Q8R081|HNRPL_MOUSE, tr|G3UY38|G3UY38_MOUSE, tr|G3UY56|G3UY56_MOUSE	M	225	0.974	-2.54918	-2.80094	-2.83656	-2.53069	-2.46815	-2.69125	-2.6846	-2.79047	-2.59417	-2.53533
	0.000246994	-5.49316e-05	Hnrnpl_M_24	Hnrnpl	G5E924	VKMAAAGGGGGGGR		sp|Q8R081|HNRPL_MOUSE	M	25	1	6.73566	6.75775	6.7403	6.36966	6.68496	6.71389	6.66256	6.62121	6.63465	6.65628
	0.0677075	0.0229755	Fbxw17_M_1	Fbxw17	H3BKU3	APQLGPHELQHIFSFLEAR		tr|Q8CFE8|Q8CFE8_MOUSE	M	2	1	-0.412247	-0.942432	-0.74835	-0.885843	-0.425577	-0.594456	-0.68891	-0.761913	-0.623043	-0.861006
	0.0235699	-0.00243378	Rpp14_Y_23	Rpp14	J3QMX0	VHTKVGDR			Y	24	0.9948	0.0890884	0.129921	0.202314	0.0703526	0.159046	0.0543976	0.211645	0.103508	0.161469	0.131872
	0.464433	0.0809254	Myo18a_G_803	Myo18a	K3W4L0	ASFEELCHNYAQDR		sp|Q9JMH9-1|MY18A_MOUSE, sp|Q9JMH9-2|MY18A_MOUSE, sp|Q9JMH9-4|MY18A_MOUSE, sp|Q9JMH9-5|MY18A_MOUSE, sp|Q9JMH9-6|MY18A_MOUSE, sp|Q9JMH9-7|MY18A_MOUSE, sp|Q9JMH9|MY18A_MOUSE, tr|A0A1C7ZN10|A0A1C7ZN10_MOUSE, tr|B2RRE2|B2RRE2_MOUSE, tr|E9Q405|E9Q405_MOUSE, tr|E9QA74|E9QA74_MOUSE, tr|E9QAX2|E9QAX2_MOUSE	G	804	0.9455	-1.02579	-1.17544	-0.972723	-1.17443	-1.09085	-0.927164	-1.33576	-1.2536	-1.1233	-1.20403
	0.562068	0.0503571	Myo18a_R_802	Myo18a	K3W4L0	GASFEELCHNYAQDR		sp|Q9JMH9-1|MY18A_MOUSE, sp|Q9JMH9-2|MY18A_MOUSE, sp|Q9JMH9-4|MY18A_MOUSE, sp|Q9JMH9-5|MY18A_MOUSE, sp|Q9JMH9-6|MY18A_MOUSE, sp|Q9JMH9-7|MY18A_MOUSE, sp|Q9JMH9|MY18A_MOUSE, tr|A0A1C7ZN10|A0A1C7ZN10_MOUSE, tr|B2RRE2|B2RRE2_MOUSE, tr|E9Q405|E9Q405_MOUSE, tr|E9QA74|E9QA74_MOUSE, tr|E9QAX2|E9QAX2_MOUSE	R	803	1	0.431143	0.589384	0.591467	0.438082	0.481194	0.438951	0.39529	0.457523	0.444586	0.543133
	0.494638	0.0665737	Myo18a_R_1287	Myo18a	K3W4L0	ISELTSELTDER		sp|Q9JMH9-1|MY18A_MOUSE, sp|Q9JMH9-2|MY18A_MOUSE, sp|Q9JMH9-4|MY18A_MOUSE, sp|Q9JMH9-5|MY18A_MOUSE, sp|Q9JMH9-6|MY18A_MOUSE, sp|Q9JMH9-7|MY18A_MOUSE, sp|Q9JMH9|MY18A_MOUSE, tr|A0A1C7ZN10|A0A1C7ZN10_MOUSE, tr|B2RRE2|B2RRE2_MOUSE, tr|E9Q405|E9Q405_MOUSE, tr|E9QA74|E9QA74_MOUSE, tr|E9QAX2|E9QAX2_MOUSE	R	1288	0.9993	-1.78238	-1.78684	-1.71506	-1.62522	-1.47961	-1.71704	-1.78716	-1.65775	-1.7762	-1.78383
	0.00743727	-0.00147133	Myo18a_R_1571	Myo18a	K3W4L0	LEMEMER		sp|Q9JMH9-1|MY18A_MOUSE, sp|Q9JMH9-2|MY18A_MOUSE, sp|Q9JMH9-5|MY18A_MOUSE, sp|Q9JMH9-6|MY18A_MOUSE, sp|Q9JMH9-7|MY18A_MOUSE, sp|Q9JMH9|MY18A_MOUSE, tr|A0A1C7ZN10|A0A1C7ZN10_MOUSE, tr|B2RRE2|B2RRE2_MOUSE, tr|E9Q405|E9Q405_MOUSE, tr|E9QA74|E9QA74_MOUSE, tr|E9QAX2|E9QAX2_MOUSE	R	1572	0.9836	-4.14703	-4.07729	-4.17612	-4.16302	-4.10818	-3.95576	-4.06321	-4.08371	-4.30005	-4.26155
	1.79016	0.16717	Myo18a_R_865	Myo18a	K3W4L0	SLAHADEAR		sp|Q9JMH9-1|MY18A_MOUSE, sp|Q9JMH9-2|MY18A_MOUSE, sp|Q9JMH9-4|MY18A_MOUSE, sp|Q9JMH9-5|MY18A_MOUSE, sp|Q9JMH9-6|MY18A_MOUSE, sp|Q9JMH9-7|MY18A_MOUSE, sp|Q9JMH9|MY18A_MOUSE, tr|A0A1C7ZN10|A0A1C7ZN10_MOUSE, tr|B2RRE2|B2RRE2_MOUSE, tr|E9Q405|E9Q405_MOUSE, tr|E9QA74|E9QA74_MOUSE, tr|E9QAX2|E9QAX2_MOUSE	R	866	0.9994	3.55048	3.53943	3.43517	3.32475	3.39942	3.35954	3.16912	3.35117	3.25776	3.2758
	1.80405	0.193068	Myo18a_R_825	Myo18a	K3W4L0	TFLQELER		sp|Q9JMH9-1|MY18A_MOUSE, sp|Q9JMH9-2|MY18A_MOUSE, sp|Q9JMH9-4|MY18A_MOUSE, sp|Q9JMH9-5|MY18A_MOUSE, sp|Q9JMH9-6|MY18A_MOUSE, sp|Q9JMH9-7|MY18A_MOUSE, sp|Q9JMH9|MY18A_MOUSE, tr|A0A1C7ZN10|A0A1C7ZN10_MOUSE, tr|B2RRE2|B2RRE2_MOUSE, tr|E9Q405|E9Q405_MOUSE, tr|E9QA74|E9QA74_MOUSE, tr|E9QAX2|E9QAX2_MOUSE	R	826	0.986	1.61768	1.66181	1.69192	1.46586	1.56305	1.39104	1.22997	1.51272	1.42451	1.47673
	0.648431	0.133349	Hk2_R_444	Hk2	O08528	SEDGSGKGAAMVTAVAYR		tr|E9Q5B5|E9Q5B5_MOUSE	R	445	1	1.60185	1.60603	1.66958	2.0029	1.48882	1.55453	1.70089	1.43921	1.58826	1.41956
	0.479716	0.129399	Hk2_R_69	Hk2	O08528	STPDGTEHGEFLALDLGGTNFR		tr|E9Q5B5|E9Q5B5_MOUSE	R	70	1	4.84544	4.86594	5.08586	5.43108	4.83094	4.8714	4.97657	4.81844	5.0089	4.73694
	2.6554	0.173601	Capn2_R_461	Capn2	O08529	SDTFINLR			R	462	0.9895	1.95829	2.06066	2.09297	1.95568	1.94556	1.74663	1.89705	1.82452	1.82828	1.84868
	1.92667	0.147509	Capn2_R_618	Capn2	O08529	SGTMNSYEMR			R	619	0.9997	0.43873	0.483877	0.642174	0.495638	0.486614	0.274252	0.443535	0.360254	0.326746	0.404701
	0.402042	0.200103	S1pr1_R_13	S1pr1	O08530	SSVSDYGNYDIIVR			R	14	1	0.228571	0.230581	0.356789	-0.262163	0.340906	0.0652447	-0.351101	-0.369263	0.678801	-0.129511
	0.522155	0.157528	Sec22b_M_1	Sec22b	O08547	VLLTMIAR		tr|A0A0G2JF08|A0A0G2JF08_MOUSE, tr|D6RES2|D6RES2_MOUSE, tr|E9Q6R3|E9Q6R3_MOUSE	M	2	0.9954	5.70646	5.57803	5.74056	5.25156	5.65732	5.43453	5.18106	5.30341	5.8419	5.3854
	0.143483	0.0387077	Kmt2b_D_2058	Kmt2b	O08550	GVDDGTDSEAEAVQQPR		tr|F6W623|F6W623_MOUSE, tr|F8WJ40|F8WJ40_MOUSE	D	2059	0.996	-3.01768	-3.05505	-2.91357	-3.30935	-2.93607	-2.83889	-3.0807	-3.24388	-3.24308	-3.0187
	0.093276	-0.0317703	Dpysl2_N_201	Dpysl2	O08553	GDIIAEEQQR			N	202	0.9987	0.184755	-0.259895	0.0177784	-0.0622349	-0.176149	-0.0133667	-0.112808	-0.336111	0.265543	0.0598488
	1.25624	0.184676	Dpysl2_R_211	Dpysl2	O08553	ILDLGITGPEGHVLSRPEEVEAEAVNR			R	212	1	-0.308031	-0.550985	-0.336864	-0.172327	-0.50201	-0.503777	-0.667955	-0.639097	-0.566744	-0.416023
	0.26211	0.0407574	Dpysl2_F_539	Dpysl2	O08553	SLSGAQIDDNIPR			F	540	0.9997	0.518269	0.573606	0.698383	0.556187	0.498386	0.391527	0.692066	0.49304	0.452568	0.611843
	0.220578	0.0640141	Dpysl2_L_225	Dpysl2	O08553	SRPEEVEAEAVNR			L	226	0.9939	-2.28941	-2.46058	-2.12976	-1.96453	-2.3806	-2.15967	-2.56358	-2.3811	-2.29404	-2.14656
	0.38474	0.0736252	Lgals9_R_226	Lgals9	O08573-2	CGGDIAFHLNPR		sp|O08573-3|LEG9_MOUSE, sp|O08573|LEG9_MOUSE, tr|B1AQR8|B1AQR8_MOUSE, tr|G3X9T7|G3X9T7_MOUSE	R	227	0.9872	-3.84059	-3.96773	-3.75559	-3.95333	-3.67079	-3.69795	-4.02665	-4.04347	-3.85407	-3.93402
	0.390633	0.11628	Alyref_S_140	Alyref	O08583-2	KQQLSAEELDAQLDAYNAR	Alyref2	sp|O08583|THOC4_MOUSE, sp|Q9JJW6-2|ALRF2_MOUSE	S	141	0.9996	-4.40659	-4.94055	-4.52954	-4.44895	-4.44261	-4.53011	-4.96621	-4.71316	-4.45089	-4.68925
	1.04097	0.0932076	Alyref_R_51	Alyref	O08583-2	SLGTADVHFER	Alyref2	sp|O08583|THOC4_MOUSE, sp|Q9JJW6-2|ALRF2_MOUSE, sp|Q9JJW6|ALRF2_MOUSE, tr|G3X9I4|G3X9I4_MOUSE	R	52	0.9998	7.59199	7.72684	7.68456	7.49629	7.58149	7.50705	7.5455	7.55342	7.42828	7.58088
	1.08149	0.211753	Clta_V_179	Clta	O08585	AAEEAFVNDIDESSPGTEWER		tr|B1AWD8|B1AWD8_MOUSE, tr|B1AWD9|B1AWD9_MOUSE, tr|B1AWE0|B1AWE0_MOUSE, tr|B1AWE1|B1AWE1_MOUSE, tr|Q6PFA2|Q6PFA2_MOUSE	V	180	1	-1.63044	-1.35467	-1.39057	-1.34254	-1.40989	-1.87378	-1.31503	-1.74139	-1.66245	-1.59422
	1.3229	-0.302765	Clta_N_87	Clta	O08585	GPTDSYAAISEVDR		tr|B1AWD8|B1AWD8_MOUSE, tr|B1AWD9|B1AWD9_MOUSE, tr|B1AWE0|B1AWE0_MOUSE, tr|B1AWE1|B1AWE1_MOUSE, tr|Q6PFA2|Q6PFA2_MOUSE	N	88	1	0.232233	0.138687	0.0383492	0.314981	0.450275	0.471489	0.30003	0.909866	0.375221	0.631746
	0.700452	0.0636772	Clta_R_222	Clta	O08585	SVLISLKQAPLVH		tr|B1AWD8|B1AWD8_MOUSE, tr|B1AWD9|B1AWD9_MOUSE, tr|B1AWE0|B1AWE0_MOUSE, tr|B1AWE1|B1AWE1_MOUSE, tr|Q6PFA2|Q6PFA2_MOUSE	R	223	1	2.29245	2.32027	2.27184	2.09765	2.23309	2.18419	2.20292	2.15451	2.10782	2.24748
	1.16426	-0.11831	Endog_A_44	Endog	O08600	ADLPALPGGPAGGTGELAKYGLPGVAQLR			A	45	1	5.1766	5.11444	5.13826	5.27571	5.28868	5.328	5.47246	5.31467	5.22398	5.24613
	1.16305	-0.121943	Endog_A_45	Endog	O08600	DLPALPGGPAGGTGELAKYGLPGVAQLR			A	46	1	5.16565	5.04616	5.09225	5.11576	5.23579	5.25331	5.39801	5.31381	5.16191	5.13829
	0.373418	0.0756615	Endog_R_75	Endog	O08600	ESYVLSYDPR			R	76	0.9828	0.0115852	-0.0696697	-0.0494785	-0.115402	-0.0664234	0.142111	-0.406971	-0.162298	-0.10578	-0.134758
	0.90668	-0.149273	Endog_R_87	Endog	O08600	GALWVLEQLRPER			R	88	0.9946	-6.06587	-6.22276	-6.13012	-5.82889	-6.07268	-5.72817	-6.07196	-5.96056	-5.86101	-5.95224
	0.465674	0.224889	Raet1a_G_28	Raet1a	O08602	LDDAHSLR	Raet1b, Raet1c, Raet1d, Raet1e	sp|O08603|RAE1B_MOUSE, sp|O08604|RAE1C_MOUSE, sp|Q9CZQ6|RAE1E_MOUSE, sp|Q9JI58|RAE1D_MOUSE, tr|M0QWQ3|M0QWQ3_MOUSE	G	29	0.9848	0.815699	0.738899	1.04593	0.262703	0.815281	0.653728	0.0459843	0.250103	1.10661	0.497644
	0.0913382	0.0189457	Metap2_R_149	Metap2	O08663	TTSEEKKALDQASEEIWNDFR		tr|M0QW48|M0QW48_MOUSE, tr|M0QW69|M0QW69_MOUSE, tr|M0QWM9|M0QWM9_MOUSE, tr|Q3TMN1|Q3TMN1_MOUSE, tr|Q3UI33|Q3UI33_MOUSE	R	150	0.9999	-2.00011	-1.69005	-1.80358	-2.03481	-1.94577	-2.06923	-1.9137	-1.86131	-1.88391	-1.84089
	1.657	-0.682909	Kng1_G_20	Kng1	O08677-2	EEAQEIDCNDEAVFQAVDFSLKQFNPGVKSGNQYMLHR		sp|O08677-3|KNG1_MOUSE, sp|O08677|KNG1_MOUSE, tr|A0A0R4J038|A0A0R4J038_MOUSE, tr|D3YTY9|D3YTY9_MOUSE	G	21	1	2.25709	1.91761	1.61669	2.62578	2.12671	2.3208	3.36391	2.90701	2.74436	2.62234
	2.05947	-0.562872	Kng1_R_388	Kng1	O08677-2	SVTVQETKEGR		sp|O08677-3|KNG1_MOUSE, sp|O08677|KNG1_MOUSE, tr|A0A0R4J038|A0A0R4J038_MOUSE, tr|D3YTY9|D3YTY9_MOUSE	R	389	0.9946	0.350178	0.146677	-0.0488453	0.658073	0.454041	0.571941	1.23612	0.931789	0.786417	0.848217
	0.0462264	-0.0443485	Prdx6_G_8	Prdx6	O08709	DEAPNFEANTTIGR		tr|A0A0A6YXQ7|A0A0A6YXQ7_MOUSE, tr|Q6GT24|Q6GT24_MOUSE	G	9	0.9993	-1.59266	-1.97916	-1.67943	-1.72859	-2.03226	-2.16887	-2.01306	-2.20306	-0.462513	-1.94286
	0.15541	0.0280968	Prdx6_R_41	Prdx6	O08709	DFTPVCTTELGR	Prdx6b	tr|D3Z0Y2|D3Z0Y2_MOUSE, tr|Q6GT24|Q6GT24_MOUSE, tr|Q8BG37|Q8BG37_MOUSE	R	42	0.9428	0.0242405	-0.0624733	0.00675583	-0.174335	0.101435	0	-0.215313	-0.101969	0.0992317	-0.0268116
	1.26555	-0.217957	Prdx6_P_2	Prdx6	O08709	GGLLLGDEAPNFEANTTIGR		tr|A0A0A6YXQ7|A0A0A6YXQ7_MOUSE, tr|Q6GT24|Q6GT24_MOUSE	P	3	1	-1.72603	-1.67023	-2.0148	-1.99706	-1.89721	-1.54811	-1.52302	-1.89669	-1.63942	-1.60829
	0.685085	-0.182582	Prdx6_M_1	Prdx6	O08709	PGGLLLGDEAPNFEANTTIGR		tr|A0A0A6YXQ7|A0A0A6YXQ7_MOUSE, tr|Q6GT24|Q6GT24_MOUSE	M	2	1	7.10433	7.40547	7.05336	6.83084	7.06683	7.05748	7.62754	7.23487	7.28273	7.17112
	0.768728	0.265733	Akap1_R_79	Akap1	O08715-2	CVDKPSTEPLALPR		sp|O08715-3|AKAP1_MOUSE, sp|O08715-4|AKAP1_MOUSE, sp|O08715-5|AKAP1_MOUSE, sp|O08715-6|AKAP1_MOUSE, sp|O08715|AKAP1_MOUSE	R	80	0.9978	-0.292271	-0.273783	-0.1087	-0.656511	0.200502	-0.220848	-0.808296	-0.409792	-0.346731	-0.673758
	0.984081	0.131915	Matn2_R_744	Matn2	O08746-2	SFTQVEGARPPSTQVPR		sp|O08746|MATN2_MOUSE, tr|A0A0A0MQM7|A0A0A0MQM7_MOUSE, tr|A0A2I3BRF3|A0A2I3BRF3_MOUSE	R	745	0.9997	-5.52552	-5.66916	-5.48689	-5.49442	-5.49824	-5.62106	-5.82855	-5.80081	-5.57605	-5.50732
	0.329351	0.0407043	Dld_R_495	Dld	O08749	EANLAAAFGKPINF			R	496	1	3.50655	3.68993	3.64431	3.7009	3.67702	3.59242	3.72421	3.57186	3.48286	3.64384
	0.87852	0.156744	Dld_R_109	Dld	O08749	GIEIPEVR			R	110	0.9888	5.48694	5.6708	5.62761	5.78669	5.55626	5.41604	5.74688	5.45053	5.26273	5.4684
	0.268641	0.0509808	Dld_R_482	Dld	O08749	VCHAHPTLSEAFR			R	483	0.9999	2.16937	2.01743	1.97012	2.06644	2.28673	2.25789	2.06355	2.01569	1.94416	1.9739
	1.08293	0.167689	Dld_R_449	Dld	O08749	VLGAHILGPGAGEMVNEAALALEYGASCEDIAR			R	450	1	-2.4245	-2.34665	-2.35934	-2.14816	-2.3616	-2.46675	-2.32535	-2.56405	-2.7282	-2.39436
	1.42132	0.118689	Hsd17b10_R_184	Hsd17b10	O08756	DLAPTGIR		tr|A2AFQ2|A2AFQ2_MOUSE, tr|Q99N15|Q99N15_MOUSE	R	185	0.935	0.44212	0.487795	0.622976	0.559977	0.634304	0.377785	0.512659	0.482206	0.357037	0.424038
	1.55746	0.125705	Hsd17b10_R_192	Hsd17b10	O08756	VVTIAPGLFATPLLTTLPEKVR		tr|A2AFQ2|A2AFQ2_MOUSE, tr|Q99N15|Q99N15_MOUSE	R	193	1	0.771235	0.920694	0.924961	0.949478	0.81983	0.762033	0.864056	0.743685	0.67894	0.70896
	0.0553649	0.0181759	Ube3a_R_503	Ube3a	O08759-2	DHIIDDALVR		sp|O08759-3|UBE3A_MOUSE, sp|O08759|UBE3A_MOUSE	R	504	0.9993	-2.97118	-2.83064	-2.80709	-3.03255	-2.53373	-2.77835	-2.83135	-3.057	-2.98797	-2.61139
	0.056519	0.039798	Dctn1_D_431	Dctn1	O08788-2	AALGAEEMVEMLTDR		sp|O08788|DCTN1_MOUSE, tr|D3YX34|D3YX34_MOUSE, tr|E9Q3M3|E9Q3M3_MOUSE, tr|E9Q586|E9Q586_MOUSE	D	432	0.9948	-3.73816	-4.52971	-3.73244	-4.41997	-3.92491	-3.7463	-4.76932	-4.08035	-4.17011	-3.77809
	1.71637	0.148759	Prkcsh_R_374	Prkcsh	O08795-2	SKFEEVER		sp|O08795|GLU2B_MOUSE	R	375	0.9875	-2.92263	-2.81389	-2.8814	-2.93708	-3.00727	-2.91782	-3.14221	-3.08069	-3.12149	-3.04386
	1.14986	0.0972198	Prkcsh_R_382	Prkcsh	O08795-2	SLKEMEESIR		sp|O08795|GLU2B_MOUSE	R	383	0.9996	0.939648	1.07704	1.1275	0.915432	0.905575	0.922747	0.867302	0.908085	0.881124	0.899837
	0.557531	-0.0898308	Prdx4_R_50	Prdx4	O08807	ENECHFYAGGQVYPGEASR			R	51	0.9999	-1.8217	-1.63704	-1.68521	-1.73369	-2.0203	-1.74915	-1.79847	-1.64277	-1.59272	-1.66568
	0.146897	-0.0438858	Prdx4_G_40	Prdx4	O08807	LESDERFR			G	41	0.9636	1.13195	1.08833	1.13144	0.773693	1.03923	1.23977	0.718801	1.09445	1.21328	1.11779
	0.2852	-0.0464886	Prdx4_S_37	Prdx4	O08807	LQGLESDER			S	38	0.9983	4.20652	4.01847	4.12648	3.92388	4.05524	4.21293	3.92747	4.10779	4.14258	4.17226
	0.0685157	-0.0247017	Prdx4_S_37	Prdx4	O08807	LQGLESDERFR			S	38	0.9992	3.29099	3.02781	3.08714	2.7416	2.99035	3.18048	2.67927	3.08335	3.19529	3.12301
	2.59486	0.244922	Prdx4_R_215	Prdx4	O08807	QITLNDLPVGR	Prdx1	sp|P35700|PRDX1_MOUSE, tr|B1AXW5|B1AXW5_MOUSE, tr|B1AXW6|B1AXW6_MOUSE, tr|B1AZS9|B1AZS9_MOUSE	R	216	0.9999	1.74263	1.84094	1.7312	1.83826	1.79974	1.46843	1.70826	1.60833	1.4158	1.52733
	0.524086	0.0984314	Prdx4_R_226	Prdx4	O08807	SVDETLR	PRDX1	sp|Q06830|PRDX1_HUMAN, tr|B1AZS9|B1AZS9_MOUSE	R	227	0.9607	2.23361	2.14964	2.23272	1.90316	1.88691	2.06864	1.82066	1.98894	1.99847	2.03719
	0.418842	0.105746	Eftud2_R_774	Eftud2	O08810	EGPLCDELIR		tr|A2AH85|A2AH85_MOUSE, tr|G3UXK8|G3UXK8_MOUSE, tr|G3UZ34|G3UZ34_MOUSE	R	775	0.965	-9.36455	-9.48788	-9.36416	-9.78452	-9.28822	-9.29472	-9.73844	-9.57366	-9.61119	-9.60006
	0.0227705	-0.0048336	Eftud2_E_126	Eftud2	O08810	LIRNVTLCGHLHHGKTCFVDCLIEQTHPEIR		tr|A2AH85|A2AH85_MOUSE	E	127	0.9226	-9.31707	-9.75601	-9.56145	-9.47799	-9.51674	-9.50419	-9.50326	-9.57483	-9.55056	-9.47226
	0.171423	0.0106129	Aip_R_39	Aip	O08915	TLHSDNEGSVIDDSR		tr|D3YW40|D3YW40_MOUSE	R	40	1	-0.271265	-0.241173	-0.214876	-0.31304	-0.266024	-0.25297	-0.280518	-0.267506	-0.333509	-0.224939
	0.340628	0.0360424	Flot1_R_18	Flot1	O08917	SPPVMVAGGR		tr|G3UWW8|G3UWW8_MOUSE, tr|G3UYU4|G3UYU4_MOUSE, tr|G3UZZ5|G3UZZ5_MOUSE, tr|G3XA73|G3XA73_MOUSE	R	19	0.944	-3.27577	-3.16952	-3.05961	-3.12085	-3.25957	-3.20333	-3.2326	-3.19328	-3.15514	-3.28118
	0.169827	-0.0392242	Ndufb11_R_33	Ndufb11	O09111	AVIAPSGVEKKR			R	34	0.9987	-1.54536	-1.50389	-1.32268	-1.47023	-1.40615	-1.59158	-1.43652	-1.53648	-1.1243	-1.36333
	0.0624066	-0.0199657	Ndufb11_A_34	Ndufb11	O09111	VIAPSGVEKKR			A	35	0.999	1.24018	1.46057	1.43296	1.20057	1.60632	1.35865	1.3805	1.28084	1.7458	1.27464
	1.58036	-0.238034	Ntn1_G_24	Ntn1	O09118	GPGLSMFAGQAAQPDPCSDENGHPR		tr|B0QZL0|B0QZL0_MOUSE	G	25	1	-0.110113	-0.30311	-0.40222	-0.377769	0.0201168	-0.0369987	0.0304222	0.110052	-0.0156898	-0.0707092
	0.188765	-0.0464123	Gsto1_R_135	Gsto1	O09131	KEDSPNLR		tr|A0A494BAB1|A0A494BAB1_MOUSE	R	136	0.9831	-4.53557	-4.44679	-4.50245	-4.36778	-4.26864	-4.08134	-4.33983	-4.51807	-4.56619	-4.38374
	0.223313	0.0521584	Gsto1_R_7	Gsto1	O09131	SLGKGSAPPGPVPEGQIR		tr|A0A494B9X6|A0A494B9X6_MOUSE, tr|A0A494BAB1|A0A494BAB1_MOUSE	R	8	1	0.307339	0.423086	0.558336	0.636786	0.214361	0.209557	0.51597	0.308617	0.464628	0.380344
	0.074151	-0.064193	Man2b1_R_883	Man2b1	O09159	ATPKTQFSGLR			R	884	0.9998	-0.629309	-0.335632	0.0806637	-0.381044	-1.55629	-1.01203	-0.434078	-0.355314	-0.0783501	-0.62088
	0.294426	-0.0900333	Man2b1_V_425	Man2b1	O09159	GPYGSGDSAPLQEAMAVLQHHDAVSGTAR			V	426	1	-0.0850296	-0.316406	-0.546589	-0.622162	-0.286261	-0.0624962	-0.486578	-0.0924034	-0.331656	-0.433147
	0.117915	-0.029884	Man2b1_Y_428	Man2b1	O09159	GSGDSAPLQEAMAVLQHHDAVSGTAR			Y	429	1	-1.36078	-1.31084	-1.30326	-1.58033	-1.06648	-1.18244	-1.41873	-1.18084	-1.31188	-1.37839
	0.433334	0.0791462	Man2b1_H_603	Man2b1	O09159	HVLVIENKYMR			H	604	0.9995	1.63659	1.52414	1.76428	1.49007	1.44896	1.55978	1.51332	1.65258	1.45141	1.29122
	0.0922864	0.0161785	Man2b1_G_429	Man2b1	O09159	SGDSAPLQEAMAVLQHHDAVSGTAR			G	430	1	2.883	2.80921	2.99703	2.82313	2.83117	2.99461	2.81691	2.94489	2.82386	2.68235
	0.856816	-1.29688	Casq2_G_18	Casq2	O09161	AEEGLNFPTYDGKDR		tr|E9PZ67|E9PZ67_MOUSE, tr|F6QYE1|F6QYE1_MOUSE	G	19	1	1.26734	-0.105495	0.682781	1.63588	1.71559	1.82188	-0.0546532	3.79122	2.34933	3.77274
	0.203666	0.0463615	Casq2_A_19	Casq2	O09161	EEGLNFPTYDGKDR		tr|E9PZ67|E9PZ67_MOUSE, tr|F6QYE1|F6QYE1_MOUSE	A	20	1	7.55183	7.41972	7.51488	7.50233	7.82735	7.56681	7.5999	7.50222	7.62188	7.2935
	0.35634	0.157613	Casq2_D_280	Casq2	O09161	GYEFLEILKQVAR		tr|E9PZ67|E9PZ67_MOUSE, tr|F6QYE1|F6QYE1_MOUSE	D	281	1	0.9179	0.558409	0.364624	0.970001	1.09518	0.988651	0.488062	0.708738	0.175756	0.75684
	0.047488	-0.0243584	Casq2_D_278	Casq2	O09161	PDGYEFLEILKQVAR		tr|E9PZ67|E9PZ67_MOUSE, tr|F6QYE1|F6QYE1_MOUSE	D	279	1	2.21146	2.3381	2.13891	2.18796	2.87712	2.49388	2.56546	2.60946	1.96896	2.23759
	0.293525	0.106279	Casq2_D_144	Casq2	O09161	PVEIVNNKLEVQAFER		tr|F6QYE1|F6QYE1_MOUSE	D	145	1	2.96474	2.94394	2.75366	2.84818	3.47571	3.00517	3.03539	3.04722	2.60156	2.76551
	0.163124	-0.0840847	Casq2_K_276	Casq2	O09161	SDPDGYEFLEILKQVAR		tr|E9PZ67|E9PZ67_MOUSE, tr|F6QYE1|F6QYE1_MOUSE	K	277	1	0.176828	-0.509674	-0.482504	-0.216726	0.139137	0.294262	-0.409058	-0.216257	0.166098	-0.30756
	0.604445	-0.181497	Sod3_P_22	Sod3	O09164	GESSFDLADRLDPVEKIDR			P	23	0.9997	-1.02872	-1.49425	-1.39789	-0.887461	-1.32974	-1.02655	-0.729479	-1.27682	-1.08554	-1.11218
	0.208038	-0.0557453	Sod3_S_20	Sod3	O09164	NPGESSFDLADR			S	21	0.9995	-0.145571	-0.414484	-0.275736	-0.249538	-0.612516	-0.163744	-0.0835228	-0.300926	-0.467905	-0.403021
	0.303383	-0.12191	Sod3_R_190	Sod3	O09164	SVVVHAGEDDLGKGGNQASLQNGNAGR			R	191	1	2.07656	1.66827	1.81051	2.05327	1.53952	1.98948	2.4587	1.82836	1.69799	1.78316
	0.369792	-0.288631	Casq1_G_34	Casq1	O09165	EDGLDFPEYDGVDR		tr|E9Q489|E9Q489_MOUSE	G	35	0.9999	1.44117	0.922323	0.878168	0.482368	0.647552	1.4577	0.114267	1.37165	1.92017	0.950953
	0.700386	0.0589985	Rpl21_R_142	Rpl21	O09167	TNGKEPELLEPIPYEFMA			R	143	1	2.68811	2.76739	2.72541	2.54421	2.62749	2.60332	2.58985	2.67122	2.58065	2.61258
	1.402	-0.143957	Rpl21_M_1	Rpl21	O09167	TNTKGKR			M	2	0.972	5.62418	5.73658	5.81327	5.49804	5.70535	5.74922	5.8554	5.88372	5.79349	5.81537
	0.426571	0.0730907	Kif1c_R_349	Kif1c	O35071	CNAVINEDPNAR		tr|E9Q9B0|E9Q9B0_MOUSE, tr|Q3V3Y9|Q3V3Y9_MOUSE	R	350	0.9986	-9.38802	-9.49157	-9.59234	-9.46218	-9.42202	-9.31737	-9.69889	-9.48987	-9.678	-9.53747
	0.124576	0.0348095	Map3k5_R_1246	Map3k5	O35099	SLNVQLGR		tr|E9PWG9|E9PWG9_MOUSE	R	1247	0.9712	0.0753517	-0.123108	-0.091074	0.010397	0.2558	0.256857	-0.256519	0.000989914	-0.0214291	-0.0265789
	0.768552	-0.259486	Scarb2_E_84	Scarb2	O35114	EVGPYTYR			E	85	0.9168	-2.03773	-1.94799	-1.88554	-2.27198	-1.5971	-1.86174	-1.22703	-1.55738	-1.94911	-1.84765
	0.0808368	-0.0256004	Scarb2_N_198	Scarb2	O35114	FGLFYER			N	199	0.9618	-1.18747	-1.52973	-1.42915	-1.15996	-1.06185	-1.21138	-1.10704	-1.44264	-1.40183	-1.07727
	0.313583	0.0518999	Scarb2_Y_267	Scarb2	O35114	LFPSDLCR			Y	268	0.9409	-9.41958	-9.74219	-9.44097	-9.50758	-9.35782	-9.49946	-9.57219	-9.5947	-9.47363	-9.58767
	0.742732	-0.231883	Scarb2_N_286	Scarb2	O35114	VEGLPAFR			N	287	0.9924	-3.44641	-3.29106	-3.6116	-3.41942	-3.1592	-3.46104	-3.00884	-3.51438	-2.86205	-2.92198
	0.0728374	0.0153725	Phb2_R_255	Phb2	O35129	AAQNISKTIATSQNR		tr|F6QPR1|F6QPR1_MOUSE	R	256	1	0.297373	0.0985336	0.288321	0.305925	0.219406	0.397854	0.374096	0.135569	0.0897636	0.135414
	0.285344	-0.025267	Phb2_R_37	Phb2	O35129	ESVFTVEGGHR			R	38	0.9966	-2.21563	-2.1952	-2.24146	-2.16055	-2.29626	-2.20282	-2.19722	-2.10362	-2.29044	-2.18866
	1.66836	0.134317	Phb2_R_191	Phb2	O35129	EYTAAVEAKQVAQQEAQR			R	192	1	-0.909805	-1.01826	-0.895552	-0.974592	-0.813055	-1.11041	-0.935219	-1.09632	-1.06471	-1.07621
	0.0393056	-0.00687981	Phb2_R_289	Phb2	O35129	GSDSLIKGKK		tr|F6QPR1|F6QPR1_MOUSE	R	290	0.9998	2.12636	2.11853	2.1766	2.10958	2.17216	2.1648	2.30645	2.21888	1.95291	2.0946
	1.49508	0.146748	Phb2_R_54	Phb2	O35129	IGGVQQDTILAEGLHFR			R	55	1	0.768116	0.832502	0.890133	0.817181	0.737316	0.636019	0.829462	0.679413	0.517511	0.649105
	0.814501	0.0705563	Phb2_R_88	Phb2	O35129	KISSPTGSKDLQMVNISLR		tr|F6Q8V7|F6Q8V7_MOUSE	R	89	1	1.68854	1.61781	1.62631	1.65825	1.8186	1.59885	1.68278	1.65796	1.57454	1.5426
	0.636263	0.143069	Phb2_R_123	Phb2	O35129	LGLDYEER		tr|F6Q8V7|F6Q8V7_MOUSE, tr|F6QPR1|F6QPR1_MOUSE	R	124	0.9923	3.35776	3.64816	3.70096	3.6753	3.54282	3.31407	3.75528	3.47855	3.22105	3.4407
	0.783913	0.141981	Phb2_R_107	Phb2	O35129	VLSRPNAQELPSMYQR		tr|F6Q8V7|F6Q8V7_MOUSE, tr|F6QPR1|F6QPR1_MOUSE	R	108	1	-4.60424	-4.36532	-4.21132	-4.47974	-4.3845	-4.65796	-4.36484	-4.41925	-4.68599	-4.62699
	0.558433	0.0530582	Atp5if1_S_30	Atp5if1	O35143	DSMDTGAGSIR			S	31	0.9992	3.60346	3.55704	3.59976	3.61793	3.60777	3.60479	3.56625	3.55054	3.37528	3.6238
	0.0595754	0.0216297	Atp5if1_S_27	Atp5if1	O35143	DSSDSMDTGAGSIR			S	28	1	3.49342	3.36311	3.51922	3.30862	3.34778	3.69134	3.08213	3.105	3.52282	3.52272
	0.709107	0.0540291	Atp5if1_R_41	Atp5if1	O35143	EAGGAFGKR		tr|E9PV44|E9PV44_MOUSE	R	42	0.9992	1.65686	1.70144	1.63228	1.75793	1.71887	1.61003	1.72422	1.68395	1.54326	1.63576
	0.369492	-0.0625801	Atp5if1_R_50	Atp5if1	O35143	EKAEEDRYFR		tr|E9PV44|E9PV44_MOUSE	R	51	0.9991	1.73535	2.05675	2.00034	2.0208	2.07758	2.02754	2.12689	2.05547	1.88987	2.10397
	0.0409618	0.016959	Atp5if1_G_24	Atp5if1	O35143	FVSDSSDSMDTGAGSIR			G	25	1	3.19921	3.08452	3.03254	2.55933	2.93298	3.27218	2.72852	2.89369	3.02632	2.80307
	0.226349	-0.0223465	Atp5if1_R_87	Atp5if1	O35143	LQKQIER	Ccdc181	sp|Q80ZU5|CC181_MOUSE, tr|E9PV44|E9PV44_MOUSE	R	88	0.9739	0.660372	0.67889	0.664894	0.702307	0.746363	0.734785	0.822878	0.729437	0.596479	0.680979
	0.0778264	0.0302807	Atp5if1_S_32	Atp5if1	O35143	MDTGAGSIR		tr|E9PV44|E9PV44_MOUSE	S	33	0.9981	1.50743	1.35818	1.50993	1.67785	1.51333	1.29313	1.7471	1.74767	1.0726	1.55481
	0.205516	-0.0635948	Atp5if1_S_29	Atp5if1	O35143	SDSMDTGAGSIR			S	30	0.9996	6.67831	7.00847	6.80888	7.09067	7.07624	6.79293	7.21936	7.14516	6.75265	7.07044
	0.895825	-0.0967384	Atp5if1_V_26	Atp5if1	O35143	SDSSDSMDTGAGSIR			V	27	1	6.27692	6.44371	6.41061	6.44088	6.5039	6.55004	6.56355	6.34377	6.5689	6.53346
	0.00144436	0.000555038	Atp5if1_D_31	Atp5if1	O35143	SMDTGAGSIR			D	32	0.9985	3.97174	3.87438	3.9701	4.22338	4.15169	3.82129	4.2272	4.26359	3.71722	4.15921
	0.363591	-0.107426	Atp5if1_D_28	Atp5if1	O35143	SSDSMDTGAGSIR			D	29	1	6.92839	7.17979	6.9335	7.35153	7.39735	7.00829	7.46235	7.31789	7.14204	7.39712
	1.20675	-0.196881	Atp5if1_F_25	Atp5if1	O35143	VSDSSDSMDTGAGSIR			F	26	1	6.71183	6.57157	6.57089	6.38434	6.51463	6.94087	6.56858	6.66539	6.90568	6.65714
	0.0296364	0.0048439	Col15a1_R_1221	Col15a1	O35206	AAGLLSTFR		tr|A2AJY2|A2AJY2_MOUSE, tr|A2AJY5|A2AJY5_MOUSE, tr|A2AJY7|A2AJY7_MOUSE	R	1222	0.9973	-0.206171	0.0617313	-0.0848331	-0.0421448	-0.176186	-0.0537033	-0.0305157	-0.0711861	-0.115484	-0.200933
	0.820866	-0.172964	Ddt_-_0	Ddt	O35215	MPFVELETNLPASR			-	1	0.9999	-1.38653	-1.49905	-1.52909	-1.7214	-1.31706	-1.05729	-1.28283	-1.50619	-1.49632	-1.24569
	0.584165	-0.229997	Ddt_M_1	Ddt	O35215	PFVELETNLPASR			M	2	1	5.05856	5.50418	5.00011	4.65257	5.07038	5.19901	5.80491	5.22474	5.16492	5.04221
	0.55156	-0.142426	Ddt_M_1	Ddt	O35215	PFVELETNLPASRIPAGLENR			M	2	0.9743	-0.361374	-0.0551243	-0.060812	-0.0982952	-0.0833893	-0.0180702	0.425982	-0.0457153	-0.10379	-0.205273
	0.100347	-0.0393501	Psmd4_D_209	Psmd4	O35226-2	PSADPELALALR		sp|O35226-3|PSMD4_MOUSE, sp|O35226-4|PSMD4_MOUSE, sp|O35226-5|PSMD4_MOUSE, sp|O35226|PSMD4_MOUSE	D	210	0.9997	0.205006	0.138304	-0.0298691	-0.0875969	0.596897	0.380318	0.224144	0.346626	-0.0739956	0.142399
	2.43452	-0.140323	Psmd4_M_1	Psmd4	O35226-2	VLESTMVCVDNSEYMR		sp|O35226-3|PSMD4_MOUSE, sp|O35226-4|PSMD4_MOUSE, sp|O35226-5|PSMD4_MOUSE, sp|O35226|PSMD4_MOUSE	M	2	1	4.69082	4.63477	4.73182	4.57835	4.64322	4.85259	4.73181	4.78644	4.8424	4.76735
	1.14318	-0.124597	Exoc7_-_0	Exoc7	O35250	MIPPQEASAR		sp|O35250-2|EXOC7_MOUSE, tr|A2AAN0|A2AAN0_MOUSE, tr|A2AAN4|A2AAN4_MOUSE	-	1	0.9999	2.0021	1.97266	1.94242	1.98947	1.96594	2.2797	1.9444	2.03204	2.05539	2.18404
	1.2749	0.0933186	Dhx15_R_652	Dhx15	O35286	SLMSADNVR		tr|Q497W9|Q497W9_MOUSE	R	653	0.9993	-0.411377	-0.329218	-0.261698	-0.369238	-0.323652	-0.504189	-0.386333	-0.440525	-0.497503	-0.333225
	1.13945	0.239299	Dhx15_R_315	Dhx15	O35286	THPVEIFYTPEPER		tr|A0A0G2JG10|A0A0G2JG10_MOUSE, tr|A0A0G2JGQ5|A0A0G2JGQ5_MOUSE, tr|Q497W9|Q497W9_MOUSE	R	316	0.9928	-5.44789	-5.39776	-5.21783	-5.27495	-4.99152	-5.2752	-5.79552	-5.46807	-5.47172	-5.51593
	0.119632	0.0329784	Purb_R_96	Purb	O35295	DSLGDFIEHYAQLGPSSPEQLAAGAEEGGGPR			R	97	1	-2.36596	-2.74007	-2.35702	-2.20318	-2.20128	-2.3331	-2.5198	-2.44182	-2.38501	-2.35267
	0.288575	0.0764347	Purb_R_28	Purb	O35295	GGGGGGGGPGGEQETQELASKR			R	29	1	0.15521	-0.0598145	0.229607	0.602919	0.123547	0.151037	0.0758514	0.108801	0.224995	0.10861
	1.66856	0.176451	Srsf5_R_37	Srsf5	O35326	GFGFVEFEDPR		tr|Q9D8S5|Q9D8S5_MOUSE	R	38	0.9999	0.921213	0.780619	0.972179	1.07687	0.83186	0.808025	0.671928	0.649166	0.770443	0.800919
	0.0549675	0.00988445	Anp32a_N_122	Anp32a	O35381	CEVTNLNAYR		tr|D3YYE1|D3YYE1_MOUSE, tr|D3Z7M9|D3Z7M9_MOUSE, tr|F6UFG6|F6UFG6_MOUSE	N	123	0.9129	-9.41411	-9.54968	-9.54395	-9.6066	-9.42189	-9.36623	-9.67062	-9.46749	-9.57993	-9.50138
	0.191668	0.0567806	Anp32a_C_123	Anp32a	O35381	EVTNLNAYR		tr|D3YYE1|D3YYE1_MOUSE, tr|D3Z7M9|D3Z7M9_MOUSE, tr|F6UFG6|F6UFG6_MOUSE	C	124	0.9958	-0.537127	-0.220201	-0.629276	-0.692507	-0.859716	-0.540915	-0.58346	-0.641293	-0.841282	-0.615782
	0.291919	-0.0414856	Phyh_V_30	Phyh	O35386	SGLASPASFQPEQFQYTLDNNVLTLEQR			V	31	1	-1.05779	-1.17247	-0.976522	-1.13973	-1.24055	-0.987085	-0.995562	-1.06693	-1.17514	-1.15491
	0.184185	0.0901245	Efnb3_G_27	Efnb3	O35393	LSLEPVYWNSANKR			G	28	0.9996	-1.2181	-0.950468	-1.00336	-1.29413	-0.301039	-0.902531	-0.793688	-1.21351	-1.12572	-1.18227
	0.534029	0.120712	Efnb3_R_130	Efnb3	O35393	SHHDYYIIATSDGTR			R	131	1	-0.443605	-0.158396	-0.289402	-0.243864	0.141008	-0.408495	-0.142679	-0.34173	-0.364906	-0.340008
	1.18566	0.243545	Dhodh_R_69	Dhodh	O35435	ATFQDSNMLEVR		tr|D3YZY5|D3YZY5_MOUSE, tr|E9Q1V3|E9Q1V3_MOUSE, tr|F6TCT7|F6TCT7_MOUSE	R	70	0.9708	-9.38288	-9.40045	-9.51061	-9.37751	-9.24573	-9.42135	-9.68547	-9.66146	-9.97604	-9.39057
	0.0767101	0.0295441	Ech1_M_232	Ech1	O35459	ADEALDSGLVSR		tr|F7B227|F7B227_MOUSE	M	233	0.9992	-6.0817	-6.48894	-5.9947	-5.77966	-6.48204	-6.1961	-6.22128	-6.16111	-6.198	-6.19827
	0.15535	-0.042786	Ech1_G_169	Ech1	O35459	CIGGGVDLVSACDIR			G	170	0.9728	-1.08762	-1.5013	-1.2041	-1.35071	-1.295	-1.03173	-1.21807	-1.11493	-1.43164	-1.42842
	0.35855	-0.0525906	Ech1_D_234	Ech1	O35459	EALDSGLVSR		tr|F7B227|F7B227_MOUSE	D	235	0.9912	-1.12851	-1.00521	-0.966234	-0.924795	-1.24294	-0.992725	-0.952066	-0.997761	-1.10426	-0.95792
	1.2528	-0.244123	Ech1_M_199	Ech1	O35459	GLAADVGTLQR		tr|F7B227|F7B227_MOUSE	M	200	0.9997	-0.609125	-0.688829	-0.62529	-0.355625	-0.919355	-0.622175	-0.298416	-0.328266	-0.431156	-0.297596
	0.172642	0.0259438	Ech1_R_229	Ech1	O35459	KMMADEALDSGLVSR		tr|F7B227|F7B227_MOUSE	R	230	1	1.69831	1.67905	1.70233	1.75499	1.7128	1.64856	1.84587	1.79058	1.57113	1.56162
	1.04145	-0.177623	Ech1_R_210	Ech1	O35459	LPKVIGNQSLVNELTFSAR		tr|F7B227|F7B227_MOUSE	R	211	0.9999	-4.33998	-4.18354	-4.07778	-4.16328	-4.40727	-4.22188	-3.83496	-3.97301	-4.08026	-4.17363
	0.0212143	0.00932884	Ech1_S_33	Ech1	O35459	LSSSAQEASKR			S	34	0.9999	4.76332	4.74082	4.76414	4.32051	4.56799	4.86031	4.90146	4.67837	4.27607	4.39392
	0.223545	-0.0762459	Ech1_L_34	Ech1	O35459	SSSAQEASKR			L	35	0.9992	5.78352	5.9478	5.95267	5.91952	5.92126	5.85465	6.4515	6.08497	5.66359	5.85128
	0.8264	0.0712547	Fkbp8_R_348	Fkbp8	O35465-2	STETALYR		sp|O35465|FKBP8_MOUSE	R	349	0.9935	0.88896	0.977537	0.962986	0.864517	0.887882	0.968615	0.795927	0.807348	0.756392	0.897327
	0.94035	-0.201561	Npc1_N_925	Npc1	O35604	AAELDTYTR			N	926	0.9978	-4.33409	-4.43139	-4.42031	-4.22552	-3.99881	-4.33774	-3.87895	-4.18844	-3.99691	-4.00027
	1.0741	0.216877	Bmpr2_R_842	Bmpr2	O35607	SQEMLQNQFIGEDTR			R	843	1	-0.537169	-0.556833	-0.251167	-0.727606	-0.544035	-0.575508	-0.98245	-0.869825	-0.617157	-0.656256
	0.329479	-0.0469036	Anxa3_R_32	Anxa3	O35639	GLGTDEKTLINILTER		tr|A0A0G2JGL7|A0A0G2JGL7_MOUSE, tr|Q3TET3|Q3TET3_MOUSE	R	33	1	0.204346	0.231121	0.391994	0.330122	0.331047	0.513515	0.373175	0.210514	0.278511	0.347433
	0.293953	0.0334694	Anxa3_R_9	Anxa3	O35639	GTIKDYPGFSPSVDAEAIR		tr|A0A0G2JGL7|A0A0G2JGL7_MOUSE, tr|Q3TET3|Q3TET3_MOUSE	R	10	1	-2.89963	-3.09596	-2.99245	-2.90712	-2.92797	-2.88366	-3.02174	-3.04163	-3.06142	-2.98203
	0.713647	0.135803	Anxa3_R_279	Anxa3	O35639	SEIDLLDIR	Anxa11	sp|P97384|ANX11_MOUSE	R	280	0.9924	0.151892	0.29195	0.459911	0.410725	0.371737	0.230793	0.459959	0.0263634	0.0446701	0.245413
	0.408738	0.0711712	Anxa3_R_204	Anxa3	O35639	SFPQLKLTFDEYR			R	205	1	3.76541	3.7207	4.01703	3.9201	3.9334	3.90811	3.9036	3.7333	3.61809	3.83768
	0.187688	0.0508869	Ap1b1_R_379	Ap1b1	O35643	CAIKVEQSAER	Ap2b1	sp|Q9DBG3-2|AP2B1_MOUSE, sp|Q9DBG3|AP2B1_MOUSE, tr|H3BIY9|H3BIY9_MOUSE, tr|H3BKM0|H3BKM0_MOUSE, tr|Q5SVG4|Q5SVG4_MOUSE, tr|Q5SVG5|Q5SVG5_MOUSE	R	380	0.9972	-5.45728	-5.65365	-5.60633	-5.73218	-5.3837	-5.35095	-5.89801	-5.60644	-5.61429	-5.6179
	0.237434	0.0583092	Pold2_R_123	Pold2	O35654	SKYIHPDDELVLEDELQR		tr|A8Y5G7|A8Y5G7_MOUSE	R	124	1	-0.0425472	0.0913181	0.2216	-0.230297	-0.0816803	-0.0304165	-0.313648	0.0275631	-0.0656643	0.0490131
	0.668143	-0.0473072	Mrps12_M_30	Mrps12	O35680	ATLNQMHR		tr|E9PUY1|E9PUY1_MOUSE	M	31	0.9941	4.12493	4.06805	4.03581	4.04602	4.07596	4.23422	4.08564	4.07261	4.06287	4.13197
	0.462523	0.0376099	Mrps12_R_114	Mrps12	O35680	TQDLPGVKLKVVR		tr|E9PUY1|E9PUY1_MOUSE	R	115	0.9999	0.0210819	0.174015	0.160254	0.163851	0.139986	0.101954	0.144106	0.115513	0	0.109566
	1.34036	0.420523	Myadm_R_275	Myadm	O35682	SISYIQPNTVCFWDR			R	276	0.9997	-1.69748	-1.92421	-1.32104	-1.72458	-1.56981	-2.04431	-2.23721	-2.43523	-1.54729	-2.0757
	0.92934	0.142575	Ppfibp2_R_723	Ppfibp2	O35711-2	SVDLAEYAPNLR	Ppfibp1	sp|O35711-4|LIPB2_MOUSE, sp|O35711|LIPB2_MOUSE, sp|Q8C8U0-2|LIPB1_MOUSE, sp|Q8C8U0-3|LIPB1_MOUSE, sp|Q8C8U0|LIPB1_MOUSE, tr|G3X957|G3X957_MOUSE	R	724	0.9999	0.129833	0.34276	0.358057	0.224422	0.164297	0.0223408	0.296776	0.189444	-0.0920944	0.0900307
	0.26093	0.033802	Ring1_R_23	Ring1	O35730-3	TPQEAIMDGTEIAVSPR		sp|O35730|RING1_MOUSE	R	24	1	0.117678	0.116205	-0.0295105	-0.0337276	-0.0163879	0.0871181	0.000534058	-0.0502739	-0.130695	0.0785637
	0.155441	-0.0635059	Hnrnph1_G_4	Hnrnph1	O35737	AEGGEGFVVKVR		tr|Q8C2Q7|Q8C2Q7_MOUSE	G	5	0.9998	-0.60961	-0.781645	-0.719578	-0.882879	-0.708712	-0.678864	-0.914183	-0.948505	-0.104284	-0.739058
	1.78258	0.156428	Hnrnph1_R_299	Hnrnph1	O35737	ATENDIYNFFSPLNPVR	Hnrnpf	sp|Q9Z2X1-2|HNRPF_MOUSE, sp|Q9Z2X1|HNRPF_MOUSE, tr|Q8C2Q7|Q8C2Q7_MOUSE	R	300	1	0.230257	0.25782	0.356455	0.380407	0.291964	0.274904	0.211182	0.105673	0.028595	0.11441
	0.169089	0.0786812	Hnrnph1_D_244	Hnrnph1	O35737	DYNGYNDGYGFGSDR		tr|Q8C2Q7|Q8C2Q7_MOUSE	D	245	0.9444	-3.4111	-3.99634	-4.18886	-3.87788	-3.63843	-3.86194	-4.23704	-3.49962	-3.8723	-4.03513
	1.37573	0.152533	Hnrnph1_R_16	Hnrnph1	O35737	GLPWSCSADEVQR		tr|Q8C2Q7|Q8C2Q7_MOUSE	R	17	1	1.44148	1.57711	1.54968	1.55863	1.4159	1.38046	1.53125	1.23623	1.24946	1.38274
	0.0606689	0.00888748	Hnrnph1_M_1	Hnrnph1	O35737	MLGAEGGEGFVVKVR		tr|Q8C2Q7|Q8C2Q7_MOUSE	M	2	1	1.9232	1.95025	1.97167	1.84366	2.09773	2.05421	1.85723	1.91903	1.9406	1.97099
	0.294978	-0.123427	Hnrnph1_R_192	Hnrnph1	O35737	THYDPPR	Hnrnph2	sp|P70333|HNRH2_MOUSE, tr|Q8C2Q7|Q8C2Q7_MOUSE	R	193	0.9616	-2.65685	-2.64437	-2.64214	-2.43925	-2.68144	-2.71099	-2.98334	-2.12049	-2.5438	-2.0883
	0.873461	0.0962833	Hnrnph1_R_316	Hnrnph1	O35737	VHIEIGPDGR	Hnrnpf, Hnrnph2	sp|P70333|HNRH2_MOUSE, sp|Q9Z2X1-2|HNRPF_MOUSE, sp|Q9Z2X1|HNRPF_MOUSE, tr|Q8C2Q7|Q8C2Q7_MOUSE	R	317	0.9993	1.8357	1.99834	1.95381	2.0625	2.01113	1.91777	2.01607	1.85834	1.7611	1.82679
	0.11964	-0.0426933	Api5_M_1	Api5	O35841	PTVEELYR			M	2	0.9971	5.25034	5.52094	5.31554	4.86963	5.52385	5.26285	5.57239	5.35054	5.2724	5.23559
	0.0989931	-0.0180065	Bcat2_R_117	Bcat2	O35855	LFRPWLNMDR		tr|A0A1B0GST1|A0A1B0GST1_MOUSE, tr|A0A1B0GX27|A0A1B0GX27_MOUSE, tr|O88374|O88374_MOUSE	R	118	0.9999	-2.55684	-2.72373	-2.76928	-2.71858	-2.69896	-2.52592	-2.68366	-2.63654	-2.87681	-2.65444
	0.0233811	-0.00216103	Cops5_R_174	Cops5	O35864	TISAGKVNLGAFR		tr|A0A087WQ60|A0A087WQ60_MOUSE, tr|A0A087WQA8|A0A087WQA8_MOUSE	R	175	0.9997	-1.50905	-1.50622	-1.61711	-1.62501	-1.57843	-1.509	-1.55727	-1.58432	-1.62386	-1.55056
	2.03568	-0.224594	Calu_N_223	Calu	O35887	ADEPEWVKTER		tr|G3UXA8|G3UXA8_MOUSE, tr|G3V004|G3V004_MOUSE, tr|Q6XLQ8|Q6XLQ8_MOUSE	N	224	0.9994	-0.0327091	-0.000263214	-0.174685	-0.260204	-0.120319	0.120567	0.0257778	0.204948	-0.0207214	0.204216
	1.34316	0.123137	Calu_G_54	Calu	O35887	AEEAKSFDQLTPEESKER		tr|G3UWR0|G3UWR0_MOUSE, tr|G3UWV3|G3UWV3_MOUSE, tr|G3UY49|G3UY49_MOUSE, tr|Q6XLQ8|Q6XLQ8_MOUSE	G	55	0.9998	-1.14104	-1.05039	-1.1216	-1.25101	-1.01278	-1.23789	-1.17582	-1.19891	-1.35865	-1.22124
	0.220857	0.062233	Calu_D_50	Calu	O35887	AFLGAEEAKSFDQLTPEESKER		tr|G3UWR0|G3UWR0_MOUSE, tr|G3UWV3|G3UWV3_MOUSE, tr|G3UY49|G3UY49_MOUSE, tr|Q6XLQ8|Q6XLQ8_MOUSE	D	51	1	-1.93476	-2.22537	-2.23902	-2.27024	-1.89028	-1.90132	-2.35729	-2.11455	-2.29684	-2.20082
	0.466253	0.126863	Calu_D_139	Calu	O35887	DPDPDDGFNYKQMMVR		tr|G3UWR0|G3UWR0_MOUSE, tr|G3UXA8|G3UXA8_MOUSE, tr|Q6XLQ8|Q6XLQ8_MOUSE	D	140	1	1.85004	1.55399	1.57983	1.44434	1.77538	1.82157	1.25073	1.59291	1.33891	1.56513
	1.67969	0.0993744	Calu_R_234	Calu	O35887	EQFVEFR		tr|G3UXA8|G3UXA8_MOUSE, tr|G3V004|G3V004_MOUSE, tr|Q6XLQ8|Q6XLQ8_MOUSE	R	235	0.9707	1.52355	1.67885	1.63726	1.57531	1.56313	1.52142	1.54409	1.50782	1.42184	1.48606
	0.826169	-0.227106	Calu_S_19	Calu	O35887	KPTEKKDR		tr|G3UWR0|G3UWR0_MOUSE, tr|G3UWV3|G3UWV3_MOUSE, tr|G3UY49|G3UY49_MOUSE, tr|Q6XLQ8|Q6XLQ8_MOUSE	S	20	0.9793	5.60712	5.35479	5.34745	4.81295	5.15053	5.65816	5.3541	5.47968	5.52057	5.39587
	0.0612666	-0.0187191	Calu_A_17	Calu	O35887	LSKPTEKKDR		tr|G3UWR0|G3UWR0_MOUSE, tr|G3UWV3|G3UWV3_MOUSE, tr|G3UY49|G3UY49_MOUSE, tr|Q6XLQ8|Q6XLQ8_MOUSE	A	18	0.9854	5.43079	5.30927	5.20966	4.87334	5.09554	5.32254	5.08879	5.22277	5.31113	5.06697
	0.501173	0.140963	Calu_D_140	Calu	O35887	PDPDDGFNYKQMMVR		tr|G3UWR0|G3UWR0_MOUSE, tr|G3UXA8|G3UXA8_MOUSE, tr|Q6XLQ8|Q6XLQ8_MOUSE	D	141	0.9993	-1.37594	-1.5738	-1.68507	-1.76291	-1.16507	-1.47216	-1.87144	-1.52241	-1.767	-1.63459
	1.41347	0.164352	Calu_R_103	Calu	O35887	WIHEDVER		tr|G3UWR0|G3UWR0_MOUSE, tr|G3UY49|G3UY49_MOUSE	R	104	0.9962	0.907938	1.09644	1.08728	1.13335	0.988562	0.845837	0.967287	1.01372	0.717087	0.847881
	1.69057	-0.293187	Fxn_L_78	Fxn	O35943	GTLDNPSSLDETAYER		tr|E9Q2P9|E9Q2P9_MOUSE	L	79	1	4.66372	4.76098	4.562	4.98038	4.79468	4.75503	5.13923	5.12403	5.06985	5.13953
	0.603983	-0.144279	Fxn_N_77	Fxn	O35943	LGTLDNPSSLDETAYER		tr|E9Q2P9|E9Q2P9_MOUSE	N	78	1	3.86181	3.83179	3.77089	3.5124	3.29332	3.91618	3.70743	3.72624	3.85471	3.78704
	1.2805	0.14581	Pitpnm1_R_508	Pitpnm1	O35954	SQDHIPLAALPLLATSSSR			R	509	1	1.47551	1.36048	1.52508	1.24541	1.33855	1.38523	1.14686	1.19334	1.25466	1.2359
	0.0361117	0.00478668	Psmb10_G_39	Psmb10	O35955	TTIAGLVFR			G	40	0.9984	2.00856	1.94308	2.00829	2.02932	1.99407	1.94884	2.15183	1.99091	1.98137	1.88645
	1.39351	0.181292	Mrpl23_R_117	Mrpl23	O35972	SPEPLEEELPQQR		tr|A0A1B0GQZ1|A0A1B0GQZ1_MOUSE, tr|A0A1B0GSZ9|A0A1B0GSZ9_MOUSE	R	118	0.9995	0.945988	1.00651	0.918539	1.08228	0.907591	0.733545	1.00275	0.886602	0.681787	0.649763
	0.104449	-0.0626957	Cavin1_K_339	Cavin1	O54724	ATEMVEVGPEDDEVGAER			K	340	0.9967	-4.0464	-3.41112	-3.95655	-3.87967	-3.4131	-3.85623	-3.7827	-4.1566	-3.11881	-3.47902
	0.0763271	-0.0139542	Cavin1_D_206	Cavin1	O54724	EAVEVEEVIEESR			D	207	0.9999	-0.136585	-0.118898	-0.0928421	0.0116119	0.0953045	0.101276	0.0233688	-0.0990906	-0.185377	-0.011816
	1.13775	-0.186763	Cavin1_R_289	Cavin1	O54724	EKLKTSR	Dhx57	sp|Q6P5D3-2|DHX57_MOUSE, sp|Q6P5D3-4|DHX57_MOUSE, sp|Q6P5D3-5|DHX57_MOUSE, sp|Q6P5D3|DHX57_MOUSE	R	290	0.9914	-0.150429	0.0718842	-0.0543327	0.190426	0.313919	0.180672	0.301804	0.361736	0.177839	0.283232
	0.770812	-0.153175	Cavin1_V_209	Cavin1	O54724	EVEEVIEESR			V	210	0.9727	-5.09961	-5.02331	-4.97868	-4.70765	-5.23667	-5.04279	-4.81487	-4.8266	-4.86735	-4.72843
	0.366974	0.0368565	Cavin1_R_357	Cavin1	O54724	GEATDLLR			R	358	0.9879	2.00184	2.12451	2.10468	2.15675	2.08907	2.0767	2.16363	2.08322	1.94698	2.02204
	0.0497511	-0.00825005	Cavin1_R_300	Cavin1	O54724	KSFTPDHVVYAR			R	301	1	2.00241	2.0125	2.07347	2.1217	2.11959	1.96869	2.22438	2.17704	1.97921	2.02161
	0.402466	0.117204	Cavin1_D_68	Cavin1	O54724	QIQLTQAQLEER			D	69	0.9998	0.0331593	-0.410172	-0.238386	-0.110155	0.113974	0.0226955	-0.403835	-0.202513	-0.478228	-0.135721
	0.391675	-0.159806	Cavin1_E_210	Cavin1	O54724	VEEVIEESR			E	211	0.9768	-0.845493	-0.615002	-0.584763	-0.14295	-0.986279	-0.788017	-0.474096	-0.44523	-0.570734	-0.0973759
	0.574052	0.125087	Cavin1_M_343	Cavin1	O54724	VEVGPEDDEVGAER			M	344	1	-0.71023	-1.09262	-1.06931	-0.759249	-0.884741	-0.997797	-1.02649	-0.94894	-1.2894	-0.878948
	0.121055	0.0468681	Mmp15_A_40	Mmp15	O54732	SKDAEVYAAENWLR			A	41	1	-0.472298	-0.273315	-0.247374	-0.55032	-0.115469	-0.455399	-0.716774	-0.416206	0.0458546	-0.350592
	0.359994	0.106687	Srpk2_R_284	Srpk2	O54781	LQEIEELER		tr|A0A0R4J124|A0A0R4J124_MOUSE	R	285	0.9441	-3.62942	-4.30416	-3.93688	-4.12046	-3.72166	-3.94055	-4.03476	-3.99938	-4.11728	-4.15405
	0.294328	-0.0594437	Man2b2_D_685	Man2b2	O54782	QEYIYSIHTR		tr|F6TMZ3|F6TMZ3_MOUSE	D	686	0.9995	0.13056	-0.203577	-0.106634	-0.265089	0.0975418	-0.0135651	-0.0901909	-0.0228767	0.109848	-0.0331955
	0.122918	-0.0269423	Suv39h1_-_0	Suv39h1	O54864-3	MAENLKGCSVCCKSSWNQLQDLCR		sp|O54864|SUV91_MOUSE	-	1	0.9301	-9.50002	-9.62983	-9.69569	-9.3998	-9.42347	-9.56537	-9.41461	-9.31379	-9.62309	-9.59723
	0.164297	0.0568958	Gucy1b1_R_570	Gucy1b1	O54865	CLMSPENSDPLFHLEHR			R	571	1	-1.46283	-1.80581	-1.7556	-1.92276	-1.54295	-1.36984	-1.99084	-1.88453	-1.76487	-1.76433
	2.83874	-0.223758	Hmgb3_M_1	Hmgb3	O54879	AKGDPKKPKGKMSAYAFFVQTCR		tr|A2AP78|A2AP78_MOUSE	M	2	0.9997	-0.93185	-0.877251	-0.967163	-1.02589	-0.798944	-0.717226	-0.66124	-0.646784	-0.792442	-0.664618
	0.176022	0.0141537	Pakap_R_445	Pakap	O54931-1	GPLSKLWAEDGEFTSAR		sp|O54931-2|AKAP2_MOUSE, sp|O54931-3|AKAP2_MOUSE, sp|O54931-4|AKAP2_MOUSE, sp|O54931-5|AKAP2_MOUSE, sp|O54931|AKAP2_MOUSE, tr|A2API8|A2API8_MOUSE, tr|F7AA26|F7AA26_MOUSE	R	446	1	-0.499332	-0.48811	-0.414196	-0.46274	-0.499701	-0.453039	-0.5137	-0.398685	-0.552622	-0.5168
	0.972607	0.12994	Pakap_R_481	Pakap	O54931-1	SVNVSLTQEELDSGLDELSVR		sp|O54931-2|AKAP2_MOUSE, sp|O54931-3|AKAP2_MOUSE, sp|O54931-4|AKAP2_MOUSE, sp|O54931-5|AKAP2_MOUSE, sp|O54931|AKAP2_MOUSE, tr|A2API8|A2API8_MOUSE, tr|F7AA26|F7AA26_MOUSE	R	482	1	0.701263	0.891832	0.800535	0.60541	0.665857	0.659876	0.703356	0.508909	0.456636	0.686422
	1.81666	0.225584	Pakap_R_737	Pakap	O54931-1	TLSMIEEEIR		sp|O54931-2|AKAP2_MOUSE, sp|O54931-3|AKAP2_MOUSE, sp|O54931-4|AKAP2_MOUSE, sp|O54931-5|AKAP2_MOUSE, sp|O54931|AKAP2_MOUSE, tr|A2API8|A2API8_MOUSE, tr|F7AA26|F7AA26_MOUSE	R	738	0.9991	-0.385767	-0.119928	-0.182735	-0.156603	-0.261789	-0.477726	-0.327337	-0.369558	-0.648386	-0.411736
	0.635142	0.0451702	Smarce1_R_239	Smarce1	O54941	KLEAELLQIEER			R	240	0.9985	-2.45781	-2.37709	-2.34843	-2.33514	-2.30741	-2.39919	-2.37555	-2.34802	-2.46867	-2.46029
	0.963031	-0.123753	Dnajb6_M_1	Dnajb6	O54946-2	VDYYEVLGVQR	Dnajb7	sp|O54946|DNJB6_MOUSE, sp|Q9QYI8|DNJB7_MOUSE, tr|A0A0G2JEI3|A0A0G2JEI3_MOUSE, tr|A0A0G2JER9|A0A0G2JER9_MOUSE, tr|A0A0G2JGN9|A0A0G2JGN9_MOUSE, tr|G3X8S5|G3X8S5_MOUSE	M	2	0.9998	4.97906	5.17311	5.10995	4.90078	5.23309	5.27422	5.19792	5.11829	5.15574	5.26859
	0.0304695	0.00976257	Slk_R_662	Slk	O54988-2	ALGSEGEAAATEVDLER		sp|O54988|SLK_MOUSE	R	663	0.9999	-1.31463	-1.56572	-1.38099	-1.16848	-1.14931	-1.46343	-1.30909	-1.16026	-1.55245	-1.14271
	0.743013	0.103224	Slk_R_1099	Slk	O54988-2	DLQLQCEANVR		sp|O54988|SLK_MOUSE	R	1100	0.9489	-2.35807	-2.57762	-2.5242	-2.45291	-2.59028	-2.46688	-2.70477	-2.75538	-2.50484	-2.58734
	0.151687	0.0456829	Trappc3_R_54	Trappc3	O55013	LIEDFLAR			R	55	0.9913	-2.2973	-2.51738	-2.21102	-1.99096	-2.2379	-2.08683	-2.42833	-2.29881	-2.51439	-2.15463
	0.18547	0.0967861	Impa1_M_1	Impa1	O55023	ADPWQECMDYAVILAR		tr|A0A0A6YW07|A0A0A6YW07_MOUSE, tr|D3Z703|D3Z703_MOUSE, tr|Q80ZJ2|Q80ZJ2_MOUSE, tr|Q924B0|Q924B0_MOUSE	M	2	0.9883	-2.92683	-3.0679	-2.60304	-3.71631	-2.76974	-3.09967	-2.99483	-3.42077	-3.02206	-3.03043
	0.586381	-0.0542801	Impa1_C_8	Impa1	O55023	MDYAVILAR		tr|A0A0A6YW07|A0A0A6YW07_MOUSE, tr|D3Z703|D3Z703_MOUSE, tr|Q80ZJ2|Q80ZJ2_MOUSE, tr|Q924B0|Q924B0_MOUSE	C	9	0.9172	-2.4821	-2.42608	-2.381	-2.41793	-2.27627	-2.25289	-2.304	-2.41802	-2.36508	-2.37199
	0.299487	0.0686207	Bckdk_R_80	Bckdk	O55028	SQDGSHLLKSGR		tr|A0A0U1RNL7|A0A0U1RNL7_MOUSE, tr|A0A0U1RPT4|A0A0U1RPT4_MOUSE, tr|A0A0U1RQ97|A0A0U1RQ97_MOUSE, tr|D3Z7R0|D3Z7R0_MOUSE	R	81	1	2.34012	2.63149	2.60008	2.52192	2.51822	2.34019	2.70443	2.56124	2.22663	2.43623
	0.0382593	0.00516777	Bckdk_R_30	Bckdk	O55028	STSATDTHHVELAR		tr|A0A0U1RNL7|A0A0U1RNL7_MOUSE, tr|A0A0U1RPT4|A0A0U1RPT4_MOUSE, tr|A0A0U1RQ97|A0A0U1RQ97_MOUSE, tr|D3Z7R0|D3Z7R0_MOUSE	R	31	1	-0.170269	-0.261267	-0.236233	-0.338469	-0.0827103	-0.154221	-0.241899	-0.219954	-0.271065	-0.227648
	1.42275	-0.11874	Strn_R_351	Strn	O55106	SKLQDMLANLR		tr|F6Z700|F6Z700_MOUSE, tr|F8WH41|F8WH41_MOUSE	R	352	0.9993	1.58575	1.43479	1.63514	1.55693	1.6832	1.6526	1.65801	1.77539	1.68409	1.71943
	0.634066	0.216424	Dsg2_R_54	Dsg2	O55111	AWITAPVALR		tr|Q811I1|Q811I1_MOUSE, tr|Q8VCE3|Q8VCE3_MOUSE	R	55	0.9997	6.64296	6.70834	6.74489	6.09686	6.87406	6.53418	6.31751	6.26734	6.71067	6.1553
	0.839689	0.340538	Dsg2_R_570	Dsg2	O55111	SEIPFLISDSQGFSCPER			R	571	0.9982	-3.48757	-3.23099	-2.96552	-3.94706	-3.37884	-3.78329	-3.78407	-4.00939	-3.23083	-3.9051
	0.783653	0.218592	Dsg2_R_728	Dsg2	O55111	SLLTAGATHHVR			R	729	1	2.73916	3.00961	3.10443	2.56197	3.08311	2.72197	2.58515	2.60634	3.02517	2.4667
	0.0385782	-0.00846786	Nipsnap1_R_273	Nipsnap1	O55125	IMIPLKISPLQ			R	274	0.9857	-2.22752	-2.19953	-2.30075	-1.98721	-2.17671	-2.22167	-1.9584	-2.29235	-2.1696	-2.20737
	1.17672	-0.303941	Nipsnap1_Y_35	Nipsnap1	O55125	SKDSEGSWFR		tr|Q5SVG6|Q5SVG6_MOUSE	Y	36	0.9998	3.33268	3.39073	3.43913	3.66766	3.8365	3.47601	4.02549	3.80778	3.7913	4.08585
	0.502543	-0.160213	Nipsnap1_R_45	Nipsnap1	O55125	SLFVHKVDPR		tr|Q5SVG6|Q5SVG6_MOUSE	R	46	0.9993	-2.91586	-2.64007	-2.70536	-2.44071	-2.42562	-2.7673	-2.1822	-2.48898	-2.67611	-2.21198
	0.831396	-1.37429	Nipsnap2_R_34	Nipsnap2	O55126	AREDSWLKSLFVR		tr|A0A0G2JEV1|A0A0G2JEV1_MOUSE, tr|Q7TMG8|Q7TMG8_MOUSE	R	35	0.9008	-0.808987	-1.77717	-1.42599	-0.50029	0.175615	-0.248196	-1.89235	2.22619	0.222467	2.22651
	0.0965133	0.0334248	Nipsnap2_E_37	Nipsnap2	O55126	DSWLKSLFVR		tr|A0A0G2JEV1|A0A0G2JEV1_MOUSE, tr|Q7TMG8|Q7TMG8_MOUSE	E	38	0.9993	-1.95798	-1.66366	-1.88805	-1.57514	-1.48525	-1.89416	-1.50811	-1.60105	-1.99999	-1.73388
	0.261887	-0.0800064	Nipsnap2_R_36	Nipsnap2	O55126	EDSWLKSLFVR		tr|A0A0G2JEV1|A0A0G2JEV1_MOUSE, tr|Q7TMG8|Q7TMG8_MOUSE	R	37	0.9998	-2.56744	-2.52825	-2.5877	-2.33358	-2.43027	-2.60034	-2.03749	-2.2833	-2.7064	-2.41967
	1.12817	0.147873	Nipsnap2_R_270	Nipsnap2	O55126	IMIPLKTSPLQ		tr|Q7TMG8|Q7TMG8_MOUSE	R	271	1	5.62727	5.67476	5.6711	5.64846	5.63906	5.46577	5.73776	5.58128	5.32706	5.4094
	0.438702	-0.106695	Nipsnap2_A_35	Nipsnap2	O55126	REDSWLKSLFVR		tr|A0A0G2JEV1|A0A0G2JEV1_MOUSE, tr|Q7TMG8|Q7TMG8_MOUSE	A	36	1	8.53954	8.694	8.70195	8.75139	8.90351	8.68701	9.12273	8.95317	8.60346	8.7575
	0.231125	0.0772263	Nipsnap2_R_152	Nipsnap2	O55126	SDMLLSR		tr|Q7TMG8|Q7TMG8_MOUSE	R	153	0.9754	4.06738	4.34398	4.35803	4.42056	4.26085	3.94663	4.61308	4.30634	3.97169	4.22695
	0.295965	0.0723385	Nipsnap2_R_185	Nipsnap2	O55126	SYQLRPGTMIEWGNYWAR		tr|Q7TMG8|Q7TMG8_MOUSE	R	186	1	-0.38023	-0.16202	0.0475597	-0.144934	-0.228985	-0.46954	-0.0131035	-0.205799	-0.351732	-0.190126
	0.0735694	0.0196968	Sap18_R_102	Sap18	O55128	VKEIGSTMSGR	Sap18b	tr|D3YY73|D3YY73_MOUSE, tr|D3Z2N9|D3Z2N9_MOUSE, tr|E9Q317|E9Q317_MOUSE	R	103	0.9472	-3.37898	-3.60783	-3.55163	-3.4259	-3.69334	-3.40053	-3.49999	-3.84661	-3.55154	-3.4575
	0.747692	0.341513	Acot1_R_96	Acot1	O55137	DVQTPFVVELEVLDGHEPDGGQR	Acot3	sp|Q9QYR7-2|ACOT3_MOUSE, sp|Q9QYR7|ACOT3_MOUSE, tr|A0A1Y7VMZ4|A0A1Y7VMZ4_MOUSE	R	97	1	-2.29284	-2.32888	-2.24251	-1.18844	-1.70339	-2.25526	-2.2698	-2.14858	-2.54149	-2.2485
	0.959232	0.114904	Rpl35a_R_89	Rpl35a	O55142	SNLPAKAIGHR			R	90	1	5.51141	5.5596	5.4229	5.24449	5.34466	5.31486	5.33946	5.38273	5.21967	5.25183
	0.403688	0.264101	Atp2a2_R_559	Atp2a2	O55143-2	CLALATHDNPLKR		sp|O55143|AT2A2_MOUSE	R	560	1	5.26643	5.81191	5.63517	4.87028	5.88878	5.08051	4.97645	4.88284	6.11456	5.0977
	0.0874175	0.018821	Atp2a2_R_666	Atp2a2	O55143-2	DACLNAR		sp|O55143|AT2A2_MOUSE	R	667	0.9772	-0.511776	-0.244637	-0.311232	-0.268286	-0.446989	-0.539942	-0.47023	-0.21468	-0.367363	-0.284809
	0.766635	0.410826	Atp2a2_D_736	Atp2a2	O55143-2	DNFSTIVAAVEEGR	Atp2a1	sp|O55143|AT2A2_MOUSE, sp|Q8R429|AT2A1_MOUSE	D	737	1	1.08645	1.52851	1.38682	0.951246	1.97911	0.88961	0.445946	0.852196	1.71009	0.980171
	0.163554	0.0927864	Atp2a2_D_644	Atp2a2	O55143-2	EDVTSKAFTGR		sp|O55143|AT2A2_MOUSE	D	645	0.9999	-0.30344	-0.0355301	-0.182619	-0.53035	0.400337	-0.250814	-0.607441	-0.434767	0.322586	-0.145098
	1.79851	0.112126	Atp2a2_R_655	Atp2a2	O55143-2	EFDELSPSAQR		sp|O55143|AT2A2_MOUSE	R	656	1	1.16205	1.27949	1.27971	1.20181	1.27209	1.08954	1.20653	1.05499	1.17371	1.10976
	1.81905	0.111572	Atp2a2_R_549	Atp2a2	O55143-2	EWGSGSDTLR		sp|O55143|AT2A2_MOUSE	R	550	0.9997	1.79821	1.72492	1.88713	1.82142	1.82436	1.66326	1.77519	1.74475	1.65927	1.65571
	0.115637	0.0625771	Atp2a2_R_139	Atp2a2	O55143-2	IKAKDIVPGDIVEIAVGDKVPADIR		sp|O55143|AT2A2_MOUSE	R	140	1	-4.1978	-3.68038	-3.76439	-4.14359	-3.61721	-4.09497	-4.18719	-4.1419	-3.30234	-3.98986
	0.504167	0.195832	Atp2a2_D_144	Atp2a2	O55143-2	IVPGDIVEIAVGDKVPADIR		sp|O55143|AT2A2_MOUSE	D	145	0.9926	-8.35989	-8.21452	-8.20089	-8.48486	-7.85916	-8.45448	-8.87761	-8.5312	-8.25193	-7.98326
	0.553849	0.146167	Atp2a2_R_988	Atp2a2	O55143-2	NYLEQPAILE			R	989	0.9933	-4.75583	-5.01908	-4.72924	-4.68545	-4.63249	-4.7897	-4.60246	-5.18979	-5.10551	-4.86546
	0.345988	0.222667	Atp2a2_R_505	Atp2a2	O55143-2	TSMSKMFVKGAPEGVIDR		sp|O55143|AT2A2_MOUSE	R	506	1	1.93199	2.46382	2.3787	1.67005	2.46587	1.46822	1.79374	1.81468	2.83133	1.88913
	0.0361346	-0.0184223	Atp2a2_D_646	Atp2a2	O55143-2	VTSKAFTGR		sp|O55143|AT2A2_MOUSE	D	647	0.9846	-1.89173	-1.66978	-1.62927	-1.86743	-1.03326	-1.56658	-1.80422	-1.75185	-1.30715	-1.56957
	0.154477	-0.0319641	Pja1_R_21	Pja1	O55176-2	STANQSKR		sp|O55176-4|PJA1_MOUSE, sp|O55176-5|PJA1_MOUSE, sp|O55176|PJA1_MOUSE, tr|B1AXU3|B1AXU3_MOUSE, tr|B1AXU4|B1AXU4_MOUSE	R	22	0.9556	-0.683073	-0.533024	-0.581875	-0.960726	-0.744013	-0.632563	-0.575659	-0.698387	-0.73946	-0.696821
	0.431099	0.0952251	Ilk_R_233	Ilk	O55222	DFNEECPR		tr|D3YZA5|D3YZA5_MOUSE	R	234	0.924	-5.11396	-5.11019	-5.25272	-5.35377	-4.84895	-5.0393	-5.26368	-5.30026	-5.34778	-5.2047
	0.376953	0.0521862	Ilk_R_303	Ilk	O55222	GMAFLHTLEPLIPR			R	304	1	0.666218	0.812841	0.720663	0.797058	0.791815	0.598612	0.873348	0.797552	0.623446	0.634706
	0.161386	0.0173046	Ilk_R_46	Ilk	O55222	SAVVEMLIMR		tr|A0A1B0GRF6|A0A1B0GRF6_MOUSE, tr|D3YZA5|D3YZA5_MOUSE	R	47	0.9999	1.69504	1.82464	1.80664	1.83146	1.87378	1.77287	1.87479	1.8132	1.69516	1.78901
	1.4858	0.103562	Ilk_R_323	Ilk	O55222	SVMIDEDMTAR			R	324	0.9999	2.66712	2.74125	2.82383	2.70643	2.7544	2.58339	2.71764	2.65015	2.54953	2.67452
	0.283531	0.0415276	Psmb5_R_225	Psmb5	O55234	DAYSGGAVNLYHVR		tr|Q8BTY5|Q8BTY5_MOUSE	R	226	1	0.515301	0.434896	0.330896	0.284672	0.340446	0.452423	0.240709	0.367729	0.224363	0.413349
	0.659465	0.0814907	Psmb5_R_166	Psmb5	O55234	GPGLYYVDSEGNR			R	167	1	-0.0901928	-0.0591698	-0.00965881	-0.122746	-0.338148	-0.163073	-0.215372	-0.28681	-0.19964	-0.162474
	0.355199	-0.0466019	Psmb5_R_200	Psmb5	O55234	GYSYDLKVEEAYDLAR		tr|Q8BTY5|Q8BTY5_MOUSE	R	201	0.9999	-2.25847	-2.252	-2.31267	-2.26395	-2.08282	-2.10456	-2.29136	-2.07292	-2.24433	-2.22374
	1.05912	-0.254653	Dhx9_R_519	Dhx9	O70133-2	DINTDFLLVVLR		sp|O70133-3|DHX9_MOUSE, sp|O70133|DHX9_MOUSE, tr|A0A087WPL5|A0A087WPL5_MOUSE, tr|E9QNN1|E9QNN1_MOUSE, tr|Q3UR42|Q3UR42_MOUSE	R	520	0.983	-4.01129	-3.82699	-3.80549	-3.70905	-4.38122	-3.50915	-3.76827	-3.68806	-3.8271	-3.66818
	0.197785	0.0238632	Dhx9_R_840	Dhx9	O70133-2	ELDALDANDELTPLGR		sp|O70133-3|DHX9_MOUSE, sp|O70133|DHX9_MOUSE, tr|A0A087WPL5|A0A087WPL5_MOUSE, tr|E9QNN1|E9QNN1_MOUSE	R	841	1	-0.632292	-0.570049	-0.507578	-0.504318	-0.542618	-0.548283	-0.441704	-0.703161	-0.590933	-0.592091
	1.78588	0.10368	Dhx9_R_506	Dhx9	O70133-2	GISHVIVDEIHER		sp|O70133-3|DHX9_MOUSE, sp|O70133|DHX9_MOUSE, tr|A0A087WPL5|A0A087WPL5_MOUSE, tr|E9QNN1|E9QNN1_MOUSE, tr|Q3UR42|Q3UR42_MOUSE	R	507	1	0.890947	0.963457	0.903162	0.861311	0.908129	0.852291	0.813475	0.784369	0.695831	0.862642
	0.129812	0.0117931	Dhx9_R_856	Dhx9	O70133-2	ILAKLPIEPR		sp|O70133-3|DHX9_MOUSE, sp|O70133|DHX9_MOUSE, tr|A0A087WPL5|A0A087WPL5_MOUSE, tr|E9QNN1|E9QNN1_MOUSE	R	857	0.9405	-3.09405	-3.16737	-3.14105	-3.13627	-3.05471	-3.04688	-3.08874	-3.13728	-3.18008	-3.19944
	0.827606	0.224499	Dhx9_D_1127	Dhx9	O70133-2	PVNEHMLNTIR		sp|O70133-3|DHX9_MOUSE, sp|O70133|DHX9_MOUSE, tr|A0A087WPL5|A0A087WPL5_MOUSE, tr|E9QNN1|E9QNN1_MOUSE	D	1128	0.9999	-0.977432	-1.10203	-0.84053	-1.24107	-0.468626	-1.03991	-1.22701	-1.0725	-1.29288	-1.11988
	0.135493	0.070521	Pkig_M_2	Pkig	O70139	EVESSYSDFISCDR		tr|B7ZC20|B7ZC20_MOUSE, tr|B7ZC21|B7ZC21_MOUSE, tr|B7ZC22|B7ZC22_MOUSE	M	3	0.998	-9.24457	-9.91132	-9.54498	-9.58617	-9.2228	-9.15036	-9.70003	-10.0751	-9.44427	-9.49265
	0.411625	0.0745987	Ncf2_E_27	Ncf2	O70145	AFSEVQDPHSR			E	28	0.9118	-6.45571	-6.76784	-6.59407	-6.43547	-6.69803	-6.64587	-6.84328	-6.67453	-6.60741	-6.55302
	0.856979	0.0867962	Eif3d_R_222	Eif3d	O70194	IFHTVTTTDDPVIR			R	223	1	-2.16881	-2.22808	-2.11794	-1.95581	-2.14942	-2.18456	-2.18126	-2.31308	-2.20878	-2.16637
	0.760633	-0.156956	Pdlim3_R_242	Pdlim3	O70209	MPLCDKCGSGIVGAVVKAR		tr|A0A1B0GSX6|A0A1B0GSX6_MOUSE	R	243	0.9917	-2.1041	-2.48376	-2.33029	-2.55865	-2.2574	-2.13544	-2.14535	-2.01086	-2.41342	-2.24434
	1.25491	-0.220173	Pdlim3_-_0	Pdlim3	O70209	MPQNVVLPGPAPWGFR		tr|A0A1B0GSX6|A0A1B0GSX6_MOUSE	-	1	1	1.56525	1.23208	1.18238	1.06832	1.35798	1.47183	1.62158	1.60253	1.45816	1.35279
	1.14519	-0.428733	Pdlim3_M_1	Pdlim3	O70209	PQNVVLPGPAPWGFR		tr|A0A1B0GSX6|A0A1B0GSX6_MOUSE	M	2	1	6.93974	7.09461	6.87718	6.24793	6.99448	7.00636	7.74817	7.41419	7.07319	7.05571
	0.589334	-0.125646	Pdlim3_R_300	Pdlim3	O70209	TRPPEGYDTVTLYPKA		tr|A0A1B0GSX6|A0A1B0GSX6_MOUSE	R	301	0.9997	-2.95059	-2.95503	-2.76246	-2.99521	-2.99092	-3.16339	-2.61982	-2.78934	-2.72251	-2.73093
	0.2102	-0.0528019	Pgam2_D_27	Pgam2	O70250	AELSEKGAEEAKR			D	28	1	0.49297	0.128939	0.197212	0.37953	0.556894	0.550861	0.230494	0.420927	0.316704	0.500568
	0.246557	-0.0425179	Pgam2_R_162	Pgam2	O70250	ALPFWNEEIAPKIKAGQR			R	163	0.9812	-0.966227	-1.04579	-0.89797	-0.738598	-0.830141	-0.936125	-0.736765	-0.82901	-0.987381	-0.776859
	0.154996	0.0344231	Pgam2_T_152	Pgam2	O70250	CESLKDTIAR	Pgam1	sp|Q9DBJ1|PGAM1_MOUSE	T	153	0.9732	-2.60727	-2.6504	-2.65602	-2.83936	-2.42914	-2.46966	-2.7981	-2.74793	-2.67825	-2.66036
	0.0194461	-0.0038826	Pgam2_F_22	Pgam2	O70250	CGWFDAELSEKGAEEAKR			F	23	1	-5.84856	-6.0366	-6.08916	-5.92626	-5.95337	-5.79941	-6.10577	-6.03957	-5.896	-5.99377
	0.601852	-0.070409	Pgam2_R_21	Pgam2	O70250	FCGWFDAELSEKGAEEAKR			R	22	0.9999	-5.12253	-5.25641	-5.32598	-5.16125	-5.06739	-4.99216	-5.16118	-5.13017	-5.1219	-5.17611
	1.019	0.136825	Pgam2_R_231	Pgam2	O70250	FLGDEETVR	Pgam1	sp|Q9DBJ1|PGAM1_MOUSE	R	232	0.9997	3.95785	4.1317	4.07915	4.15449	4.01879	3.88899	4.11547	4.03889	3.78774	3.82676
	0.453383	-0.0935101	Pgam2_C_23	Pgam2	O70250	GWFDAELSEKGAEEAKR			C	24	1	-0.797125	-0.75683	-1.00503	-0.775467	-1.19172	-0.876928	-0.769733	-0.926008	-0.679649	-0.806307
	1.43293	0.0815357	Pgam2_R_10	Pgam2	O70250	HGESLWNQENR			R	11	1	-0.358572	-0.358871	-0.289448	-0.222588	-0.287615	-0.336857	-0.338381	-0.436657	-0.413078	-0.399799
	0.255349	-0.0304283	Pgam2_R_117	Pgam2	O70250	SFDTPPPPMDEKHNYYTSISKDR			R	118	1	4.05033	4.15133	4.09514	4.23911	3.99482	4.07768	4.23444	4.12113	4.12369	4.12593
	0.325147	0.0370781	Pgam2_R_117	Pgam2	O70250	SFDTPPPPMDEKHNYYTSISKDRR			R	118	0.9999	1.07142	0.98152	1.04077	0.968853	0.970488	0.813313	1.00162	1.02369	1.07139	0.937654
	0.861921	0.0938047	Pgam2_P_151	Pgam2	O70250	TCESLKDTIAR			P	152	0.9729	-9.37946	-9.60542	-9.43842	-9.48286	-9.42263	-9.4225	-9.6083	-9.54992	-9.54264	-9.67446
	1.84082	0.15886	Pgam2_R_180	Pgam2	O70250	VLIAAHGNSLR	Pgam1	sp|Q9DBJ1|PGAM1_MOUSE	R	181	1	2.46727	2.52706	2.49634	2.49696	2.38129	2.43285	2.39005	2.31839	2.19664	2.23669
	1.14662	-0.287763	Gpld1_R_77	Gpld1	O70362	GKYHDVSER		tr|Q8VCU2|Q8VCU2_MOUSE	R	78	0.9988	-3.14897	-3.40804	-3.46821	-3.02972	-3.14755	-3.1551	-2.57592	-3.17132	-2.85816	-3.00319
	1.1628	-0.216521	Ctss_T_122	Ctss	O70370	LPDTVDWR		tr|F6WR04|F6WR04_MOUSE	T	123	0.9899	0.544838	0.351318	0.549982	0.726538	0.82251	0.644154	1.03159	0.801313	0.764185	0.836546
	0.720567	0.102607	Emc8_R_191	Emc8	O70378	SDWTNPEINKAVLHLC		tr|M0QWP2|M0QWP2_MOUSE, tr|M0QWY0|M0QWY0_MOUSE	R	192	0.9963	-1.69585	-1.92527	-1.69255	-1.92282	-1.72232	-1.89154	-1.9488	-2.04	-1.80856	-1.78295
	1.17504	0.0575897	Emc8_R_175	Emc8	O70378	SYETLVDFDNHLDDIR		tr|M0QWP2|M0QWP2_MOUSE, tr|M0QWY0|M0QWY0_MOUSE	R	176	1	2.17334	2.15683	2.20039	2.07617	2.1287	2.11114	2.04197	2.11284	2.12606	2.05547
	0.136869	0.034679	Pdlim1_G_72	Pdlim1	O70400	CADNMTLTVSR		tr|S4R1V0|S4R1V0_MOUSE	G	73	0.974	-3.37302	-3.43699	-3.53524	-3.64335	-3.40763	-3.19116	-3.64486	-3.5183	-3.59026	-3.62504
	0.730572	-0.0646191	Pdlim1_R_17	Pdlim1	O70400	LVGGKDFEQPLAISR		tr|S4R1V0|S4R1V0_MOUSE	R	18	1	1.8367	1.88067	1.88869	1.86982	1.94614	2.08307	1.89178	1.84064	1.97077	1.95886
	0.67884	0.0819645	Pdlim1_R_122	Pdlim1	O70400	SAMPFTASPAPSTR		tr|S4R1V0|S4R1V0_MOUSE	R	123	1	4.82911	5.03016	5.10278	4.82423	4.97467	4.90714	4.94556	4.82438	4.83453	4.83951
	0.606977	-0.0424595	Pdlim1_R_83	Pdlim1	O70400	SEQKIWSPLVTEEGKR		tr|S4R1V0|S4R1V0_MOUSE	R	84	1	3.59383	3.73426	3.61361	3.62948	3.69241	3.73484	3.74602	3.69637	3.62684	3.67183
	0.165922	0.0728664	Pdlim1_R_312	Pdlim1	O70400	VTPPEGYDVVTVFR			R	313	0.9972	-3.11236	-2.74111	-3.25242	-3.1697	-3.27345	-2.89872	-3.3754	-3.59893	-2.8483	-3.19202
	0.594845	0.122026	Pdlim1_R_312	Pdlim1	O70400	VTPPEGYDVVTVFRE			R	313	1	1.23277	0.980347	1.17988	1.02634	0.794746	0.747383	1.06951	1.03438	0.814213	0.938473
	0.191822	-0.0315712	Fhl2_R_261	Fhl2	O70433	GFLTERDDILCPDCGKDI			R	262	0.9995	-2.4578	-2.48392	-2.48595	-2.35963	-2.24902	-2.42159	-2.28789	-2.36058	-2.53134	-2.27707
	1.41066	0.120776	Psma3_R_86	Psma3	O70435	SLADIAR		tr|E0CX62|E0CX62_MOUSE	R	87	0.9665	2.47472	2.55098	2.59873	2.43544	2.38263	2.34457	2.4619	2.33315	2.29305	2.40594
	0.820428	0.116819	Snx3_R_104	Snx3	O70492	GDDGIFDDNFIEER		tr|D3Z6Z0|D3Z6Z0_MOUSE, tr|D3Z789|D3Z789_MOUSE, tr|Q78ZM0|Q78ZM0_MOUSE	R	105	1	-0.705006	-0.401724	-0.507689	-0.520445	-0.487217	-0.505077	-0.679026	-0.593147	-0.828568	-0.600359
	0.473168	0.0827026	Snx12_R_139	Snx12	O70493	CLHMFLQEEAIDR		tr|Q3TGS7|Q3TGS7_MOUSE, tr|Q3V2H3|Q3V2H3_MOUSE, tr|Q6ZWQ5|Q6ZWQ5_MOUSE	R	140	0.9982	0.307652	0.147043	0.151533	0.0279331	0.298731	0.262756	-0.0437984	0.0468903	0.0166531	0.236877
	1.14255	0.28446	Snx12_R_104	Snx12	O70493	GDEGIFEESFIEER		tr|Q3TGS7|Q3TGS7_MOUSE, tr|Q3V2H3|Q3V2H3_MOUSE, tr|Q6ZWQ5|Q6ZWQ5_MOUSE	R	105	0.9998	-2.65767	-2.7829	-2.9078	-2.59715	-2.52106	-2.77149	-3.16832	-3.0014	-3.2927	-2.65498
	0.970721	-0.107267	Sp3_M_244	Sp3	O70494-2	TAGINADGHLINTGQAMDSSDNSER		sp|O70494-3|SP3_MOUSE, sp|O70494|SP3_MOUSE	M	245	0.9984	-1.768	-1.77929	-1.85846	-1.84146	-1.53975	-1.65442	-1.64159	-1.6903	-1.59887	-1.66545
	0.275413	-0.228173	Pdk4_S_10	Pdk4	O70571	ASSLSSASLVPR			S	11	1	6.26407	6.31817	6.29575	6.18452	6.37601	6.29777	7.66981	6.80364	5.59517	6.21299
	0.15141	-0.0447567	Pdk4_R_64	Pdk4	O70571	LANILKEIDILPDR			R	65	0.9999	-1.86393	-1.91414	-1.90449	-1.75419	-1.76082	-1.97953	-1.43512	-1.64754	-1.97177	-1.93983
	0.277732	0.0812634	Dtnb_R_549	Dtnb	O70585-2	STSAGSTPTHGPQDSLSGVGGDVQEAFAQGTR		sp|O70585|DTNB_MOUSE, tr|G3UYK9|G3UYK9_MOUSE, tr|G3UYM7|G3UYM7_MOUSE, tr|G3UZ87|G3UZ87_MOUSE, tr|Q8C8Z9|Q8C8Z9_MOUSE, tr|Q8K0N0|Q8K0N0_MOUSE	R	550	0.9829	-0.739325	-0.856926	-0.713757	-1.23628	-0.759874	-0.685419	-0.936127	-0.914724	-1.14275	-1.03346
	0.0303845	-0.0206367	Rtn2_M_1	Rtn2	O70622-2	GSKVADLLYWKDTR			M	2	1	1.27154	1.71032	1.68494	1.41112	2.05937	1.16821	1.64173	1.48407	2.3432	1.60326
	0.520358	-0.129127	Col5a1_P_435	Col5a1	O88207-2	ANQDTIFEGIGGPR		sp|O88207|CO5A1_MOUSE	P	436	1	2.92845	2.52105	2.60605	2.61067	2.35454	2.55488	2.94802	2.70032	2.63106	2.83211
	1.34478	-0.195866	Col5a1_A_36	Col5a1	O88207-2	AQPADLLEMLDFHNLPSGVTKTTGFCATR		sp|O88207|CO5A1_MOUSE	A	37	1	2.7482	2.34759	2.38212	2.4724	2.44899	2.64858	2.54578	2.65431	2.80005	2.72991
	0.800643	-0.121396	Col5a1_Q_438	Col5a1	O88207-2	DTIFEGIGGPR		sp|O88207|CO5A1_MOUSE	Q	439	0.9996	1.6108	1.56926	1.49101	1.60704	1.63127	1.52005	1.84897	1.82511	1.52663	1.79559
	0.606567	-0.130572	Col5a1_A_436	Col5a1	O88207-2	NQDTIFEGIGGPR		sp|O88207|CO5A1_MOUSE	A	437	1	-1.53588	-1.35589	-1.25875	-1.34432	-1.67684	-1.51831	-1.17463	-1.12839	-1.4092	-1.28829
	1.81467	-0.220025	Col5a1_N_437	Col5a1	O88207-2	QDTIFEGIGGPR		sp|O88207|CO5A1_MOUSE	N	438	0.9999	-1.59618	-1.69464	-1.6737	-1.4582	-1.74376	-1.53718	-1.26466	-1.45404	-1.48829	-1.32219
	0.650669	-0.0628757	Col5a1_R_193	Col5a1	O88207-2	SDHPIIDTNGIVMFGSR		sp|O88207|CO5A1_MOUSE	R	194	1	-0.429256	-0.557974	-0.486708	-0.544632	-0.61648	-0.553663	-0.387756	-0.539089	-0.448483	-0.39168
	0.301489	0.0662907	Cfdp1_R_262	Cfdp1	O88271	GKEGYIER			R	263	0.9707	-2.21208	-2.36101	-2.35225	-2.68896	-2.31947	-2.28753	-2.54346	-2.50915	-2.39709	-2.52799
	0.242189	0.0307449	Znf326_R_90	Znf326	O88291	SGYGFNEPEQTR	Zfp326	tr|A0A0R4J098|A0A0R4J098_MOUSE	R	91	0.9844	-0.07724	-0.155336	-0.000177383	-0.115358	-0.0782146	-0.0013485	-0.12179	-0.235275	-0.194458	-0.0271797
	0.44168	-0.0458889	Znf326_R_47	Znf326	O88291	SMDSYLNQSYGMDNHSGGGGGSR	Zfp326	tr|A0A0R4J098|A0A0R4J098_MOUSE	R	48	1	0.548925	0.699902	0.636089	0.443693	0.625978	0.691517	0.637905	0.586395	0.613297	0.654919
	0.396654	-0.110771	Nid2_R_798	Nid2	O88322	CHPGTGVDYTCECTPGFQGDGR		tr|A0A286YCQ5|A0A286YCQ5_MOUSE	R	799	0.9991	-5.55487	-5.40637	-5.12996	-4.91658	-5.12911	-5.0869	-4.99462	-5.30303	-5.04411	-5.15436
	1.03308	-0.188681	Nid2_A_427	Nid2	O88322	DAALLTPVNEDLGGR		tr|A0A286YCQ5|A0A286YCQ5_MOUSE	A	428	1	0.469551	0.536451	0.454748	0.721422	0.529615	0.564007	1.06072	0.729013	0.63287	0.668589
	1.2545	-0.228675	Nid2_G_947	Nid2	O88322	DGFHCTSDTVPEDSISGLKPCEYQQR		tr|A0A286YCQ5|A0A286YCQ5_MOUSE	G	948	0.9994	-0.543692	-0.923687	-0.684422	-0.720787	-0.35536	-0.287821	-0.453272	-0.487118	-0.370554	-0.485806
	0.893734	-0.162244	Nid2_N_497	Nid2	O88322	DQVFTYNGANLETCEHSHGR		tr|A0A286YCQ5|A0A286YCQ5_MOUSE	N	498	0.9997	-7.11637	-7.4306	-7.34691	-7.02627	-7.10546	-7.24646	-6.91125	-7.00499	-7.0462	-7.00549
	0.302265	0.0410648	Nid2_R_1051	Nid2	O88322	ESLLEHYGGTPR		tr|A0A286YCQ5|A0A286YCQ5_MOUSE	R	1052	1	1.42479	1.50866	1.51324	1.39501	1.49869	1.28372	1.59287	1.48413	1.36694	1.40741
	0.0101313	-0.00211716	Nid2_A_430	Nid2	O88322	LLTPVNEDLGGR		tr|A0A286YCQ5|A0A286YCQ5_MOUSE	A	431	1	2.90473	2.87759	2.91597	2.97356	2.97339	3.05477	2.67127	2.98917	2.92444	3.01618
	0.303845	0.090205	Nid2_A_30	Nid2	O88322	LRPDELFPYGESWGDQLLPEGDDESSAAVKLAIPLR			A	31	1	-3.54429	-3.71144	-4.05369	-3.62776	-3.42357	-3.55554	-3.94725	-3.85941	-3.77324	-3.67635
	0.198932	-0.0836525	Nid2_L_431	Nid2	O88322	LTPVNEDLGGR		tr|A0A286YCQ5|A0A286YCQ5_MOUSE	L	432	0.9985	-0.103434	0.0819969	-0.104195	0.541874	0.642574	0.126194	0.400347	0.227129	0.324614	0.398796
	0.983945	-0.106918	Nid2_R_820	Nid2	O88322	SCVDVNECATGFHR		tr|A0A286YCQ5|A0A286YCQ5_MOUSE	R	821	1	-0.761402	-0.952126	-0.813307	-0.792719	-0.892937	-0.82551	-0.694412	-0.646118	-0.867245	-0.644615
	0.576153	-0.127085	Nid2_P_454	Nid2	O88322	SEPDVPVPPLEGEVLPHYPESGHVPPLR		tr|A0A286YCQ5|A0A286YCQ5_MOUSE	P	455	1	-0.434555	-0.447727	-0.555906	-0.0749359	-0.187321	-0.314396	-0.0097065	-0.198797	-0.325592	-0.216528
	0.689713	-0.138202	Nid2_R_853	Nid2	O88322	SGYEFADDQHTCILIAPPPNPCLDGSHTCAPEGQAR		tr|A0A286YCQ5|A0A286YCQ5_MOUSE	R	854	1	-4.39796	-4.30918	-4.23689	-3.9021	-4.05672	-4.16853	-3.94889	-3.94657	-4.12031	-4.02754
	1.6396	0.137026	Nid2_R_1385	Nid2	O88322	SHLYGITAVYPYCPTGR		tr|A0A286YCQ5|A0A286YCQ5_MOUSE	R	1386	0.9983	-4.99242	-5.13687	-5.17206	-5.12501	-4.95603	-5.28127	-5.13594	-5.21206	-5.20779	-5.23045
	2.68762	-0.274734	Nid2_P_452	Nid2	O88322	VPSEPDVPVPPLEGEVLPHYPESGHVPPLR		tr|A0A286YCQ5|A0A286YCQ5_MOUSE	P	453	0.9984	-4.54214	-4.47846	-4.41423	-4.35631	-4.40992	-4.20188	-4.30404	-4.13458	-4.20029	-3.98659
	0.855334	-0.220495	Nid2_S_446	Nid2	O88322	YPEAGPVPSEPDVPVPPLEGEVLPHYPESGHVPPLR		tr|A0A286YCQ5|A0A286YCQ5_MOUSE	S	447	0.9998	-2.37915	-2.78899	-2.29662	-2.18604	-2.57823	-2.37506	-2.4013	-2.22161	-1.94907	-2.17953
	0.0626057	0.0163471	Wdr1_R_116	Wdr1	O88342	IAVVGEGR			R	117	0.9743	-2.88424	-2.98691	-3.02213	-2.85204	-2.76522	-2.88713	-3.09766	-3.11658	-2.74444	-2.74646
	0.859217	-0.209365	Wdr1_M_1	Wdr1	O88342	PYEIKKVFASLPQVER			M	2	1	5.75333	6.14907	5.89914	5.54923	6.09936	6.05467	6.3272	6.11414	6.04452	5.95642
	0.0267024	0.00454483	Capns1_R_84	Capns1	O88456	SHYSNIEANESEEVR		tr|A0A0R4J1C2|A0A0R4J1C2_MOUSE	R	85	1	0.342247	0.227936	0.264303	0.255659	0.442842	0.401228	0.271143	0.169346	0.269278	0.399269
	0.00997178	-0.00289459	Dync1i2_R_590	Dync1i2	O88487	TLAEINANR		tr|A2BFF5|A2BFF5_MOUSE, tr|A2BFF8|A2BFF8_MOUSE, tr|A2BFF9|A2BFF9_MOUSE, tr|Q3TPJ8|Q3TPJ8_MOUSE	R	591	0.9355	-2.51419	-2.28165	-2.46888	-2.75421	-2.36051	-2.50405	-2.28568	-2.51462	-2.43007	-2.63056
	0.404877	-0.154635	Dnmt3a_M_1	Dnmt3a	O88508	PSSGPGDTSSSSLER		tr|G3UX07|G3UX07_MOUSE	M	2	1	2.39875	2.68238	2.40371	1.82721	2.63747	2.51621	2.81574	2.60646	2.40002	2.38426
	1.04434	0.132903	Dnmt3a_R_887	Dnmt3a	O88508	SWSVPVIR	Dnmt3b, Dnmt3c	sp|O88508-2|DNM3A_MOUSE, sp|O88509-2|DNM3B_MOUSE, sp|O88509-3|DNM3B_MOUSE, sp|O88509-4|DNM3B_MOUSE, sp|O88509|DNM3B_MOUSE, sp|P0DOY1|DNM3C_MOUSE, tr|G3UZH2|G3UZH2_MOUSE, tr|Q3KR45|Q3KR45_MOUSE	R	888	0.9988	1.34432	1.47319	1.40309	1.3109	1.16038	1.27048	1.16057	1.18359	1.07658	1.33614
	0.310351	-0.0599529	Ap1g2_R_348	Ap1g2	O88512	STVVECLQETDASLSR			R	349	1	-1.3203	-1.47157	-1.13431	-1.17104	-1.16985	-1.37343	-1.15726	-1.24955	-1.10075	-1.08631
	0.387939	-0.073901	Ikbkg_R_53	Ikbkg	O88522	CLEENQELR		tr|A3KG37|A3KG37_MOUSE, tr|A3KG38|A3KG38_MOUSE, tr|A3KG39|A3KG39_MOUSE, tr|A3KG40|A3KG40_MOUSE, tr|A3KG41|A3KG41_MOUSE, tr|E9Q2Y3|E9Q2Y3_MOUSE, tr|Q7TSS3|Q7TSS3_MOUSE, tr|Q8VC91|Q8VC91_MOUSE	R	54	0.9746	-6.54262	-6.6123	-6.72977	-6.75712	-6.60838	-6.30752	-6.764	-6.573	-6.63545	-6.6007
	1.24248	-0.182277	Ikbkg_M_13	Ikbkg	O88522	VQPSGGPAEDQDMLGEESSLGKPAMLHLPSEQGTPETLQR		tr|A3KG37|A3KG37_MOUSE, tr|A3KG38|A3KG38_MOUSE, tr|A3KG39|A3KG39_MOUSE, tr|A3KG40|A3KG40_MOUSE, tr|A3KG41|A3KG41_MOUSE, tr|E9Q2Y3|E9Q2Y3_MOUSE, tr|Q7TSS3|Q7TSS3_MOUSE, tr|Q8VC91|Q8VC91_MOUSE	M	14	1	-3.11442	-3.36283	-3.27316	-3.36284	-2.96214	-2.92833	-3.05124	-3.06357	-3.06056	-3.0603
	1.17498	0.122975	Ppt1_R_248	Ppt1	O88531	SGQAKETIPLQESTLYTEDR			R	249	1	-0.626421	-0.680897	-0.447786	-0.485832	-0.649372	-0.796274	-0.600666	-0.658789	-0.754522	-0.694931
	0.206044	-0.0382946	Men1_M_1	Men1	O88559-2	GLKAAQKTLFPLR		sp|O88559|MEN1_MOUSE, tr|A0A0R4J1I3|A0A0R4J1I3_MOUSE, tr|A0A494BB64|A0A494BB64_MOUSE, tr|D3YZC2|D3YZC2_MOUSE, tr|E9PV51|E9PV51_MOUSE, tr|F8WHD9|F8WHD9_MOUSE	M	2	1	2.71943	2.71545	2.68478	2.43295	2.80368	2.82365	2.57403	2.68833	2.72099	2.74076
	0.56843	-0.0686825	Hnrnpa2b1_M_60	Hnrnpa2b1	O88569-2	AEVDAAMAARPHSIDGR		sp|O88569-3|ROA2_MOUSE, sp|O88569|ROA2_MOUSE	M	61	0.9963	-1.76797	-1.71638	-1.85304	-1.74743	-1.7335	-1.56414	-1.80523	-1.60115	-1.82695	-1.67744
	0.543558	-0.15749	Hnrnpa2b1_N_194	Hnrnpa2b1	O88569-2	FGFGDSR		sp|O88569-3|ROA2_MOUSE, sp|O88569|ROA2_MOUSE	N	195	0.9653	0.269539	0.507746	0.465033	0.25519	0.247849	0.141609	0.511982	0.34063	0.860996	0.677589
	1.27783	0.151762	Hnrnpa2b1_R_226	Hnrnpa2b1	O88569-2	GFGDGYNGYGGGPGGGNFGGSPGYGGGR		sp|O88569|ROA2_MOUSE	R	227	1	0.0156918	0.308781	0.134398	0.0345917	-0.0181675	-0.00128937	-0.0901146	-0.0398712	-0.159874	0.0076313
	0.0752735	0.00667305	Hnrnpa2b1_R_141	Hnrnpa2b1	O88569-2	GFGFVTFDDHDPVDKIVLQKYHTINGHNAEVR		sp|O88569-3|ROA2_MOUSE, sp|O88569|ROA2_MOUSE, tr|A0A0N4SUM2|A0A0N4SUM2_MOUSE	R	142	1	-3.19631	-3.23324	-3.21294	-3.12209	-3.1294	-3.14993	-3.14109	-3.15908	-3.26131	-3.21593
	1.50145	0.178704	Hnrnpa2b1_R_201	Hnrnpa2b1	O88569-2	GGGGNFGPGPGSNFR		sp|O88569-3|ROA2_MOUSE, sp|O88569|ROA2_MOUSE	R	202	1	4.3244	4.43932	4.49244	4.49967	4.46628	4.19848	4.49481	4.26635	4.14053	4.22843
	1.52854	0.194677	Hnrnpa2b1_R_191	Hnrnpa2b1	O88569-2	GGNFGFGDSR		sp|O88569-3|ROA2_MOUSE, sp|O88569|ROA2_MOUSE	R	192	0.9999	2.97157	3.10134	3.17338	3.12004	2.9669	2.79235	3.01712	3.01277	2.71578	2.82184
	0.531906	-0.210588	Hnrnpa2b1_K_125	Hnrnpa2b1	O88569-2	IDTIEIITDR		sp|O88569-3|ROA2_MOUSE, sp|O88569|ROA2_MOUSE, tr|A0A0N4SUM2|A0A0N4SUM2_MOUSE	K	126	0.969	-4.11994	-3.91582	-4.1659	-4.07006	-4.64323	-4.46193	-3.58359	-3.91766	-3.88758	-4.01126
	0.15608	0.0570358	Hnrnpa2b1_R_9	Hnrnpa2b1	O88569-2	KLFIGGLSFETTEESLR		sp|O88569-3|ROA2_MOUSE, sp|O88569|ROA2_MOUSE	R	10	0.9849	-4.03917	-3.98257	-3.83557	-3.74292	-3.48404	-3.60231	-4.02552	-3.64758	-4.06844	-4.02559
	1.6366	0.197132	Hnrnpa2b1_R_178	Hnrnpa2b1	O88569-2	QEMQEVQSSR		sp|O88569-3|ROA2_MOUSE, sp|O88569|ROA2_MOUSE, tr|A0A0N4SUM2|A0A0N4SUM2_MOUSE	R	179	0.9998	0.669058	0.762129	0.74831	0.727215	0.722658	0.459513	0.735275	0.645752	0.415432	0.387739
	0.13724	0.0345867	Hnrnpa2b1_L_16	Hnrnpa2b1	O88569-2	SFETTEESLR		sp|O88569-3|ROA2_MOUSE, sp|O88569|ROA2_MOUSE	L	17	0.9721	-2.53296	-2.60367	-2.26274	-2.32293	-2.09148	-2.39845	-2.47388	-2.30972	-2.40951	-2.39515
	0.44645	0.114436	Lrp6_A_19	Lrp6	O88572	APLLLYANR		tr|A0A0R4J0A9|A0A0R4J0A9_MOUSE	A	20	0.9987	0.78969	0.429169	0.63903	0.405491	0.570648	0.621294	0.212492	0.330116	0.715525	0.382423
	0.565701	0.198532	Sap30_-_0	Sap30	O88574	MNGFTPEEMSR			-	1	0.9946	-1.4184	-1.68336	-1.42121	-1.21713	-1.51548	-1.71551	-2.04326	-1.85835	-1.42768	-1.20345
	0.983475	-0.158107	Comt_M_44	Comt	O88587	GGTKEQR		sp|O88587-2|COMT_MOUSE, tr|D3Z227|D3Z227_MOUSE	M	45	0.9853	4.61163	4.52877	4.41823	4.26956	4.61156	4.79793	4.73073	4.65994	4.48974	4.55195
	0.536313	0.159383	Parg_R_810	Parg	O88622-2	CTEIVAIDALHFR		sp|O88622|PARG_MOUSE, tr|E9Q088|E9Q088_MOUSE, tr|G3X8U8|G3X8U8_MOUSE	R	811	0.9976	-3.04873	-3.53117	-3.23868	-3.50303	-3.51859	-3.34285	-3.89734	-3.58341	-3.34389	-3.46962
	0.110637	-0.0187519	Brd7_R_52	Brd7	O88665	SDHDKHKDR		tr|A0AA74KT86|A0AA74KT86_MOUSE	R	53	0.9999	-0.416574	-0.140301	-0.225082	-0.416069	-0.278412	-0.243359	-0.280632	-0.382589	-0.295752	-0.180347
	0.0142278	0.00620728	Rrad_R_38	Rrad	O88667	SMPVDER		tr|A0A1D5RLT1|A0A1D5RLT1_MOUSE, tr|Q6PGA2|Q6PGA2_MOUSE	R	39	0.9842	1.23959	1.52391	1.49854	1.65197	1.50984	1.28541	1.87856	1.55313	1.10274	1.57298
	0.0596595	0.0240883	Rrad_R_38	Rrad	O88667	SMPVDERDLQAALAPGSLATTAAGTR		tr|A0A1D5RLT1|A0A1D5RLT1_MOUSE, tr|Q6PGA2|Q6PGA2_MOUSE	R	39	1	-1.26251	-1.04969	-1.16233	-0.931858	-1.37286	-1.54182	-0.809202	-1.19694	-1.05691	-1.29483
	0.451451	-0.0571617	Creg1_R_45	Creg1	O88668	LPPLPPR		tr|J3QP41|J3QP41_MOUSE	R	46	0.9671	0.196444	0.0835533	0.065382	-0.0700474	0.113615	0.163351	0.0330048	0.147945	0.256863	0.0735912
	0.257022	-0.0496105	Creg1_R_45	Creg1	O88668	LPPLPPREDGPR		tr|J3QP41|J3QP41_MOUSE	R	46	0.9992	0.0738258	-0.205587	-0.203203	-0.113104	0.182711	0.0334206	0.0419483	-0.00393867	-0.0634136	-0.025322
	1.88381	-0.27769	Psmc3_N_113	Psmc3	O88685	IDLDSQR		tr|A0A087WPH7|A0A087WPH7_MOUSE, tr|A2AGN7|A2AGN7_MOUSE, tr|B7ZCF1|B7ZCF1_MOUSE, tr|F6Q2E3|F6Q2E3_MOUSE	N	114	0.9771	-5.03723	-4.68329	-4.84674	-4.61397	-4.93704	-4.67203	-4.58759	-4.53484	-4.47704	-4.45834
	0.185433	-0.0503513	Psmc3_N_157	Psmc3	O88685	KDSYLILETLPTEYDSR		tr|A0A087WPH7|A0A087WPH7_MOUSE, tr|A2AGN7|A2AGN7_MOUSE, tr|B7ZCF1|B7ZCF1_MOUSE, tr|F6Q2E3|F6Q2E3_MOUSE	N	158	0.9982	-2.45652	-2.53316	-2.61368	-2.71449	-2.795	-2.58351	-2.76171	-2.69121	-2.24402	-2.58064
	0.393168	-0.0351536	Psmc3_R_374	Psmc3	O88685	KMNVSPDVNYEELAR		tr|A2AGN7|A2AGN7_MOUSE, tr|B7ZCF1|B7ZCF1_MOUSE	R	375	0.9999	-0.0931244	-0.222944	-0.279791	-0.206652	-0.169846	-0.120295	-0.249481	-0.165907	-0.157131	-0.103775
	1.30876	-0.118327	Psmc3_R_49	Psmc3	O88685	LLDSEIKIMKSEVLR		tr|A0A087WPH7|A0A087WPH7_MOUSE, tr|B7ZCF1|B7ZCF1_MOUSE, tr|F6Q2E3|F6Q2E3_MOUSE	R	50	0.9984	-2.51752	-2.58941	-2.50846	-2.39649	-2.65484	-2.33185	-2.46239	-2.37041	-2.44395	-2.46648
	0.0177985	0.00620804	Psmc3_-_0	Psmc3	O88685	MQEMNLLPTPESPVTR		tr|A2AGN7|A2AGN7_MOUSE, tr|B7ZCF1|B7ZCF1_MOUSE	-	1	1	-9.20775	-9.58471	-9.63409	-9.71968	-9.49177	-9.48279	-9.8313	-9.56313	-9.41295	-9.37887
	0.0661629	-0.0269123	Clpp_F_52	Clpp	O88696	PLIPIVVEQTGR			F	53	1	7.16654	7.48785	7.2874	6.92619	7.30217	7.11309	7.68926	7.29777	7.11272	7.09188
	0.830014	0.108935	Birc6_R_592	Birc6	O88738-2	SLDGLSR		sp|O88738-3|BIRC6_MOUSE, sp|O88738|BIRC6_MOUSE, tr|S4R1L5|S4R1L5_MOUSE, tr|S4R2P8|S4R2P8_MOUSE	R	593	0.9656	2.69559	2.6729	2.83142	2.56471	2.61724	2.60567	2.41767	2.63096	2.69881	2.48407
	0.476637	0.0878975	Tom1_R_129	Tom1	O88746	SSPDLTGVVAVYEDLR		tr|A0A1D5RM84|A0A1D5RM84_MOUSE, tr|Q3UDC3|Q3UDC3_MOUSE	R	130	1	-1.7811	-1.85351	-1.68173	-2.06385	-1.65495	-1.94861	-1.98616	-1.85002	-1.94534	-1.7445
	1.68723	0.119082	Tom1_R_129	Tom1	O88746	SSPDLTGVVAVYEDLRR		tr|A0A1D5RM84|A0A1D5RM84_MOUSE, tr|Q3UDC3|Q3UDC3_MOUSE	R	130	1	1.74123	1.80817	1.79862	1.75038	1.72561	1.69335	1.69835	1.69977	1.50136	1.63579
	0.0460874	-0.00884361	Idh1_R_132	Idh1	O88844	HAYGDQYR		tr|A0A087WPT4|A0A087WPT4_MOUSE, tr|A0A087WRS9|A0A087WRS9_MOUSE, tr|D3YVY3|D3YVY3_MOUSE	R	133	0.9951	-2.7751	-2.87278	-2.80559	-2.93111	-2.71218	-2.72808	-2.84061	-3.01595	-2.71049	-2.7574
	0.362059	0.0475185	Idh1_R_3	Idh1	O88844	KIQGGSVVEMQGDEMTR		tr|A0A087WPT4|A0A087WPT4_MOUSE, tr|A0A087WRM4|A0A087WRM4_MOUSE, tr|A0A087WRS9|A0A087WRS9_MOUSE, tr|D3YVY3|D3YVY3_MOUSE	R	4	0.9975	-1.02151	-1.19703	-1.06941	-1.21454	-1.11796	-1.00848	-1.27067	-1.22589	-1.18725	-1.16574
	0.3359	0.0226273	Lin7c_R_16	Lin7c	O88952	AIELLEKLQR			R	17	0.9998	-0.403069	-0.32962	-0.344088	-0.317574	-0.282	-0.344193	-0.354099	-0.338224	-0.439627	-0.313343
	0.148844	-0.0233147	Lin7c_R_51	Lin7c	O88952	EVYEHVYETVDISSSPEVR			R	52	1	-1.28114	-1.04266	-1.20787	-1.21201	-1.03963	-1.13058	-1.09032	-1.21315	-1.20699	-1.0257
	0.0847933	0.0403534	Yme1l1_G_149	Yme1l1	O88967	FKTLKSR			G	150	0.9528	0.358768	0.897635	0.839216	0.41684	0.874414	0.673435	0.491526	0.423885	1.11768	0.478584
	2.0378	-0.215345	Tcn2_A_18	Tcn2	O88968	EFCVIPR			A	19	0.9533	0.535797	0.297674	0.358713	0.50329	0.445433	0.588108	0.739918	0.634089	0.744461	0.511055
	0.226284	0.056295	Setdb1_R_654	Setdb1	O88974-4	TMQEIER		sp|O88974-7|SETB1_MOUSE, sp|O88974|SETB1_MOUSE, tr|D3YYC3|D3YYC3_MOUSE, tr|G5E8N3|G5E8N3_MOUSE	R	655	0.9513	-2.63071	-2.67915	-2.36251	-2.79626	-2.75761	-2.45329	-2.8525	-2.73915	-2.7065	-2.75628
	0.149714	-0.067189	Stx8_M_1	Stx8	O88983	APDPWFSTYDSTCQIAQEIAEKIQER		tr|Q8BS59|Q8BS59_MOUSE, tr|Q9D0J1|Q9D0J1_MOUSE	M	2	1	-0.196327	-0.225452	0.0136032	-0.453033	-0.00215149	-0.190842	-0.372339	-0.226719	0.484755	-0.222271
	0.297655	0.0832073	Gcat_R_25	Gcat	O88986	CILDSELEGIR		tr|E9PWY6|E9PWY6_MOUSE	R	26	0.9869	-3.23734	-3.41792	-3.47443	-3.36814	-3.02492	-3.12784	-3.49594	-3.63587	-3.40601	-3.27311
	0.0344521	0.00497284	Gcat_A_17	Gcat	O88986	HSALAQLR		tr|E9PWY6|E9PWY6_MOUSE	A	18	0.9927	1.38309	1.44748	1.49742	1.39025	1.43657	1.36073	1.49552	1.3235	1.38133	1.56887
	0.938167	-0.592239	Tpp1_L_195	Tpp1	O89023	HLGVTPSVLR			L	196	0.9993	-5.57921	-5.51617	-5.92941	-5.30053	-4.90444	-5.23296	-4.13812	-4.45316	-5.76501	-4.67931
	0.156347	-0.0390251	Tpp1_S_194	Tpp1	O89023	LHLGVTPSVLR			S	195	0.9998	7.01788	6.78697	6.84343	6.87966	6.84597	6.87002	7.13704	7.10545	6.74263	6.71389
	0.074678	-0.0151833	Tpp1_C_19	Tpp1	O89023	TYNPEPDQR		tr|A0A1B0GRZ6|A0A1B0GRZ6_MOUSE	C	20	0.9968	0.294067	0.446434	0.49242	0.230282	0.481676	0.27153	0.565128	0.375275	0.466244	0.342619
	0.0740458	0.021397	Cope_R_97	Cope	O89079	DSIVLELDR		tr|D3Z315|D3Z315_MOUSE, tr|F6YFR7|F6YFR7_MOUSE	R	98	0.9546	-4.18183	-4.5548	-4.18861	-4.14444	-4.23852	-4.48027	-4.02437	-4.30393	-4.31858	-4.28803
	1.33774	0.147913	Rbm3_R_65	Rbm3	O89086	AMNGESLDGR		tr|Q8BG13|Q8BG13_MOUSE	R	66	0.9997	1.38154	1.57589	1.60656	1.60945	1.56061	1.4044	1.53516	1.44123	1.25503	1.35866
	1.34182	0.271366	Rbm3_R_130	Rbm3	O89086	DYSGSQGGYDR			R	131	0.9917	-1.39815	-0.908768	-1.18971	-1.41005	-1.49433	-1.62744	-1.55659	-1.38933	-1.64158	-1.54289
	1.34042	0.121656	Rbm3_R_47	Rbm3	O89086	GFGFITFTNPEHASDAMR		tr|Q8BG13|Q8BG13_MOUSE, tr|S4R2M6|S4R2M6_MOUSE	R	48	1	1.48844	1.67278	1.63124	1.57585	1.52465	1.44728	1.60285	1.37933	1.45152	1.4037
	1.2274	0.28297	Rbm3_R_118	Rbm3	O89086	PGGYGYGYGR		tr|Q8BG13|Q8BG13_MOUSE	R	119	0.9996	0.198111	0.31481	0.197157	-0.100861	-0.125164	-0.107098	-0.170662	-0.0381527	-0.549986	-0.0648994
	0.986659	0.30876	Rbm3_G_134	Rbm3	O89086	SQGGYDR		tr|Q8BG13|Q8BG13_MOUSE	G	135	0.9496	0.780386	0.956602	0.89299	0.276569	0.384361	0.381611	0.247332	0.579	0.0384865	0.500679
	0.793037	0.181903	Cd93_R_51	Cd93	O89103	CNENGGNLATVKSEEEAR			R	52	1	-1.03357	-1.14916	-1.01903	-1.28056	-0.940372	-0.972666	-1.48976	-1.43735	-1.08072	-1.35171
	2.02865	-0.236833	Dnajb5_M_1	Dnajb5	O89114	GKDYYKILGIPSGANEDEIKKAYR		tr|A2AG30|A2AG30_MOUSE	M	2	1	2.24479	2.20482	2.09684	2.12107	2.39219	2.54791	2.30179	2.50161	2.50826	2.38431
	0.261525	0.0608845	GLUD1_R_124	GLUD1	P00366	DDGSWEVIEGYR	Glud1	sp|P26443|DHE3_MOUSE	R	125	0.9997	-1.58042	-1.35279	-1.23241	-1.38623	-1.47375	-1.56834	-1.23608	-1.33499	-1.64909	-1.54151
	0.259973	-0.0909794	GLUD1_D_125	GLUD1	P00366	DGSWEVIEGYR	Glud1	sp|P26443|DHE3_MOUSE	D	126	0.9478	-4.12654	-4.62311	-4.6829	-4.80127	-4.30437	-4.14055	-4.43954	-4.46458	-4.459	-4.57961
	0.0878344	-0.0185486	GLUD1_R_460	GLUD1	P00366	DSNYHLLMSVQESLER	Glud1	sp|P26443|DHE3_MOUSE	R	461	1	-0.120543	0.013195	0.030138	0.0766544	0.00811768	-0.194393	0.243912	0.0349941	-0.0237675	0.0395603
	0.270949	-0.0344681	GLUD1_R_76	GLUD1	P00366	GASIVEDKLVEDLKTR	Glud1	sp|P26443|DHE3_MOUSE	R	77	1	1.44257	1.52757	1.54401	1.62712	1.63674	1.5684	1.7266	1.6102	1.48536	1.55978
	0.153671	0.071619	GLUD1_N_406	GLUD1	P00366	GPTTPEADKIFLER	Glud1	sp|P26443|DHE3_MOUSE, tr|F7CFA5|F7CFA5_MOUSE	N	407	0.9999	1.1234	0.836809	1.0658	0.898829	0.664515	0.800819	0.741014	0.440178	1.42772	0.821524
	0.377325	-0.0740627	GLUD1_Y_53	GLUD1	P00366	SEAAADREDDPNFFKMVEGFFDR	Glud1	sp|P26443|DHE3_MOUSE	Y	54	1	6.47857	6.68584	6.73826	6.79364	6.66948	6.59939	6.99562	6.74808	6.64199	6.75104
	0.296434	-0.105179	GLUD1_R_143	GLUD1	P00366	TPCKGGIR	Glud1	sp|P26443|DHE3_MOUSE	R	144	0.984	3.88688	4.24297	4.13455	4.33032	4.18667	3.82511	4.6159	4.37474	4.1627	4.32884
	0.996083	-0.446322	Mtco2_N_126	Mtco2	P00405	DLKPGELR			N	127	0.9654	-0.586313	-0.27977	-0.263317	-0.208632	-0.92193	-0.642487	0.313541	-0.219818	0.485409	0.0350018
	0.906694	-0.159945	Mtco2_M_122	Mtco2	P00405	IPTNDLKPGELR			M	123	0.9957	-1.76209	-2.04788	-1.87166	-1.56176	-1.99184	-1.81457	-1.67605	-1.66591	-1.66515	-1.61382
	0.549092	0.177432	Mtco2_R_151	Mtco2	P00405	MLISSEDVLHSWAVPSLGLKTDAIPGR			R	152	1	2.14282	2.54524	2.49088	2.27634	2.62017	2.10663	2.16985	2.06767	2.73617	2.10798
	2.30912	0.208114	Mtco2_R_141	Mtco2	P00405	VVLPMELPIR			R	142	0.9996	2.22793	2.37307	2.34908	2.34818	2.29965	2.04679	2.29959	2.0887	2.06686	2.0554
	0.0269605	0.00414925	Hprt1_R_91	Hprt1	P00493	SIPMTVDFIR			R	92	0.9998	4.53319	4.66837	4.55914	4.45322	4.47064	4.4582	4.66359	4.55296	4.52218	4.46689
	0.00363575	0.00285225	Ca2_G_234	Ca2	P00920	DAEEAMVDNWRPAQPLKNR			G	235	0.9887	-9.30658	-9.92435	-9.61787	-8.98913	-10.1816	-9.86092	-9.36168	-10.0933	-9.43964	-9.27824
	0.134053	0.111699	C3_R_979	C3	P01027	IILQGSPVVQMAEDAVDGER			R	980	0.9969	-4.1641	-3.69533	-3.49228	-3.43962	-3.77512	-4.98512	-3.58792	-3.56025	-3.52546	-3.4662
	1.54554	-0.742771	C3_G_24	C3	P01027	IPMYSIITPNVLR		tr|H3BKW9|H3BKW9_MOUSE	G	25	0.9992	4.82102	4.50192	3.99262	5.16805	4.21906	4.93304	5.80753	5.40117	5.46853	4.80624
	1.33856	-0.627469	C3_R_748	C3	P01027	SELEEDIIPEEDIISR			R	749	1	1.99008	1.31738	1.36205	2.44803	1.76055	2.00668	2.79239	2.24772	2.7899	2.17874
	0.874608	-0.486154	C3_R_1303	C3	P01027	SSATTFR		sp|P01027-2|CO3_MOUSE	R	1304	0.9762	0.460745	0.148209	-0.0845814	1.12588	0.289276	0.256914	1.46605	0.851259	1.14463	0.65144
	1.22292	-0.504438	C3_R_670	C3	P01027	SVQLMER			R	671	0.9956	4.38771	4.13527	4.10418	4.95532	4.31664	4.37203	5.37712	4.90034	5.09059	4.68123
	0.938038	-0.476748	C3_R_478	C3	P01027	TDPGHEAKIR			R	479	0.9995	-2.61985	-2.85412	-3.14582	-1.94756	-2.78004	-2.73456	-1.6914	-2.21232	-1.92486	-2.40051
	1.17422	-0.65327	C3_K_959	C3	P01027	VDVPAADLSDQVPDTDSETR			K	960	1	1.04002	0.63629	0.4415	1.91229	1.15077	1.07987	1.84374	1.5478	2.06982	1.90598
	0.760731	-0.619572	C4b_R_952	C4b	P01029	TLEIPGSSDPNIVPDGDFSSLVR			R	953	1	-0.0325756	0.12743	-0.382509	1.49842	0.495121	0.350983	1.93333	0.880835	0.856213	0.782381
	0.836323	-0.328706	PDGFB_A_20	PDGFB	P01127	EGDPIPEELYEMLSDHSIR	Pdgfb	sp|P31240|PDGFB_MOUSE, tr|A0A0R4IZW4|A0A0R4IZW4_MOUSE	A	21	0.9977	-2.43321	-3.00141	-3.53047	-3.26316	-3.23118	-2.50438	-2.91495	-2.97546	-2.64518	-2.77593
	1.00899	-1.54421	P01631_-_0	P01631	P01631	DVVMTQTPLSLPVSLGDQASISCR	Igkv1-110	tr|A0A0B4J1I0|A0A0B4J1I0_MOUSE	-	1	1	-0.385221	-0.683023	-0.892282	2.4728	1.81558	0.317713	2.74912	2.04805	2.58243	2.35156
	0.963587	-0.605784	P01637_C_20	P01637	P01637	DIKMTQSPSSMYASLGER	Igkv14-111, Igkv14-126	sp|P01638|KV5A6_MOUSE, tr|A0A075B5K0|A0A075B5K0_MOUSE, tr|A0A140T8P9|A0A140T8P9_MOUSE	C	21	1	-1.9713	-1.56386	-1.95308	-0.681253	-0.450958	-0.99493	-0.58872	-0.715343	-0.420599	-0.871933
	0.819423	-0.638543	Igkv9-120_C_22	Igkv9-120	P01639	DIQMTQSPSSLSASLGER	Igkv9-124, Igkv9-129	sp|P01641|KV5A8_MOUSE, tr|A0A075B5J8|A0A075B5J8_MOUSE, tr|A0A075B5K2|A0A075B5K2_MOUSE, tr|A0A0G2JDR3|A0A0G2JDR3_MOUSE, tr|A0A140T8N0|A0A140T8N0_MOUSE	C	23	1	2.41194	2.01584	1.68221	3.52872	3.12115	2.47125	3.55346	2.96033	3.60464	3.36289
	0.76793	-0.802089	Gm10881_G_20	Gm10881	P01642	DILLTQSPAILSVSPGER			G	21	1	1.14708	0.61775	0.245525	2.70188	2.00114	1.09332	2.74973	2.09836	2.52141	2.261
	0.94647	-0.506958	P01643_-_0	P01643	P01643	DIQMTQTTSSLSASLGDR	Igkv10-94, Igkv10-95, Igkv10-96	sp|P01644|KV5AB_MOUSE, sp|P01645|KV5AC_MOUSE, sp|P01647|KV5AE_MOUSE, tr|A0A075B5L0|A0A075B5L0_MOUSE, tr|A0A075B5L1|A0A075B5L1_MOUSE, tr|A0A0G2JFY3|A0A0G2JFY3_MOUSE, tr|A0A140T8M1|A0A140T8M1_MOUSE	-	1	1	3.69897	3.31895	2.72784	4.06599	3.90743	3.686	4.16551	3.68608	4.43071	4.28568
	0.958884	-0.565331	P01654_-_0	P01654	P01654	DIVLTQSPASLAVSLGQR	Igkv3-1, Igkv3-12, Igkv3-2, Igkv3-3, Igkv3-4, Igkv3-5, Igkv3-7, Igkv3-9	sp|P01655|KV3A2_MOUSE, sp|P01656|KV3A3_MOUSE, sp|P01657|KV3A5_MOUSE, sp|P01658|KV3A6_MOUSE, sp|P01659|KV3A7_MOUSE, sp|P01660|KV3A8_MOUSE, sp|P01664|KV3AC_MOUSE, sp|P01665|KV3AD_MOUSE, sp|P01666|KV3AE_MOUSE, sp|P01667|KV3AF_MOUSE, sp|P01668|KV3AG_MOUSE, sp|P01669|KV3AH_MOUSE, sp|P01670|KV3AI_MOUSE, sp|P01671|KV3AJ_MOUSE, sp|P01672|KV3AK_MOUSE, sp|P01673|KV3AL_MOUSE, sp|P03977|KV3A4_MOUSE, tr|A0A07…	-	1	1	3.66539	2.98011	2.63865	3.88373	3.58616	3.48343	4.55366	3.45763	4.21438	3.87159
	1.11152	-0.300986	Ighg1_R_178	Ighg1	P01868	SVSELPIMHQDWLNGKEFKCR		sp|P01869|IGH1M_MOUSE, tr|A0A075B5P4|A0A075B5P4_MOUSE, tr|A0A0A6YWR2|A0A0A6YWR2_MOUSE	R	179	1	-0.830805	-0.958527	-0.949268	-0.31352	-0.54598	-0.660715	-0.201969	-0.48502	-0.3018	-0.443666
	1.43382	-0.272227	B2m_A_20	B2m	P01887	IQKTPQIQVYSR			A	21	1	2.90106	2.71118	2.81688	2.91257	3.0655	2.96828	3.0962	3.01027	3.48012	3.21346
	0.745336	0.181269	H2-L_R_218	H2-L	P01897	SKGEVTLR	H2-D1	sp|P01899|HA11_MOUSE, tr|G3UZP7|G3UZP7_MOUSE	R	219	0.9719	-1.22801	-1.25937	-0.942533	-1.14264	-0.811485	-1.12673	-1.29355	-1.55061	-1.03382	-1.28568
	0.322771	-0.344976	Hba_H_21	Hba	P01942	GAEYGAEALER	Hba-a1	tr|Q91VB8|Q91VB8_MOUSE	H	22	0.9952	-7.53936	-7.5434	-7.51458	-6.63749	-7.87787	-7.9722	-5.7327	-7.81206	-6.61989	-7.25098
	0.149943	-0.0767712	Hba_G_19	Hba	P01942	GHGAEYGAEALER	Hba-a1	tr|Q91VB8|Q91VB8_MOUSE	G	20	0.9898	-4.75775	-4.32028	-4.54333	-4.14222	-4.26819	-4.39161	-3.70756	-4.65586	-4.54495	-4.34793
	0.249312	-0.222636	Hba_G_20	Hba	P01942	HGAEYGAEALER	Hba-a1	tr|Q91VB8|Q91VB8_MOUSE	G	21	0.9959	0.199615	0.248055	0.0279255	0.990734	0.408424	-0.12785	1.77086	0.0948906	0.730162	0.519873
	0.149465	-0.0512142	Hba_K_17	Hba	P01942	IGGHGAEYGAEALER	Hba-a1	tr|Q91VB8|Q91VB8_MOUSE	K	18	0.9995	0.828936	0.712088	0.900579	1.18067	0.951773	0.811476	1.31487	0.740086	1.109	0.854683
	0.530461	-0.512587	Hba_M_1	Hba	P01942	VLSGEDKSNIKAAWGKIGGHGAEYGAEALER	Hba-a1	tr|Q91VB8|Q91VB8_MOUSE	M	2	1	8.7954	8.70421	8.34514	9.59464	8.97632	8.5556	10.772	8.57682	9.65382	9.42043
	0.0298996	-0.0228159	Hbb-b1_H_3	Hbb-b1	P02088	LTDAEKAAVSCLWGKVNSDEVGGEALGR			H	4	0.964	-9.87441	-9.84958	-9.6327	-8.6342	-10.041	-9.62563	-9.87845	-9.55359	-9.44761	-9.41247
	0.937784	-0.382876	Hbb-b1_L_4	Hbb-b1	P02088	TDAEKAAVSCLWGKVNSDEVGGEALGR			L	5	0.9254	-4.12865	-4.07483	-4.17891	-3.71919	-4.26655	-3.86361	-3.12387	-4.29732	-3.48089	-3.68807
	0.492071	-0.381414	Hbb-b2_V_2	Hbb-b2	P02089	HLTDAEKSAVSCLWAKVNPDEVGGEALGR			V	3	0.9995	-3.20203	-3.44904	-3.6909	-2.63546	-3.10906	-3.44501	-1.7657	-3.49925	-2.67733	-2.79211
	0.503147	-0.261145	Hbb-b2_-_0	Hbb-b2	P02089	MVHLTDAEKSAVSCLWAKVNPDEVGGEALGR			-	1	0.9994	-9.83226	-9.83732	-10.0132	-9.29871	-9.70948	-9.78658	-8.6627	-9.82571	-9.54033	-9.56989
	0.690281	-0.562978	Hbb-b2_L_4	Hbb-b2	P02089	TDAEKSAVSCLWAKVNPDEVGGEALGR			L	5	0.9798	-7.00023	-7.37492	-7.54781	-6.3049	-7.05346	-7.0559	-5.31843	-7.29251	-6.24123	-6.55835
	0.100134	0.0565987	Hbb-b2_M_1	Hbb-b2	P02089	VHLTDAEKSAVSCLWAKVNPDEVGGEALGR			M	2	0.9999	-3.11429	-3.33106	-3.09953	-2.22245	-3.09921	-3.25152	-2.74462	-3.10359	-3.03527	-3.01453
	0.669836	-0.187551	Col4a1_P_1437	Col4a1	P02463	GTPSVDHGFLVTR		tr|A0A1B0GRC0|A0A1B0GRC0_MOUSE, tr|A0A1B0GSI7|A0A1B0GSI7_MOUSE	P	1438	1	1.68648	1.19135	1.48111	1.30162	1.51087	1.82022	1.23056	1.63401	1.83187	1.59254
	0.239768	0.0861023	Col4a1_R_1609	Col4a1	P02463	SAPFIECHGR	Col4a5	tr|F7CK55|F7CK55_MOUSE, tr|Q63ZW6|Q63ZW6_MOUSE	R	1610	0.9995	3.10673	2.82871	3.09054	3.33474	3.05256	2.97886	2.85016	3.26793	2.62274	3.26308
	1.09156	-0.103336	Col4a1_P_1440	Col4a1	P02463	SVDHGFLVTR		tr|A0A1B0GRC0|A0A1B0GRC0_MOUSE, tr|A0A1B0GSI7|A0A1B0GSI7_MOUSE	P	1441	0.9999	0.953325	0.799957	0.924107	1.0459	0.925346	1.01836	0.925259	1.03846	1.13592	1.04732
	0.638587	-0.107988	Col4a1_G_1438	Col4a1	P02463	TPSVDHGFLVTR		tr|A0A1B0GRC0|A0A1B0GRC0_MOUSE, tr|A0A1B0GSI7|A0A1B0GSI7_MOUSE	G	1439	0.9999	5.87136	5.73429	6.0133	6.11868	6.0114	6.13377	5.88897	6.0775	6.17099	6.01773
	1.0439	-0.185153	Lamc1_A_33	Lamc1	P02468	AMDECADEGGRPQR		tr|F8VQJ3|F8VQJ3_MOUSE	A	34	1	3.51891	3.29488	3.30907	3.39625	3.38405	3.30027	3.7078	3.78904	3.57776	3.45406
	0.0722085	-0.021283	Lamc1_R_932	Lamc1	P02468	CDCHALGSTNGQCDIR		tr|F8VQJ3|F8VQJ3_MOUSE	R	933	0.9666	-3.03552	-3.29786	-3.15208	-3.02532	-2.98957	-2.81771	-3.34582	-2.97975	-3.05415	-3.1965
	0.653994	-0.137749	Lamc1_R_1009	Lamc1	P02468	CDQCEENYFYNR		tr|F8VQJ3|F8VQJ3_MOUSE	R	1010	0.9974	-3.53786	-3.92274	-3.68944	-3.95175	-3.54436	-3.54572	-3.56469	-3.46264	-3.78488	-3.59947
	0.170674	0.0279659	Lamc1_R_801	Lamc1	P02468	CELCDDGYFGDPLGSNGPVR		tr|F8VQJ3|F8VQJ3_MOUSE	R	802	1	0.302401	0.158005	0.232695	0.261429	0.422771	0.220114	0.357952	0.332245	0.0922184	0.234941
	0.783056	0.0873005	Lamc1_G_1597	Lamc1	P02468	CFNTPSIEKP		tr|F8VQJ3|F8VQJ3_MOUSE	G	1598	0.9598	-3.44135	-3.50618	-3.54659	-3.60914	-3.47681	-3.41797	-3.58665	-3.67514	-3.66047	-3.67632
	0.222157	0.0412392	Lamc1_D_913	Lamc1	P02468	CGTCDPGYYNLQSGQGCER		tr|F8VQJ3|F8VQJ3_MOUSE	D	914	0.9992	-3.85284	-3.98227	-3.91983	-3.95372	-3.71211	-3.74185	-3.94802	-3.93036	-4.10619	-3.90054
	1.13366	-0.149425	Lamc1_R_460	Lamc1	P02468	CVCKDNVEGFNCER		tr|F8VQJ3|F8VQJ3_MOUSE	R	461	0.9999	-0.973322	-1.14307	-1.06751	-1.23871	-1.05645	-1.04158	-0.869175	-0.814554	-1.11836	-0.888273
	1.95561	-0.26224	Lamc1_R_912	Lamc1	P02468	DCGTCDPGYYNLQSGQGCER		tr|F8VQJ3|F8VQJ3_MOUSE	R	913	0.9989	-3.06253	-3.18694	-2.95213	-3.1296	-3.02399	-2.80936	-2.71926	-2.61071	-3.00511	-2.89956
	0.949885	0.169452	Lamc1_D_806	Lamc1	P02468	DGYFGDPLGSNGPVR		tr|F8VQJ3|F8VQJ3_MOUSE	D	807	0.9968	-2.53927	-2.81389	-2.7614	-2.67055	-2.51389	-2.60954	-2.91397	-2.72183	-3.03421	-2.86671
	0.0479478	0.0145424	Lamc1_D_1061	Lamc1	P02468	DMVTDQAFEDR		tr|F8VQJ3|F8VQJ3_MOUSE	D	1062	0.9986	-1.50273	-1.80851	-1.74173	-1.48833	-1.56448	-1.49905	-1.91358	-1.45504	-1.74523	-1.56559
	0.0894293	0.0120979	Lamc1_R_369	Lamc1	P02468	DNTDGAKCER		tr|F8VQJ3|F8VQJ3_MOUSE	R	370	0.9061	-4.13844	-4.1655	-4.12855	-4.25732	-3.97833	-4.08366	-4.11624	-4.14535	-4.18832	-4.19507
	0.743908	0.218998	Lamc1_R_1085	Lamc1	P02468	EAQEVKDVDQNLMDR		tr|F6TLW1|F6TLW1_MOUSE, tr|F8VQJ3|F8VQJ3_MOUSE	R	1086	0.9998	-0.376329	-0.894243	-0.546919	-0.0869389	-0.717205	-0.82781	-0.792089	-0.851294	-0.562773	-0.682657
	0.0157945	0.00250969	Lamc1_R_1404	Lamc1	P02468	EAQLALGNAAADATEAKNKAHEAER		tr|F8VQJ3|F8VQJ3_MOUSE	R	1405	1	-0.25032	-0.256676	-0.221176	-0.0701294	-0.145037	-0.272556	-0.156033	-0.0620022	-0.285576	-0.17972
	0.882761	0.0645634	Lamc1_R_1002	Lamc1	P02468	EGFVGNR		tr|F8VQJ3|F8VQJ3_MOUSE	R	1003	0.9932	1.74046	1.74084	1.84549	1.80432	1.87827	1.73437	1.81595	1.73022	1.65002	1.756
	2.05957	0.176964	Lamc1_R_1078	Lamc1	P02468	EVTDLLR	Mfrp, Nup133, Ticrr	sp|Q8BQ33|TICRR_MOUSE, sp|Q8K480-2|MFRP_MOUSE, sp|Q8K480|MFRP_MOUSE, sp|Q8R0G9|NU133_MOUSE, tr|A0A0U1RNR7|A0A0U1RNR7_MOUSE, tr|A0A0U1RNX1|A0A0U1RNX1_MOUSE, tr|A0A0U1RPV4|A0A0U1RPV4_MOUSE, tr|F6TLW1|F6TLW1_MOUSE, tr|F8VQJ3|F8VQJ3_MOUSE	R	1079	0.9799	-1.3875	-1.36963	-1.33204	-1.27962	-1.50003	-1.5386	-1.47849	-1.4768	-1.66567	-1.59408
	0.731044	-0.0410645	Lamc1_R_1554	Lamc1	P02468	KVSDLESEAR		tr|F8VQJ3|F8VQJ3_MOUSE	R	1555	0.9988	-0.115728	-0.140965	-0.196302	-0.259676	-0.12244	-0.096962	-0.13669	-0.145855	-0.124207	-0.126076
	1.52036	0.184309	Lamc1_R_587	Lamc1	P02468	LSAEDLVLEGAGLR		tr|F8VQJ3|F8VQJ3_MOUSE	R	588	1	0.740875	0.992668	0.92915	0.919407	0.815941	0.647224	0.86908	0.755171	0.553623	0.6514
	2.38187	0.231708	Lamc1_R_1119	Lamc1	P02468	NTIEETGILAER		tr|F6TLW1|F6TLW1_MOUSE, tr|F8VQJ3|F8VQJ3_MOUSE	R	1120	0.9999	-1.65124	-1.7907	-1.5909	-1.63822	-1.74707	-1.7879	-1.86406	-1.8879	-2.00729	-2.02953
	0.579701	-0.0489983	Lamc1_R_345	Lamc1	P02468	SQECYFDPELYR		tr|F8VQJ3|F8VQJ3_MOUSE	R	346	0.9999	-1.27551	-1.3571	-1.39621	-1.48402	-1.34989	-1.30937	-1.26769	-1.30118	-1.33883	-1.40066
	0.201479	-0.0350658	Lamc1_R_357	Lamc1	P02468	STGHGGHCTNCR		tr|F8VQJ3|F8VQJ3_MOUSE	R	358	0.9975	-6.18927	-6.24367	-6.22545	-6.10222	-5.959	-6.09436	-5.94535	-6.16865	-6.21932	-6.1166
	0.44325	0.0835842	Lamc1_R_1355	Lamc1	P02468	STLQEANDILNNLKDFDR		tr|F8VQJ3|F8VQJ3_MOUSE	R	1356	1	1.73226	1.8368	1.91743	1.85485	1.83589	1.55502	2.00655	1.7847	1.60188	1.81116
	0.0271593	0.0113087	Lamc1_R_1021	Lamc1	P02468	SWPGCQECPACYR		tr|F8VQJ3|F8VQJ3_MOUSE	R	1022	0.9652	-2.63952	-3.04107	-3.03933	-3.03439	-2.68929	-3.03273	-2.9917	-2.56819	-3.18229	-2.72522
	0.659263	0.127912	Lamc1_R_1447	Lamc1	P02468	TFGEVTDLDNEVNGMLR		tr|F8VQJ3|F8VQJ3_MOUSE	R	1448	1	-0.308758	0.0760307	-0.334198	0.0442944	-0.11088	-0.201157	-0.134892	-0.249063	-0.29875	-0.38921
	0.749501	-0.111724	Lamc1_N_1120	Lamc1	P02468	TIEETGILAER		tr|F6TLW1|F6TLW1_MOUSE, tr|F8VQJ3|F8VQJ3_MOUSE	N	1121	0.9998	-2.66757	-2.50745	-2.5487	-2.43848	-2.71054	-2.517	-2.24728	-2.57711	-2.49365	-2.47908
	0.652494	-0.134429	Lamc1_R_1135	Lamc1	P02468	VESTEQLIEIASR		tr|F6TLW1|F6TLW1_MOUSE, tr|F8VQJ3|F8VQJ3_MOUSE	R	1136	0.9996	-1.22284	-1.0268	-1.13304	-1.31913	-1.19426	-1.10572	-0.713938	-1.07275	-1.07525	-1.25628
	0.190459	-0.0144184	Lamb1_R_1570	Lamb1	P02469	AELLLEEAKR		tr|E9QN70|E9QN70_MOUSE	R	1571	0.9996	-0.657217	-0.626074	-0.601591	-0.605801	-0.572363	-0.643671	-0.509914	-0.604412	-0.65901	-0.573946
	0.527189	-0.0688438	Lamb1_G_29	Lamb1	P02469	CAEGSCYPATGDLLIGR		tr|E9QN70|E9QN70_MOUSE	G	30	0.9996	-0.842745	-0.960659	-0.889229	-0.771675	-0.870539	-0.855331	-0.766506	-0.610737	-0.927769	-0.830284
	0.319484	0.0412788	Lamb1_R_642	Lamb1	P02469	CGNTVPDDDNQVVSLSPGSR		tr|E9QN70|E9QN70_MOUSE	R	643	0.9999	0.49156	0.434181	0.469656	0.445192	0.669117	0.591934	0.4709	0.438475	0.403242	0.398762
	0.368167	-0.057653	Lamb1_R_427	Lamb1	P02469	CKLHVEGER		tr|E9QN70|E9QN70_MOUSE	R	428	0.9963	2.70682	2.66056	2.55037	2.51163	2.83598	2.81951	2.66399	2.77185	2.60889	2.68938
	1.30798	-0.102293	Lamb1_Q_1150	Lamb1	P02469	CVCVEGVEGPR		tr|E9QN70|E9QN70_MOUSE	Q	1151	0.9496	-4.90053	-4.91308	-5.0141	-4.94344	-4.96576	-4.83564	-4.95763	-4.84303	-4.71405	-4.87509
	0.179785	0.0535702	Lamb1_D_649	Lamb1	P02469	DDNQVVSLSPGSR		tr|E9QN70|E9QN70_MOUSE	D	650	0.9922	-1.25702	-1.3446	-1.42138	-1.09901	-1.01595	-1.16153	-1.42267	-1.09264	-1.56413	-1.16483
	1.7842	0.156773	Lamb1_R_1353	Lamb1	P02469	DRVEDLMLER		tr|E9QN70|E9QN70_MOUSE	R	1354	0.9986	-0.082571	0.0496349	0.0161247	0.0458908	-0.0325089	-0.170799	0.0120773	-0.222763	-0.245937	-0.159872
	0.496804	0.0728985	Lamb1_R_579	Lamb1	P02469	IPSWTGPGFVR		tr|E9QN70|E9QN70_MOUSE	R	580	0.9994	-0.293165	-0.299713	-0.233131	-0.372744	-0.62145	-0.40727	-0.439051	-0.443146	-0.438395	-0.456835
	0.356502	-0.0721626	Lamb1_R_152	Lamb1	P02469	SSDFGKAWGVYR		tr|E9QN70|E9QN70_MOUSE	R	153	1	3.24409	3.50339	3.35693	3.30847	3.42771	3.22019	3.68921	3.48239	3.37182	3.43779
	1.99728	-0.189703	Lamb1_R_744	Lamb1	P02469	SVVKTPMTDVCR		tr|E9QN70|E9QN70_MOUSE	R	745	1	-1.03909	-1.142	-1.10864	-0.895771	-1.00661	-0.895008	-0.738615	-0.792202	-0.874477	-0.943295
	1.23522	0.193745	Lamb1_R_193	Lamb1	P02469	YSDIEPSTEGEVIFR		tr|E9QN70|E9QN70_MOUSE	R	194	1	-0.618574	-0.742029	-0.657818	-0.321302	-0.693138	-0.781567	-0.711426	-0.699694	-0.94808	-0.860819
	0.586745	-0.356219	P02534_D_213	P02534	P02534	AAPTVDLNR	KRT31, Krt31, Krt33a, Krt33b, Krt34	sp|Q15323|K1H1_HUMAN, sp|Q61765|K1H1_MOUSE, sp|Q61897|KT33B_MOUSE, sp|Q8K0Y2|KT33A_MOUSE, sp|Q9D646|KRT34_MOUSE	D	214	0.9745	-0.571283	-0.594284	-0.661842	-0.596939	-1.73063	-0.00921059	-0.129677	-0.482821	-0.726685	-1.0255
	0.896294	-0.118262	P02534_R_292	P02534	P02534	DSLENTLTETEAR		sp|P25690|K1M2_SHEEP	R	293	0.9969	-3.0588	-3.04638	-2.90622	-3.02842	-3.20571	-2.80424	-2.91645	-2.96365	-2.86701	-3.10286
	0.551534	-0.174544	P02534_R_240	P02534	P02534	DVEEWYIR		sp|P25690|K1M2_SHEEP	R	241	0.9964	-4.782	-4.70942	-4.63904	-4.6968	-5.0208	-4.2656	-4.26402	-4.83097	-4.77262	-4.84212
	2.0644	-0.474735	P02534_D_52	P02534	P02534	GNEKETMQFLNDR	KRT32, Krt31, Krt33a, Krt34	sp|P25690|K1M2_SHEEP, sp|Q14532|K1H2_HUMAN, sp|Q61765|K1H1_MOUSE, sp|Q8K0Y2|KT33A_MOUSE, sp|Q9D646|KRT34_MOUSE	D	53	0.9999	-1.45629	-1.71296	-1.6062	-1.48096	-2.02603	-0.996422	-1.00116	-1.16731	-1.48322	-1.26063
	1.23613	0.117332	P02534_K_134	P02534	P02534	LAADDFR	KRT10, KRT15, KRT31, KRT32, KRT33B, KRT35, KRT36, KRT37, KRT38, Krt10, Krt13, Krt14, Krt15, Krt16, Krt17, Krt18, Krt19, Krt24, Krt28, Krt31, Krt32, Krt33b, Krt35, Krt36, Krt40, Krt42	sp|A1L317|K1C24_MOUSE, sp|A6BLY7|K1C28_MOUSE, sp|B1AQ75|KRT36_MOUSE, sp|O76013|KRT36_HUMAN, sp|O76014|KRT37_HUMAN, sp|O76015|KRT38_HUMAN, sp|O77727|K1C15_SHEEP, sp|P02535-2|K1C10_MOUSE, sp|P02535-3|K1C10_MOUSE, sp|P02535|K1C10_MOUSE, sp|P05784|K1C18_MOUSE, sp|P08730-2|K1C13_MOUSE, sp|P08730|K1C13_MOUSE, sp|P13645|K1C10_HUMAN, sp|P19001|K1C19_MOUSE, sp|Q14525|KT33B_HUMAN, sp|Q14532|K1H2_HUMAN, sp|…	K	135	0.9933	-2.25238	-2.34397	-2.24229	-2.13184	-2.39562	-2.45733	-2.29499	-2.41033	-2.41707	-2.37304
	0.260986	0.0436131	P02534_-_0	P02534	P02534	SFNFCLPNLSFR		sp|P25690|K1M2_SHEEP	-	1	0.9849	-1.00644	-1.03226	-1.0152	-1.13001	-1.02071	-0.840227	-1.06501	-1.15986	-1.21796	-1.13962
	0.111077	-0.0267651	P02534_R_276	P02534	P02534	TVNALEVELQAQHNLR		sp|P25690|K1M2_SHEEP	R	277	1	-0.864851	-0.705488	-0.846912	-0.750257	-0.915663	-0.683464	-0.523401	-0.876299	-0.966497	-0.899685
	0.285379	-0.0865398	Afp_R_202	Afp	P02772	ASIAKELR			R	203	0.9744	-2.09449	-2.36565	-2.46775	-2.62912	-2.41851	-2.08346	-2.56677	-2.45135	-2.11305	-2.32818
	0.0274893	-0.0073391	Afp_R_210	Afp	P02772	EGSMLNEHVCSVIR			R	211	0.9998	-5.53221	-5.80099	-5.90125	-5.99263	-5.67967	-5.65406	-5.87611	-5.86396	-5.69575	-5.78018
	0.687679	-0.112782	Ada_R_211	Ada	P03958	TVHAGEVGSPEVVR			R	212	1	1.45804	1.21904	1.45918	1.32537	1.1	1.27669	1.46601	1.38998	1.46521	1.52765
	0.350514	-0.0475174	Ada_R_235	Ada	P03958	VGHGYHTIEDEALYNR			R	236	1	-0.534094	-0.567347	-0.570131	-0.506374	-0.71871	-0.587023	-0.444313	-0.657875	-0.406406	-0.563452
	0.161158	-0.298729	Fabp4_K_22	Fabp4	P04117	EVGVGFATR			K	23	0.9886	0.623257	-1.28582	0.0242634	0.904394	-0.277475	1.30275	-1.36781	1.17553	-1.02102	1.39281
	0.785126	-0.185184	Fabp4_N_16	Fabp4	P04117	FDDYMKEVGVGFATR			N	17	1	1.8218	1.90432	2.09294	1.99954	1.76456	1.8679	2.21502	1.90949	2.44328	2.0734
	0.872075	-0.358453	Fabp4_M_21	Fabp4	P04117	KEVGVGFATR			M	22	0.9982	-2.7677	-3.26697	-3.11353	-2.86094	-2.78781	-2.77069	-3.11094	-2.21905	-2.80723	-2.09677
	0.637533	-0.222924	Fabp4_S_13	Fabp4	P04117	SENFDDYMKEVGVGFATR			S	14	0.9937	0.212496	0.0619316	0.200989	0.562151	0.0913525	0.30335	0.489403	0.211851	1.00267	0.236269
	0.555507	-0.0997036	Fabp4_D_19	Fabp4	P04117	YMKEVGVGFATR			D	20	1	-2.57906	-2.6315	-2.54032	-2.42239	-2.21442	-2.23549	-2.45377	-2.32565	-2.45886	-2.4154
	0.291713	-0.0420807	Mb_R_119	Mb	P04247	HSGDFGADAQGAMSKALELFR		tr|A0A2R8W6F8|A0A2R8W6F8_MOUSE	R	120	1	1.86559	2.03942	1.99832	2.19899	1.91904	1.99309	2.08386	2.10217	2.04816	2.00449
	0.887698	0.120441	Mb_R_140	Mb	P04247	NDIAAKYKELGFQG	MB	sp|P68082|MYG_HORSE, tr|A0A2R8W6F8|A0A2R8W6F8_MOUSE	R	141	0.9969	-0.866659	-0.950697	-0.841951	-0.618862	-0.857506	-0.961445	-0.778185	-0.952587	-1.02245	-1.02321
	0.271433	-0.0870819	Mb_M_132	Mb	P04247	SKALELFR		tr|A0A2R8W6F8|A0A2R8W6F8_MOUSE	M	133	0.9675	2.11305	2.42753	2.34451	2.5715	1.94646	2.11492	2.57286	2.43902	2.36056	2.35109
	0.960963	0.680424	KRT1_R_223	KRT1	P04264	THNLEPYFESFINNLR			R	224	1	0.723162	0.327848	1.65223	0.401455	-0.131639	-0.156649	0.745415	-0.659081	-0.034481	-0.324274
	1.85893	0.242882	KRT1_R_483	KRT1	P04264	TLLEGEESR			R	484	0.9958	-2.7475	-2.90446	-2.78881	-2.73083	-2.87994	-2.89191	-3.22861	-3.19057	-3.04149	-2.91336
	0.484227	-0.0588154	Araf_R_586	Araf	P04627	TQADELPACLLSAAR		tr|B1AUP0|B1AUP0_MOUSE	R	587	1	0.506992	0.532057	0.558735	0.525209	0.50787	0.425823	0.773399	0.588055	0.551929	0.585733
	0.177182	-0.0291035	Aldoa_R_134	Aldoa	P05064	CAQYKKDGADFAKWR	ALDOA, Aldoart1, Aldoc	sp|P00883|ALDOA_RABIT, sp|P05063|ALDOC_MOUSE, tr|A0A0U1RPN8|A0A0U1RPN8_MOUSE, tr|A0A0U1RPT5|A0A0U1RPT5_MOUSE, tr|A6ZI44|A6ZI44_MOUSE, tr|A6ZI46|A6ZI46_MOUSE, tr|D3YWI1|D3YWI1_MOUSE, tr|D3Z510|D3Z510_MOUSE, tr|Q9CPQ9|Q9CPQ9_MOUSE	R	135	0.9981	5.05119	5.10768	5.02048	5.00375	5.12848	5.27716	5.02892	5.18849	4.98159	4.98093
	0.0368688	0.00918388	Aldoa_R_149	Aldoa	P05064	CVLKIGEHTPSALAIMENANVLAR	ALDOA	sp|P00883|ALDOA_RABIT, tr|A0A0U1RPN8|A0A0U1RPN8_MOUSE, tr|A6ZI44|A6ZI44_MOUSE, tr|D3YWI1|D3YWI1_MOUSE, tr|D3Z510|D3Z510_MOUSE	R	150	1	2.52909	2.37298	2.3615	2.24	2.50174	2.62655	2.29457	2.47769	2.27515	2.28543
	1.86511	-0.230484	Aldoa_K_14	Aldoa	P05064	ELSDIAHR	ALDOA, Aldoart1	sp|P00883|ALDOA_RABIT, tr|A0A0U1RPN8|A0A0U1RPN8_MOUSE, tr|A0A0U1RPT5|A0A0U1RPT5_MOUSE, tr|A6ZI44|A6ZI44_MOUSE, tr|A6ZI46|A6ZI46_MOUSE, tr|D3YV98|D3YV98_MOUSE, tr|D3YWI1|D3YWI1_MOUSE, tr|D3Z510|D3Z510_MOUSE, tr|Q9CPQ9|Q9CPQ9_MOUSE	K	15	0.918	-3.56474	-3.3032	-3.52114	-3.52232	-3.57319	-3.44711	-3.14052	-3.18821	-3.23847	-3.31787
	0.152565	0.0591587	Aldoa_D_34	Aldoa	P05064	ESTGSIAKR	ALDOA, Aldoart2	sp|P00883|ALDOA_RABIT, tr|A0A0U1RPN8|A0A0U1RPN8_MOUSE, tr|A0A0U1RPT5|A0A0U1RPT5_MOUSE, tr|A6ZI44|A6ZI44_MOUSE, tr|A6ZI47|A6ZI47_MOUSE, tr|D3YV98|D3YV98_MOUSE, tr|D3YWI1|D3YWI1_MOUSE, tr|D3Z510|D3Z510_MOUSE	D	35	0.9969	1.1987	0.972214	0.811245	0.947384	1.31971	1.33538	0.750937	1.20242	0.7586	0.906128
	0.152085	0.0596939	Aldoa_D_141	Aldoa	P05064	GADFAKWR	ALDOA, Aldoart1, Aldoart2, Aldoc	sp|P00883|ALDOA_RABIT, sp|P05063|ALDOC_MOUSE, tr|A0A0U1RPN8|A0A0U1RPN8_MOUSE, tr|A0A0U1RPT5|A0A0U1RPT5_MOUSE, tr|A6ZI44|A6ZI44_MOUSE, tr|A6ZI46|A6ZI46_MOUSE, tr|A6ZI47|A6ZI47_MOUSE, tr|D3YWI1|D3YWI1_MOUSE, tr|D3Z510|D3Z510_MOUSE, tr|Q9CPQ9|Q9CPQ9_MOUSE	D	142	0.9963	3.33224	2.8768	2.79426	3.01563	3.05685	3.3301	2.70612	3.12125	2.71312	2.90672
	0.121642	-0.0746338	Aldoa_N_120	Aldoa	P05064	GETTTQGLDGLSER	ALDOA, Aldoart1	sp|P00883|ALDOA_RABIT, tr|A0A0U1RPN8|A0A0U1RPN8_MOUSE, tr|A0A0U1RPT5|A0A0U1RPT5_MOUSE, tr|A6ZI44|A6ZI44_MOUSE, tr|A6ZI46|A6ZI46_MOUSE, tr|D3YV98|D3YV98_MOUSE, tr|D3YWI1|D3YWI1_MOUSE, tr|D3Z510|D3Z510_MOUSE, tr|Q9CPQ9|Q9CPQ9_MOUSE	N	121	0.9987	2.86006	2.71154	2.88057	2.51728	2.62739	2.62039	2.73783	2.22393	3.58203	2.80582
	0.105719	-0.0739075	Aldoa_N_181	Aldoa	P05064	GIVPIVEPEILPDGDHDLKR	ALDOA, Aldoc	sp|P00883|ALDOA_RABIT, sp|P05063|ALDOC_MOUSE, tr|A6ZI44|A6ZI44_MOUSE, tr|D3YWI1|D3YWI1_MOUSE	N	182	1	4.1625	4.17902	4.11985	3.57296	3.62976	3.89876	3.90304	3.45222	4.81728	3.96233
	0.150575	0.0118412	Aldoa_P_2	Aldoa	P05064	HPYPALTPEQKKELSDIAHR		tr|A0A0U1RPN8|A0A0U1RPN8_MOUSE, tr|A0A0U1RPT5|A0A0U1RPT5_MOUSE, tr|A6ZI44|A6ZI44_MOUSE, tr|D3YV98|D3YV98_MOUSE, tr|D3YWI1|D3YWI1_MOUSE, tr|D3Z510|D3Z510_MOUSE	P	3	1	1.27295	1.18763	1.25141	1.23102	1.23153	1.24626	1.14129	1.25803	1.28859	1.18118
	0.194479	-0.0215633	Aldoa_R_22	Aldoa	P05064	IVAPGKGILAADESTGSIAKR	ALDOA, Aldoart2	sp|P00883|ALDOA_RABIT, tr|A0A0U1RPN8|A0A0U1RPN8_MOUSE, tr|A0A0U1RPT5|A0A0U1RPT5_MOUSE, tr|A6ZI44|A6ZI44_MOUSE, tr|A6ZI47|A6ZI47_MOUSE, tr|D3YV98|D3YV98_MOUSE, tr|D3YWI1|D3YWI1_MOUSE, tr|D3Z510|D3Z510_MOUSE	R	23	1	2.23763	2.28798	2.27655	2.22686	2.22517	2.3365	2.33275	2.35415	2.16847	2.17014
	1.33929	0.135958	Aldoa_R_43	Aldoa	P05064	LQSIGTENTEENRR	ALDOA, Aldoart1, Aldoart2	sp|P00883|ALDOA_RABIT, tr|A0A0U1RPN8|A0A0U1RPN8_MOUSE, tr|A0A0U1RPT5|A0A0U1RPT5_MOUSE, tr|A6ZI44|A6ZI44_MOUSE, tr|A6ZI46|A6ZI46_MOUSE, tr|A6ZI47|A6ZI47_MOUSE, tr|D3YV98|D3YV98_MOUSE, tr|D3YWI1|D3YWI1_MOUSE, tr|D3Z510|D3Z510_MOUSE, tr|Q9CPQ9|Q9CPQ9_MOUSE	R	44	1	3.88597	4.09288	4.08965	4.05161	4.05889	3.86544	4.024	3.97253	3.78884	3.84839
	0.868369	-0.292767	Aldoa_M_1	Aldoa	P05064	PHPYPALTPEQKKELSDIAHR		tr|A0A0U1RPN8|A0A0U1RPN8_MOUSE, tr|A0A0U1RPT5|A0A0U1RPT5_MOUSE, tr|A6ZI44|A6ZI44_MOUSE, tr|D3YV98|D3YV98_MOUSE, tr|D3YWI1|D3YWI1_MOUSE, tr|D3Z510|D3Z510_MOUSE	M	2	1	10.2016	10.443	10.0355	9.74711	10.347	10.4266	10.8351	10.5522	10.3648	10.0594
	0.684799	0.0757381	Aldoa_R_60	Aldoa	P05064	QLLLTADDR	ALDOA, Aldoart1, Aldoart2	sp|P00883|ALDOA_RABIT, tr|A0A0U1RPN8|A0A0U1RPN8_MOUSE, tr|A0A0U1RPT5|A0A0U1RPT5_MOUSE, tr|A6ZI44|A6ZI44_MOUSE, tr|A6ZI46|A6ZI46_MOUSE, tr|A6ZI47|A6ZI47_MOUSE, tr|D3YV98|D3YV98_MOUSE, tr|D3YWI1|D3YWI1_MOUSE, tr|D3Z510|D3Z510_MOUSE, tr|Q9CPQ9|Q9CPQ9_MOUSE	R	61	0.9993	2.3743	2.34881	2.382	2.4509	2.24659	2.34619	2.38092	2.31187	2.25578	2.12914
	0.137108	0.0630241	Aldoa_C_178	Aldoa	P05064	QQNGIVPIVEPEILPDGDHDLKR	ALDOA, Aldoc	sp|P00883|ALDOA_RABIT, sp|P05063|ALDOC_MOUSE, tr|A6ZI44|A6ZI44_MOUSE, tr|D3YWI1|D3YWI1_MOUSE	C	179	1	1.49784	1.77536	1.44203	1.15695	0.848442	1.50294	1.33247	1.34736	1.06402	1.15871
	0.0434819	-0.0211273	Aldoa_H_157	Aldoa	P05064	TPSALAIMENANVLAR	ALDOA	sp|P00883|ALDOA_RABIT, tr|A0A0U1RPN8|A0A0U1RPN8_MOUSE, tr|A6ZI44|A6ZI44_MOUSE, tr|D3YWI1|D3YWI1_MOUSE, tr|D3Z510|D3Z510_MOUSE	H	158	0.9951	-1.04576	-0.488596	-0.585258	-0.709064	-1.38059	-0.859055	-0.719259	-0.764702	-0.987217	-0.773401
	0.723158	0.115357	Aldoa_R_173	Aldoa	P05064	YASICQQNGIVPIVEPEILPDGDHDLKR	ALDOA, Aldoc	sp|P00883|ALDOA_RABIT, sp|P05063|ALDOC_MOUSE, tr|A6ZI44|A6ZI44_MOUSE, tr|D3YWI1|D3YWI1_MOUSE	R	174	1	1.89862	2.16389	1.93936	2.11518	1.89886	1.90869	2.06998	1.92607	1.74746	1.78694
	0.227046	-0.0916458	Nppa_R_98	Nppa	P05125	SPWDPSDR			R	99	0.9894	-1.77086	-2.49463	-1.87182	-2.33529	-2.42425	-2.35004	-1.97583	-2.03996	-2.09849	-1.97429
	1.08824	-0.0807373	Got1_M_1	Got1	P05201	APPSVFAQVPQAPPVLVFKLTADFRDDPDPR			M	2	1	3.41939	3.26908	3.34734	3.33907	3.27643	3.35785	3.44593	3.4673	3.46262	3.3213
	2.11204	0.143917	Got1_R_114	Got1	P05201	IGADFLGR		tr|F7ALS6|F7ALS6_MOUSE	R	115	0.9787	-3.76314	-3.67964	-3.69472	-3.65455	-3.80073	-3.87728	-3.77241	-3.83264	-3.95728	-3.87276
	0.075864	0.0053894	Got1_R_32	Got1	P05201	KVNLGVGAYR			R	33	1	1.32222	1.30231	1.30713	1.33727	1.27451	1.31263	1.38929	1.28661	1.27505	1.25291
	1.20051	0.131699	Got1_R_86	Got1	P05201	LVLGDNSLAIR		tr|F7ALS6|F7ALS6_MOUSE	R	87	1	2.83126	2.84844	2.83369	2.76556	2.80174	2.57749	2.88105	2.75308	2.56765	2.64293
	0.0938	0.0410309	Got1_D_200	Got1	P05201	PTPEQWKQIAAVMQR			D	201	1	3.4856	3.49499	3.20769	3.23855	3.82469	3.63254	3.49678	3.60796	3.00093	3.30816
	0.46617	0.0727238	Got1_R_42	Got1	P05201	TDESQPWVLPVVR		tr|F7ALS6|F7ALS6_MOUSE	R	43	1	3.10472	3.24417	3.26668	3.25274	3.10932	2.99835	3.35004	3.15357	3.06642	3.04561
	1.7734	0.198925	Got1_R_100	Got1	P05201	VGGVQSLGGTGALR		tr|F7ALS6|F7ALS6_MOUSE	R	101	1	0.140963	0.28367	0.339283	0.325903	0.430311	0.1078	0.242346	0.162365	0.0309258	-0.017931
	0.655626	-0.0973877	Got2_A_23	Got2	P05202	AASARASSWWTHVEMGPPDPILGVTEAFKR			A	24	0.9993	-4.88152	-4.93316	-4.91703	-4.61972	-4.63768	-4.77609	-4.63165	-4.69606	-4.71081	-4.68756
	0.910228	-0.711624	Got2_R_28	Got2	P05202	ASSWWTHVEMGPPDPILGVTEAFKR			R	29	1	0.909748	0.0473385	0.582678	1.32936	1.30854	1.16547	0.540392	2.26014	1.46484	2.30494
	0.0712931	0.018914	Got2_R_170	Got2	P05202	DAGMQLQGYR			R	171	0.9996	3.59365	3.73505	3.88222	3.94719	3.69458	3.6952	4.01014	3.73526	3.57359	3.74393
	0.225594	0.0673061	Got2_R_68	Got2	P05202	DDNGKPYVLPSVR			R	69	1	2.33178	2.62421	2.61197	2.73799	2.5621	2.32347	2.88515	2.51049	2.34014	2.47226
	0.482112	0.105029	Got2_D_69	Got2	P05202	DNGKPYVLPSVR			D	70	0.9927	1.44855	1.12697	1.17854	1.54026	1.42392	1.33146	1.31818	1.27323	0.999493	1.27073
	0.184957	0.0183342	Got2_R_153	Got2	P05202	DVFLPKPSWGNHTPIFR			R	154	1	2.64972	2.67178	2.65824	2.71318	2.84142	2.74349	2.67676	2.71105	2.65118	2.66018
	0.027507	-0.0118015	Got2_D_253	Got2	P05202	GDKDAWAVR			D	254	0.9978	1.25264	1.00918	0.889734	1.35769	1.53718	1.36875	1.15242	1.31235	0.892658	1.37923
	0.372722	-0.116283	Got2_N_71	Got2	P05202	GKPYVLPSVR			N	72	0.9997	3.11587	3.34571	3.32278	3.17899	3.24293	3.14129	3.47738	3.06765	3.79965	3.30173
	0.157344	-0.0613472	Got2_M_38	Got2	P05202	GPPDPILGVTEAFKR			M	39	1	1.68316	1.30301	1.37223	1.86496	1.88424	1.65275	1.64026	1.76692	1.40034	1.95407
	0.492346	0.0935566	Got2_R_325	Got2	P05202	IAATILTSPDLR			R	326	0.9999	5.7925	5.87008	5.80405	6.00412	5.86819	5.69307	6.08921	5.749	5.65415	5.68574
	0.0693301	0.0340878	Got2_D_42	Got2	P05202	PILGVTEAFKR			D	43	0.9999	2.37967	2.52324	2.1696	2.23416	2.91675	2.48115	2.6776	2.55627	1.99251	2.34545
	0.0360637	0.0167118	Got2_A_27	Got2	P05202	RASSWWTHVEMGPPDPILGVTEAFKR			A	28	1	0.963373	1.41262	1.43833	1.51817	1.20331	0.993849	1.74157	1.3228	1.11873	1.27529
	1.34718	-0.171622	Got2_A_29	Got2	P05202	SSWWTHVEMGPPDPILGVTEAFKR			A	30	1	7.78141	7.78684	7.79767	7.97567	7.98201	7.88089	8.20604	8.02911	7.96994	8.09572
	0.454729	-0.0847534	Got2_S_30	Got2	P05202	SWWTHVEMGPPDPILGVTEAFKR			S	31	1	0.295607	0.347929	0.365641	0.648964	0.513718	0.360037	0.681524	0.458849	0.494144	0.60107
	0.802015	-0.0995174	Got2_R_139	Got2	P05202	VGASFLQR			R	140	0.9619	-5.18103	-5.41182	-5.28502	-5.39017	-5.4699	-5.37258	-5.29647	-5.16273	-5.20894	-5.19963
	0.534718	-0.168722	Tuba1b_N_329	Tuba1b	P05213	AAIATIKTKR	Tuba1a, Tuba1c, Tuba3a	sp|P05214|TBA3_MOUSE, sp|P68369|TBA1A_MOUSE, sp|P68373|TBA1C_MOUSE	N	330	0.9993	2.77737	2.66098	2.62716	2.45528	2.69735	2.831	2.46745	2.59595	3.28003	2.88731
	0.377413	0.0621944	Tuba1b_R_402	Tuba1b	P05213	AFVHWYVGEGMEEGEFSEAR	Tuba1a, Tuba1c, Tuba3a, Tuba4a, Tuba8	sp|P05214|TBA3_MOUSE, sp|P68368|TBA4A_MOUSE, sp|P68369|TBA1A_MOUSE, sp|P68373|TBA1C_MOUSE, sp|Q9JJZ2|TBA8_MOUSE, tr|A0A0A0MQA5|A0A0A0MQA5_MOUSE	R	403	1	-1.95602	-1.88398	-1.73381	-1.62708	-1.76226	-1.96816	-1.75163	-1.95463	-1.81446	-1.78525
	0.343596	0.334055	Tuba1b_R_373	Tuba1b	P05213	AVCMLSNTTAIAEAWAR	Tuba1a, Tuba1c, Tuba3a, Tuba4a, Tuba8	sp|P05214|TBA3_MOUSE, sp|P68368|TBA4A_MOUSE, sp|P68369|TBA1A_MOUSE, sp|P68373|TBA1C_MOUSE, sp|Q9JJZ2|TBA8_MOUSE, tr|A0A0A0MQA5|A0A0A0MQA5_MOUSE	R	374	1	0.854589	0.965729	1.19612	0.814495	2.93745	1.29389	1.03549	1.27486	0.546982	0.946894
	2.08923	0.203854	Tuba1b_R_64	Tuba1b	P05213	AVFVDLEPTVIDEVR	Gm49450, Tuba1a, Tuba1c	sp|P68369|TBA1A_MOUSE, sp|P68373|TBA1C_MOUSE, tr|A0A2R8VHF3|A0A2R8VHF3_MOUSE	R	65	1	4.14178	4.29429	4.28441	4.31854	4.29424	4.02547	4.22145	4.08398	3.91818	4.06492
	0.788933	0.383889	Tuba1b_D_199	Tuba1b	P05213	CAFMVDNEAIYDICR	Gm49450, Tuba1a, Tuba1c, Tuba3a, Tuba4a, Tuba8	sp|P05214|TBA3_MOUSE, sp|P68368|TBA4A_MOUSE, sp|P68369|TBA1A_MOUSE, sp|P68373|TBA1C_MOUSE, sp|Q9JJZ2|TBA8_MOUSE, tr|A0A0A0MQA5|A0A0A0MQA5_MOUSE, tr|A0A2R8VHF3|A0A2R8VHF3_MOUSE	D	200	1	0.601355	0.212418	0.300671	-0.0126801	0.64411	0.386629	-0.42691	0.302048	-0.682199	0.246859
	0.788664	-0.148833	Tuba1b_V_68	Tuba1b	P05213	DLEPTVIDEVR	Gm49450, Tuba1a, Tuba1c	sp|P68369|TBA1A_MOUSE, sp|P68373|TBA1C_MOUSE, tr|A0A2R8VHF3|A0A2R8VHF3_MOUSE	V	69	0.994	-1.90468	-1.98579	-1.96121	-1.59168	-1.73147	-1.83399	-1.69416	-1.80205	-1.52178	-1.57868
	0.53329	-0.160322	Tuba1b_N_206	Tuba1b	P05213	EAIYDICR	Gm49450, Tuba1a, Tuba1c, Tuba3a, Tuba4a, Tuba8	sp|P05214|TBA3_MOUSE, sp|P68368|TBA4A_MOUSE, sp|P68369|TBA1A_MOUSE, sp|P68373|TBA1C_MOUSE, sp|Q9JJZ2|TBA8_MOUSE, tr|A0A0A0MQA5|A0A0A0MQA5_MOUSE, tr|A0A2R8VHF3|A0A2R8VHF3_MOUSE	N	207	0.9148	0.901423	0.694094	0.885469	0.601213	0.561777	0.66774	0.77227	0.7201	1.35011	0.935362
	0.0143229	-0.00707512	Tuba1b_M_413	Tuba1b	P05213	EEGEFSEAR	Tuba1a, Tuba1c, Tuba3a, Tuba4a, Tuba8	sp|P05214|TBA3_MOUSE, sp|P68368|TBA4A_MOUSE, sp|P68369|TBA1A_MOUSE, sp|P68373|TBA1C_MOUSE, sp|Q9JJZ2|TBA8_MOUSE, tr|A0A0A0MQA5|A0A0A0MQA5_MOUSE	M	414	0.9971	1.66799	1.18562	1.09548	1.23202	1.59356	1.59053	0.926754	1.5158	1.2546	1.52235
	0.030245	0.00695457	Tuba1b_K_112	Tuba1b	P05213	EIIDLVLDR	Gm49450, Tuba1a, Tuba1c	sp|P68369|TBA1A_MOUSE, sp|P68373|TBA1C_MOUSE, tr|A0A2R8VHF3|A0A2R8VHF3_MOUSE	K	113	0.9909	-1.52909	-1.88206	-1.63986	-1.637	-1.85772	-1.63539	-1.75282	-1.74692	-1.61271	-1.83266
	3.32785	0.17862	Tuba1b_R_243	Tuba1b	P05213	FDGALNVDLTEFQTNLVPYPR	Gm49450, Tuba1a, Tuba1c, Tuba3a, Tuba4a, Tuba8	sp|P05214|TBA3_MOUSE, sp|P68368|TBA4A_MOUSE, sp|P68369|TBA1A_MOUSE, sp|P68373|TBA1C_MOUSE, sp|Q9JJZ2|TBA8_MOUSE, tr|A0A0A0MQA5|A0A0A0MQA5_MOUSE, tr|A0A2R8VHF3|A0A2R8VHF3_MOUSE	R	244	1	-0.499002	-0.466766	-0.45368	-0.36577	-0.46549	-0.645222	-0.580013	-0.694746	-0.645416	-0.578413
	0.282699	-0.230587	Tuba1b_V_66	Tuba1b	P05213	FVDLEPTVIDEVR	Gm49450, Tuba1a, Tuba1c	sp|P68369|TBA1A_MOUSE, sp|P68373|TBA1C_MOUSE, tr|A0A2R8VHF3|A0A2R8VHF3_MOUSE	V	67	0.9993	-5.38614	-5.14234	-5.49208	-5.62668	-7.01044	-5.77677	-5.64808	-5.31449	-5.24827	-5.51714
	0.406242	0.200153	Tuba1b_D_245	Tuba1b	P05213	GALNVDLTEFQTNLVPYPR	Gm49450, Tuba1a, Tuba1c, Tuba3a, Tuba4a, Tuba8	sp|P05214|TBA3_MOUSE, sp|P68368|TBA4A_MOUSE, sp|P68369|TBA1A_MOUSE, sp|P68373|TBA1C_MOUSE, sp|Q9JJZ2|TBA8_MOUSE, tr|A0A0A0MQA5|A0A0A0MQA5_MOUSE, tr|A0A2R8VHF3|A0A2R8VHF3_MOUSE	D	246	1	-1.59324	-2.06652	-2.20484	-2.17357	-1.58598	-1.67795	-2.64523	-2.12271	-2.33688	-1.84215
	0.839833	0.0500175	Tuba1b_R_320	Tuba1b	P05213	GDVVPKDVNAAIATIKTKR	Tuba1a, Tuba1c, Tuba3a	sp|P05214|TBA3_MOUSE, sp|P68369|TBA1A_MOUSE, sp|P68373|TBA1C_MOUSE	R	321	1	3.74716	3.80873	3.79556	3.72262	3.73786	3.80443	3.7012	3.65924	3.72739	3.66956
	0.403192	0.054356	Tuba1b_R_105	Tuba1b	P05213	GHYTIGKEIIDLVLDR	Gm49450, Tuba1a, Tuba1c	sp|P68369|TBA1A_MOUSE, sp|P68373|TBA1C_MOUSE, tr|A0A2R8VHF3|A0A2R8VHF3_MOUSE	R	106	1	3.51088	3.4212	3.45229	3.26936	3.50226	3.45967	3.26847	3.30938	3.36173	3.48495
	0.229375	0.12393	Tuba1b_D_33	Tuba1b	P05213	GQMPSDKTIGGGDDSFNTFFSETGAGKHVPR	Gm49450, Tuba1a, Tuba1c, Tuba3a	sp|P05214|TBA3_MOUSE, sp|P68369|TBA1A_MOUSE, sp|P68373|TBA1C_MOUSE, tr|A0A2R8VHF3|A0A2R8VHF3_MOUSE	D	34	1	0.956818	0.39052	0.524761	0.297377	0.972065	0.951714	-0.0800266	0.606424	0.427059	0.616718
	0.034023	0.0101295	Tuba1b_R_308	Tuba1b	P05213	HGKYMACCLLYR	Tuba1a, Tuba1c, Tuba4a	sp|P68368|TBA4A_MOUSE, sp|P68369|TBA1A_MOUSE, sp|P68373|TBA1C_MOUSE, tr|A0A0A0MQA5|A0A0A0MQA5_MOUSE	R	309	0.9999	1.56178	1.41494	1.47594	1.2046	1.55391	1.63886	1.18751	1.49351	1.3115	1.52913
	0.0148949	0.00250549	Tuba1b_D_218	Tuba1b	P05213	IERPTYTNLNR	Gm49450, Tuba1a, Tuba1c, Tuba3a, Tuba4a, Tuba8	sp|P05214|TBA3_MOUSE, sp|P68368|TBA4A_MOUSE, sp|P68369|TBA1A_MOUSE, sp|P68373|TBA1C_MOUSE, sp|Q9JJZ2|TBA8_MOUSE, tr|A0A0A0MQA5|A0A0A0MQA5_MOUSE, tr|A0A2R8VHF3|A0A2R8VHF3_MOUSE	D	219	0.9995	-0.601755	-0.778217	-0.684795	-0.724133	-0.547871	-0.547443	-0.773113	-0.62641	-0.733753	-0.668579
	0.0641798	0.00838776	Tuba1b_R_390	Tuba1b	P05213	LDHKFDLMYAKR	Tuba1a, Tuba1c, Tuba3a, Tuba4a, Tuba8	sp|P05214|TBA3_MOUSE, sp|P68368|TBA4A_MOUSE, sp|P68369|TBA1A_MOUSE, sp|P68373|TBA1C_MOUSE, sp|Q9JJZ2|TBA8_MOUSE, tr|A0A0A0MQA5|A0A0A0MQA5_MOUSE	R	391	1	1.60022	1.76383	1.75174	1.58636	1.60514	1.65108	1.58241	1.67095	1.62542	1.73549
	0.365521	0.14558	Tuba1b_D_69	Tuba1b	P05213	LEPTVIDEVR	Gm49450, Tuba1a, Tuba1c	sp|P68369|TBA1A_MOUSE, sp|P68373|TBA1C_MOUSE, tr|A0A2R8VHF3|A0A2R8VHF3_MOUSE	D	70	0.9931	3.1914	2.88122	2.72379	2.74915	3.22189	3.17057	2.34695	2.91246	2.67623	2.93333
	0.287048	0.189822	Tuba1b_D_251	Tuba1b	P05213	LTEFQTNLVPYPR	Gm49450, Tuba1a, Tuba1c, Tuba3a, Tuba4a, Tuba8	sp|P05214|TBA3_MOUSE, sp|P68368|TBA4A_MOUSE, sp|P68369|TBA1A_MOUSE, sp|P68373|TBA1C_MOUSE, sp|Q9JJZ2|TBA8_MOUSE, tr|A0A0A0MQA5|A0A0A0MQA5_MOUSE, tr|A0A2R8VHF3|A0A2R8VHF3_MOUSE	D	252	0.9999	1.46838	0.755856	0.879124	1.06643	1.37502	1.52793	0.22081	1.03933	0.509438	1.2982
	0.0482466	0.0118408	Tuba1b_C_376	Tuba1b	P05213	MLSNTTAIAEAWAR	Tuba1a, Tuba1c, Tuba3a, Tuba4a, Tuba8	sp|P05214|TBA3_MOUSE, sp|P68368|TBA4A_MOUSE, sp|P68369|TBA1A_MOUSE, sp|P68373|TBA1C_MOUSE, sp|Q9JJZ2|TBA8_MOUSE, tr|A0A0A0MQA5|A0A0A0MQA5_MOUSE	C	377	1	1.35576	1.51417	1.27497	1.30365	1.04178	1.43915	1.29537	1.19766	1.23587	1.26307
	0.567905	0.119411	Tuba1b_D_205	Tuba1b	P05213	NEAIYDICR	Gm49450, Tuba1a, Tuba1c, Tuba3a, Tuba4a, Tuba8	sp|P05214|TBA3_MOUSE, sp|P68368|TBA4A_MOUSE, sp|P68369|TBA1A_MOUSE, sp|P68373|TBA1C_MOUSE, sp|Q9JJZ2|TBA8_MOUSE, tr|A0A0A0MQA5|A0A0A0MQA5_MOUSE, tr|A0A2R8VHF3|A0A2R8VHF3_MOUSE	D	206	0.9863	-1.00068	-1.2063	-0.952126	-0.995047	-0.848913	-1.00934	-1.38528	-1.01444	-1.2384	-0.952671
	1.22128	0.104675	Tuba1b_R_215	Tuba1b	P05213	NLDIERPTYTNLNR	Gm49450, Tuba1a, Tuba1c, Tuba3a, Tuba4a, Tuba8	sp|P05214|TBA3_MOUSE, sp|P68368|TBA4A_MOUSE, sp|P68369|TBA1A_MOUSE, sp|P68373|TBA1C_MOUSE, sp|Q9JJZ2|TBA8_MOUSE, tr|A0A0A0MQA5|A0A0A0MQA5_MOUSE, tr|A0A2R8VHF3|A0A2R8VHF3_MOUSE	R	216	1	2.67192	2.76328	2.84217	2.79241	2.65392	2.60589	2.73351	2.60428	2.56258	2.69406
	2.67973	0.145086	Tuba1b_R_84	Tuba1b	P05213	QLFHPEQLITGKEDAANNYAR	Gm49450, Tuba1a, Tuba1c, Tuba3a, Tuba4a, Tuba8	sp|P05214|TBA3_MOUSE, sp|P68368|TBA4A_MOUSE, sp|P68369|TBA1A_MOUSE, sp|P68373|TBA1C_MOUSE, sp|Q9JJZ2|TBA8_MOUSE, tr|A0A087WQS4|A0A087WQS4_MOUSE, tr|A0A087WRB4|A0A087WRB4_MOUSE, tr|A0A0A0MQA5|A0A0A0MQA5_MOUSE, tr|A0A2R8VHF3|A0A2R8VHF3_MOUSE	R	85	1	3.73683	3.78819	3.84082	3.75324	3.75259	3.64178	3.67502	3.68295	3.53617	3.61032
	1.60332	-0.34768	Tuba1b_F_53	Tuba1b	P05213	SETGAGKHVPR	Gm49450, Tuba1a, Tuba1c, Tuba3a	sp|P05214|TBA3_MOUSE, sp|P68369|TBA1A_MOUSE, sp|P68373|TBA1C_MOUSE, tr|A0A2R8VHF3|A0A2R8VHF3_MOUSE	F	54	0.9988	-2.6345	-2.91092	-2.91442	-3.09171	-2.43285	-2.5715	-2.54966	-2.39373	-2.32002	-2.41111
	0.458555	-0.111817	Tuba1b_D_47	Tuba1b	P05213	SFNTFFSETGAGKHVPR	Gm49450, Tuba1a, Tuba1c, Tuba3a	sp|P05214|TBA3_MOUSE, sp|P68369|TBA1A_MOUSE, sp|P68373|TBA1C_MOUSE, tr|A0A2R8VHF3|A0A2R8VHF3_MOUSE	D	48	0.9941	-2.1752	-2.25536	-2.35873	-2.40265	-1.95515	-1.94293	-2.05438	-2.00363	-2.38443	-2.20264
	0.156739	0.0210011	Tuba1b_L_378	Tuba1b	P05213	SNTTAIAEAWAR	Tuba1a, Tuba1c, Tuba3a, Tuba4a, Tuba8	sp|P05214|TBA3_MOUSE, sp|P68368|TBA4A_MOUSE, sp|P68369|TBA1A_MOUSE, sp|P68373|TBA1C_MOUSE, sp|Q9JJZ2|TBA8_MOUSE, tr|A0A0A0MQA5|A0A0A0MQA5_MOUSE	L	379	0.9999	0.408777	0.299269	0.360418	0.180973	0.384928	0.286224	0.198345	0.322239	0.325705	0.396847
	0.058676	-0.0190285	Tuba1b_N_380	Tuba1b	P05213	TTAIAEAWAR	Tuba1a, Tuba1c, Tuba3a, Tuba4a, Tuba8	sp|P05214|TBA3_MOUSE, sp|P68368|TBA4A_MOUSE, sp|P68369|TBA1A_MOUSE, sp|P68373|TBA1C_MOUSE, sp|Q9JJZ2|TBA8_MOUSE, tr|A0A0A0MQA5|A0A0A0MQA5_MOUSE	N	381	0.9794	2.0671	1.96571	2.06341	1.8927	1.80744	1.89633	1.80889	1.79214	2.3594	2.03474
	2.1129	-0.619358	Tuba1b_F_67	Tuba1b	P05213	VDLEPTVIDEVR	Gm49450, Tuba1a, Tuba1c	sp|P68369|TBA1A_MOUSE, sp|P68373|TBA1C_MOUSE, tr|A0A2R8VHF3|A0A2R8VHF3_MOUSE	F	68	0.9999	0.016037	0.34403	0.167719	-0.0562916	0.162901	0.12907	0.975554	0.806269	0.791265	1.02903
	0.136285	0.0554398	Tuba1b_M_203	Tuba1b	P05213	VDNEAIYDICR	Gm49450, Tuba1a, Tuba1c, Tuba3a, Tuba4a, Tuba8	sp|P05214|TBA3_MOUSE, sp|P68368|TBA4A_MOUSE, sp|P68369|TBA1A_MOUSE, sp|P68373|TBA1C_MOUSE, sp|Q9JJZ2|TBA8_MOUSE, tr|A0A0A0MQA5|A0A0A0MQA5_MOUSE, tr|A0A2R8VHF3|A0A2R8VHF3_MOUSE	M	204	0.9997	1.05232	0.449886	0.561989	0.649841	0.874727	0.821653	0.301992	0.833948	0.501974	0.851999
	0.283861	-0.125521	Tuba1b_N_356	Tuba1b	P05213	YQPPTVVPGGDLAKVQR	Tuba1a, Tuba1c, Tuba3a, Tuba4a, Tuba8	sp|P05214|TBA3_MOUSE, sp|P68368|TBA4A_MOUSE, sp|P68369|TBA1A_MOUSE, sp|P68373|TBA1C_MOUSE, sp|Q9JJZ2|TBA8_MOUSE, tr|A0A0A0MQA5|A0A0A0MQA5_MOUSE	N	357	1	2.22163	1.98152	1.90372	1.71197	1.91152	2.03143	1.75982	1.74879	2.66484	2.15309
	0.159814	-0.0479889	FABP3_M_1	FABP3	P05413	VDAFLGTWKLVDSKNFDDYMKSLGVGFATR			M	2	0.9973	0.863222	1.14533	1.00623	1.17832	0.891479	0.982527	1.41208	1.1358	0.861923	0.932203
	1.51507	0.336643	Pdgfrb_R_979	Pdgfrb	P05622-2	SDHPAILR		sp|P05622|PGFRB_MOUSE, tr|E9QN12|E9QN12_MOUSE	R	980	0.9978	-0.120729	-0.377352	0.0521984	-0.399059	-0.147104	-0.427025	-0.786276	-0.691954	-0.241043	-0.528965
	0.16084	0.0196678	Ldha_R_315	Ldha	P06151	LKKSADTLWGIQKELQF		tr|A0A1B0GSR9|A0A1B0GSR9_MOUSE, tr|A0A1B0GSX0|A0A1B0GSX0_MOUSE	R	316	0.9992	-1.80348	-1.95	-1.93993	-1.80816	-1.82649	-1.81733	-2.01452	-1.89598	-1.851	-1.84756
	0.777422	0.0819416	Gpi_R_18	Gpi	P06745	ANSANLKLR	Gpi1	tr|A0A0U1RP97|A0A0U1RP97_MOUSE, tr|A0A0U1RQ72|A0A0U1RQ72_MOUSE	R	19	0.9978	-2.08929	-2.29008	-2.1223	-2.11113	-2.02267	-2.11218	-2.20098	-2.27929	-2.18192	-2.2708
	1.21316	0.0704441	Gpi_R_27	Gpi	P06745	ELFEADPER	Gpi1	tr|A0A0U1RP97|A0A0U1RP97_MOUSE, tr|A0A0U1RQ72|A0A0U1RQ72_MOUSE	R	28	0.9987	3.49142	3.52816	3.42533	3.45293	3.48627	3.46063	3.46311	3.37745	3.41242	3.31829
	0.360386	0.120389	Gpi_D_114	Gpi	P06745	GKDVMPEVNR			D	115	0.9993	-1.56204	-1.91239	-1.98355	-1.90773	-1.43774	-1.55611	-2.13698	-1.81267	-2.01358	-1.88606
	0.143245	-0.0259041	Gpi_M_401	Gpi	P06745	IPCDFLIPVQTQHPIR	Gpi1	tr|A0A0U1RP97|A0A0U1RP97_MOUSE, tr|A0A0U1RQ18|A0A0U1RQ18_MOUSE	M	402	0.9994	-3.54344	-3.71166	-3.78045	-3.47359	-3.52576	-3.56029	-3.56246	-3.71798	-3.49451	-3.57014
	0.652635	0.0618977	Gpi_R_106	Gpi	P06745	SNTPIKVDGKDVMPEVNR			R	107	1	4.39554	4.55887	4.51904	4.37362	4.3723	4.42225	4.41635	4.3302	4.42879	4.31228
	0.0857394	0.0241711	Ctsl_Y_40	Ctsl	P06797	GTNEEEWRR		tr|A0A1Y7VJC1|A0A1Y7VJC1_MOUSE, tr|A0A1Y7VNM3|A0A1Y7VNM3_MOUSE, tr|A0A1Y7VNQ4|A0A1Y7VNQ4_MOUSE	Y	41	0.9743	-2.30782	-2.66659	-2.4812	-2.55025	-2.55267	-2.22997	-2.62107	-2.58486	-2.50834	-2.73514
	0.208221	-0.0469296	Ctsl_K_113	Ctsl	P06797	IPKSVDWR		tr|A0A1Y7VNM3|A0A1Y7VNM3_MOUSE, tr|A0A1Y7VNQ4|A0A1Y7VNQ4_MOUSE	K	114	0.9949	6.21733	5.86327	6.012	5.72056	5.89947	6.0899	5.99444	5.92059	6.04701	5.89534
	0.72632	-0.124026	Ctsl_M_111	Ctsl	P06797	LKIPKSVDWR		tr|A0A1Y7VNM3|A0A1Y7VNM3_MOUSE, tr|A0A1Y7VNQ4|A0A1Y7VNQ4_MOUSE	M	112	0.9919	0.183067	0.0156059	0.0907631	-0.242167	0.000843048	0.267145	-0.0358639	0.162767	0.156263	0.117933
	1.42355	0.596803	Ctsl_G_41	Ctsl	P06797	TNEEEWRR		tr|A0A1Y7VJC1|A0A1Y7VJC1_MOUSE, tr|A0A1Y7VNM3|A0A1Y7VNM3_MOUSE, tr|A0A1Y7VNQ4|A0A1Y7VNQ4_MOUSE	G	42	0.936	-1.44213	-2.41826	-2.06613	-2.46519	-2.40216	-2.31496	-2.7686	-3.2157	-2.70256	-2.77605
	0.988174	0.236824	Me1_R_427	Me1	P06801	AIFASGSPFDPVTLPDGR		tr|Q3TQP6|Q3TQP6_MOUSE	R	428	1	-3.44067	-3.43827	-3.61935	-3.83052	-3.81961	-3.62599	-3.65081	-4.05869	-4.05156	-3.94549
	1.29899	0.0940105	Me1_R_20	Me1	P06801	DPHLNKDLAFTLEER			R	21	0.9967	-2.28115	-2.12357	-2.16844	-2.17326	-2.19688	-2.2618	-2.22355	-2.30516	-2.39429	-2.22856
	1.18421	-0.601305	Cfh_A_18	Cfh	P06909	EDCKGPPPR		tr|A0A0A6YVP8|A0A0A6YVP8_MOUSE, tr|D6RGQ0|D6RGQ0_MOUSE, tr|E9Q8H9|E9Q8H9_MOUSE, tr|E9Q8I0|E9Q8I0_MOUSE	A	19	0.9776	1.53791	1.14737	0.893452	1.95526	1.33387	1.33022	2.67004	2.07635	1.99713	1.80062
	0.898602	-0.133193	Cfh_R_1067	Cfh	P06909	TKNKYLHGDR		tr|A0A0A6YVP8|A0A0A6YVP8_MOUSE, tr|D6RGQ0|D6RGQ0_MOUSE, tr|E9Q8H9|E9Q8H9_MOUSE, tr|E9Q8I0|E9Q8I0_MOUSE	R	1068	0.9392	-1.74107	-1.63751	-1.84626	-1.95621	-1.68517	-1.67996	-1.5641	-1.52373	-1.60829	-1.82419
	0.677074	0.119961	Sparc_R_204	Sparc	P07214	LEAGDHPVELLAR		tr|A0A1L1SSH9|A0A1L1SSH9_MOUSE, tr|Q5NCU4|Q5NCU4_MOUSE	R	205	0.9999	-2.24065	-1.91238	-2.24648	-2.17612	-1.93637	-2.29705	-2.0694	-2.20222	-2.19419	-2.34894
	1.78786	-0.338839	Ttr_G_24	Ttr	P07309	AGESKCPLMVKVLDAVR			G	25	1	-0.142223	-0.447277	-0.734455	-0.441662	-0.529003	-0.05019	0.0521736	-0.278564	-0.110447	-0.213396
	1.5659	-0.552423	Ttr_A_20	Ttr	P07309	GPAGAGESKCPLMVKVLDAVR			A	21	1	4.07501	3.50331	3.09606	3.91414	3.54739	4.06713	4.24452	4.02761	4.58929	3.96947
	0.321762	-0.119888	Ckm_M_30	Ckm	P07310	AKVLTPDLYNKLR			M	31	1	0.749468	0.352512	0.221388	0.859245	0.937304	0.832569	0.618345	0.911631	0.519693	0.837118
	1.48984	-0.237805	Ckm_G_73	Ckm	P07310	CVAGDEESYTVFKDLFDPIIQDR		tr|A0A0J9YKD4|A0A0J9YKD4_MOUSE	G	74	1	-1.25765	-1.37567	-1.38788	-1.24041	-1.03577	-0.94348	-1.27864	-0.910606	-0.95537	-1.02026
	0.524122	-0.210055	Ckm_G_77	Ckm	P07310	DEESYTVFKDLFDPIIQDR		tr|A0A0J9YKD4|A0A0J9YKD4_MOUSE	G	78	0.9427	-3.75232	-3.34461	-3.72155	-3.21156	-3.89243	-3.6489	-3.30676	-3.70532	-2.95803	-3.25318
	0.105889	0.0351086	Ckm_D_189	Ckm	P07310	DHFLFDKPVSPLLLASGMAR	CKM, Ckb	sp|P06732|KCRM_HUMAN, sp|Q04447|KCRB_MOUSE, tr|A0A0J9YKD4|A0A0J9YKD4_MOUSE	D	190	1	2.10572	1.92987	1.7945	2.07122	2.35513	2.20502	1.92807	2.07888	1.74926	2.11967
	0.166685	0.0694172	Ckm_D_119	Ckm	P07310	DLDPNYVLSSR	CKM, Ckb	sp|P06732|KCRM_HUMAN, sp|Q04447|KCRB_MOUSE, tr|A0A0J9YKD4|A0A0J9YKD4_MOUSE	D	120	0.9999	4.54916	4.20242	4.03767	4.57104	4.6613	4.58998	4.09948	4.51477	4.0507	4.41957
	0.421931	-0.261166	Ckm_K_86	Ckm	P07310	DLFDPIIQDR		tr|A0A0J9YKD4|A0A0J9YKD4_MOUSE	K	87	0.9991	0.917101	0.940374	0.970776	0.947668	0.70682	0.817848	1.1448	0.661394	2.21504	0.949488
	2.04904	-0.290985	Ckm_N_220	Ckm	P07310	DNKSFLVWVNEEDHLR	CKM	sp|P06732|KCRM_HUMAN, tr|A0A0J9YKD4|A0A0J9YKD4_MOUSE	N	221	0.9998	-1.28927	-1.21087	-1.37748	-1.17014	-1.2938	-1.23049	-0.884912	-1.03896	-0.774765	-0.957506
	0.0245816	0.00998764	Ckm_L_121	Ckm	P07310	DPNYVLSSR	CKM, Ckb	sp|P06732|KCRM_HUMAN, sp|Q04447|KCRB_MOUSE, tr|A0A0J9YKD4|A0A0J9YKD4_MOUSE	L	122	0.9678	-0.668541	-0.682888	-0.65769	-0.950434	-0.522738	-0.651831	-0.858459	-0.765944	-0.271461	-0.984533
	0.047047	0.0156216	Ckm_D_78	Ckm	P07310	EESYTVFKDLFDPIIQDR		tr|A0A0J9YKD4|A0A0J9YKD4_MOUSE	D	79	1	5.25156	4.94849	4.93265	4.87747	5.2701	5.30324	4.79725	5.06703	4.98256	5.05207
	0.141843	-0.0279205	Ckm_P_67	Ckm	P07310	FIMTVGCVAGDEESYTVFKDLFDPIIQDR			P	68	0.9948	-4.68515	-4.92842	-4.75742	-4.66483	-4.55268	-4.52105	-4.73142	-4.76105	-4.70519	-4.73019
	1.07218	-0.215058	Ckm_G_117	Ckm	P07310	GDDLDPNYVLSSR	CKM, Ckb	sp|P06732|KCRM_HUMAN, sp|Q04447|KCRB_MOUSE, tr|A0A0J9YKD4|A0A0J9YKD4_MOUSE	G	118	0.9988	-2.5137	-2.62714	-2.65301	-2.30252	-2.93857	-2.35037	-2.39509	-2.36038	-2.32708	-2.52673
	0.769233	-0.439302	Ckm_A_76	Ckm	P07310	GDEESYTVFKDLFDPIIQDR		tr|A0A0J9YKD4|A0A0J9YKD4_MOUSE	A	77	1	-7.74564	-7.93714	-7.57977	-7.21742	-8.4889	-7.97534	-6.95884	-7.62593	-6.91191	-7.30035
	0.586689	-0.122128	Ckm_K_116	Ckm	P07310	GGDDLDPNYVLSSR	CKM, Ckb	sp|P06732|KCRM_HUMAN, sp|Q04447|KCRB_MOUSE, tr|A0A0J9YKD4|A0A0J9YKD4_MOUSE	K	117	0.9997	-1.25938	-1.37969	-1.34356	-1.26186	-1.4371	-1.07699	-1.49574	-1.32885	-0.954819	-1.21455
	0.843814	-0.07981	Ckm_R_292	Ckm	P07310	GGVHVKLANLSKHPKFEEILTR		tr|A0A0J9YKD4|A0A0J9YKD4_MOUSE	R	293	1	0.534943	0.45072	0.488266	0.426292	0.651789	0.568573	0.581701	0.696695	0.521547	0.582542
	0.381055	-0.035051	Ckm_R_215	Ckm	P07310	GIWHNDNKSFLVWVNEEDHLR	CKM	sp|P06732|KCRM_HUMAN, tr|A0A0J9YKD4|A0A0J9YKD4_MOUSE	R	216	1	2.6538	2.72341	2.59505	2.79783	2.77284	2.75195	2.74905	2.78717	2.74276	2.68726
	0.871649	0.160196	Ckm_R_320	Ckm	P07310	GTGGVDTAAVGAVFDISNADR		tr|A0A0J9YKD4|A0A0J9YKD4_MOUSE	R	321	1	5.83299	5.57742	5.83385	6.04338	5.6234	5.54825	5.61216	5.49986	5.68748	5.7623
	0.551178	0.113603	Ckm_T_59	Ckm	P07310	GVDNPGHPFIMTVGCVAGDEESYTVFKDLFDPIIQDR			T	60	1	-1.61172	-1.87165	-1.70315	-1.34767	-1.69187	-1.5765	-1.85739	-1.8074	-1.79628	-1.7565
	1.31085	-0.248487	Ckm_N_111	Ckm	P07310	HENLKGGDDLDPNYVLSSR	CKM	sp|P06732|KCRM_HUMAN, tr|A0A0J9YKD4|A0A0J9YKD4_MOUSE	N	112	1	1.56495	1.78255	1.73783	2.01093	1.73736	1.71955	2.14934	2.02164	2.1619	2.02363
	0.0406411	0.0154861	Ckm_D_190	Ckm	P07310	HFLFDKPVSPLLLASGMAR	CKM, Ckb	sp|P06732|KCRM_HUMAN, sp|Q04447|KCRB_MOUSE, tr|A0A0J9YKD4|A0A0J9YKD4_MOUSE	D	191	1	-2.47075	-2.62265	-2.5168	-2.15765	-2.12429	-2.18472	-2.61298	-2.38142	-2.57569	-2.21477
	0.0892245	0.0321835	Ckm_D_195	Ckm	P07310	KPVSPLLLASGMAR	CKM, Ckb	sp|P06732|KCRM_HUMAN, sp|Q04447|KCRB_MOUSE, tr|A0A0J9YKD4|A0A0J9YKD4_MOUSE	D	196	1	4.57145	4.28607	4.1908	4.50262	4.81014	4.67469	4.23872	4.45932	4.32628	4.50114
	0.190249	0.0719227	Ckm_D_87	Ckm	P07310	LFDPIIQDR		tr|A0A0J9YKD4|A0A0J9YKD4_MOUSE	D	88	0.9978	2.08342	1.80159	1.64401	2.13573	2.27657	2.04902	1.67182	2.08783	1.69093	2.08212
	1.83597	-0.3127	Ckm_N_114	Ckm	P07310	LKGGDDLDPNYVLSSR	CKM	sp|P06732|KCRM_HUMAN, tr|A0A0J9YKD4|A0A0J9YKD4_MOUSE	N	115	1	-0.447739	-0.393742	-0.606153	-0.25411	-0.288382	-0.34325	-0.036459	-0.140882	0.140509	-0.0465431
	0.260416	-0.0423618	Ckm_D_109	Ckm	P07310	LNHENLKGGDDLDPNYVLSSR	CKM	sp|P06732|KCRM_HUMAN, tr|A0A0J9YKD4|A0A0J9YKD4_MOUSE	D	110	1	-0.22212	-0.353107	-0.27606	-0.187048	-0.0625324	-0.062151	-0.298517	-0.228315	-0.0696602	-0.230415
	1.12385	-0.14862	Ckm_N_27	Ckm	P07310	NHMAKVLTPDLYNKLR			N	28	1	-1.27437	-1.18077	-1.161	-0.939587	-1.15482	-1.10853	-0.89312	-0.934923	-1.10898	-0.921906
	0.0722674	0.0311092	Ckm_D_122	Ckm	P07310	PNYVLSSR	CKM, Ckb	sp|P06732|KCRM_HUMAN, sp|Q04447|KCRB_MOUSE, tr|A0A0J9YKD4|A0A0J9YKD4_MOUSE	D	123	0.9704	-0.689487	-0.810904	-1.0336	-0.745552	-0.287563	-0.677967	-0.656458	-0.522869	-1.10341	-0.761951
	0.00433409	-0.00214996	Ckm_K_223	Ckm	P07310	SFLVWVNEEDHLR	CKM	sp|P06732|KCRM_HUMAN, tr|A0A0J9YKD4|A0A0J9YKD4_MOUSE	K	224	1	0.991522	0.436363	0.456003	1.13873	0.779757	1.02603	0.530176	0.673231	0.920416	0.663263
	0.609408	-0.134256	Ckm_R_135	Ckm	P07310	SIKGYTLPPHCSR	CKM	sp|P06732|KCRM_HUMAN, tr|A0A0J9YKD4|A0A0J9YKD4_MOUSE	R	136	1	5.19212	5.19728	5.17043	5.51641	5.63082	5.43841	5.61303	5.55167	5.35906	5.41617
	0.284108	-0.0891037	Ckm_K_177	Ckm	P07310	SMTEQEQQQLIDDHFLFDKPVSPLLLASGMAR		tr|A0A0J9YKD4|A0A0J9YKD4_MOUSE	K	178	1	-1.02474	-1.2757	-1.29373	-0.957676	-1.16484	-0.92123	-1.1634	-1.36096	-0.691797	-1.13379
	0.00550641	0.00618629	Ckm_K_107	Ckm	P07310	TDLNHENLKGGDDLDPNYVLSSR	CKM	sp|P06732|KCRM_HUMAN, tr|A0A0J9YKD4|A0A0J9YKD4_MOUSE	K	108	1	4.43091	3.02654	3.14259	3.97322	4.09911	4.58477	3.0282	3.56275	3.96344	3.50227
	1.42325	0.190959	Ckm_M_179	Ckm	P07310	TEQEQQQLIDDHFLFDKPVSPLLLASGMAR		tr|A0A0J9YKD4|A0A0J9YKD4_MOUSE	M	180	1	-3.10856	-3.28611	-3.25179	-2.99838	-3.08033	-3.35738	-3.4951	-3.3236	-3.35093	-3.15295
	0.198018	-0.0659225	Ckm_C_74	Ckm	P07310	VAGDEESYTVFKDLFDPIIQDR		tr|A0A0J9YKD4|A0A0J9YKD4_MOUSE	C	75	1	3.03277	3.36718	3.10435	3.18893	2.71302	2.94153	3.40112	3.06404	3.22961	3.09956
	1.84494	-0.454193	Ckm_T_71	Ckm	P07310	VGCVAGDEESYTVFKDLFDPIIQDR		tr|A0A0J9YKD4|A0A0J9YKD4_MOUSE	T	72	0.9977	-3.65783	-3.60862	-3.4977	-3.25221	-3.91939	-3.43632	-3.18174	-3.0833	-2.83011	-3.13332
	1.2676	-0.18297	Ckm_R_236	Ckm	P07310	VISMEKGGNMKEVFR	CKM	sp|P06732|KCRM_HUMAN, tr|A0A0J9YKD4|A0A0J9YKD4_MOUSE	R	237	1	3.40194	3.34826	3.24041	3.67953	3.56593	3.60903	3.63833	3.70689	3.6121	3.58457
	1.41091	0.31302	Anxa2_R_179	Anxa2	P07356	AEDGSVIDYELIDQDAR		tr|B0V2N5|B0V2N5_MOUSE, tr|B0V2N7|B0V2N7_MOUSE	R	180	1	-0.50008	-0.313568	-0.347406	-0.454239	-0.640467	-0.774418	-0.475103	-0.726677	-1.1659	-0.678761
	0.0989224	-0.0121723	Anxa2_R_196	Anxa2	P07356	ELYDAGVKR		tr|B0V2N5|B0V2N5_MOUSE	R	197	0.9988	3.2284	3.32408	3.30523	3.30909	3.31345	3.25213	3.47583	3.26477	3.26328	3.28509
	0.326588	0.134225	Anxa2_D_182	Anxa2	P07356	GSVIDYELIDQDAR		tr|B0V2N5|B0V2N5_MOUSE, tr|B0V2N7|B0V2N7_MOUSE	D	183	1	1.52385	0.99408	0.988628	1.1769	1.49881	1.51353	0.8272	1.19447	0.792788	1.18316
	0.114093	-0.0278435	Anxa2_R_68	Anxa2	P07356	QDIAFAYQR		tr|B0V2N7|B0V2N7_MOUSE, tr|B0V2N8|B0V2N8_MOUSE	R	69	0.9313	-1.61595	-1.63104	-2.04058	-1.92685	-1.65975	-1.7922	-1.81699	-1.75611	-1.67366	-1.696
	0.0296605	-0.00731544	Anxa2_R_220	Anxa2	P07356	SVCHLQKVFER		tr|B0V2N5|B0V2N5_MOUSE	R	221	1	4.82193	4.83789	4.95951	4.86395	4.61111	4.61971	4.97947	4.89994	4.74747	4.88438
	0.60917	0.120708	Anxa2_R_135	Anxa2	P07356	TNQELQEINR		tr|B0V2N5|B0V2N5_MOUSE, tr|B0V2N7|B0V2N7_MOUSE, tr|B0V2N8|B0V2N8_MOUSE	R	136	0.998	3.79807	3.60718	3.6522	3.47729	3.73805	3.79288	3.47265	3.55432	3.30309	3.5463
	1.40961	-0.227071	Anxa2_M_171	Anxa2	P07356	VALAKGR		tr|B0V2N5|B0V2N5_MOUSE, tr|B0V2N7|B0V2N7_MOUSE	M	172	0.9622	-3.69339	-3.88121	-4.02097	-3.8792	-3.66111	-3.64652	-3.74114	-3.59509	-3.36367	-3.65411
	1.22609	-0.377499	Anxa2_T_3	Anxa2	P07356	VHEILCKLSLEGDHSTPPSAYGSVKPYTNFDAER		tr|B0V2N7|B0V2N7_MOUSE, tr|B0V2N8|B0V2N8_MOUSE	T	4	1	-9.28398	-10.1884	-9.83011	-9.8834	-9.54727	-9.17882	-9.61805	-9.43013	-9.24746	-9.3712
	0.423026	0.0787399	Anxa2_D_187	Anxa2	P07356	YELIDQDAR		tr|B0V2N5|B0V2N5_MOUSE, tr|B0V2N7|B0V2N7_MOUSE	D	188	0.9956	-2.06281	-2.27184	-2.06322	-1.97894	-2.03848	-2.14152	-2.17727	-2.02465	-2.41066	-2.05489
	0.239001	-0.141827	Tyms_-_0	Tyms	P07607	MLVVGSELQSDAQQLSAEAPR		tr|A0A0G2JF03|A0A0G2JF03_MOUSE, tr|A0A0G2JF31|A0A0G2JF31_MOUSE, tr|A0A0G2JGG2|A0A0G2JGG2_MOUSE, tr|D6RCW9|D6RCW9_MOUSE	-	1	1	0.145519	-0.0553741	-0.439619	-1.06261	-0.424667	-0.0624847	-0.634224	-0.0690365	0.0582561	-0.420126
	0.859094	-0.302366	Alb_N_415	Alb	P07724	CDLYEKLGEYGFQNAILVR			N	416	0.9997	-4.75017	-5.29511	-5.63968	-4.76019	-4.98787	-4.70142	-4.69214	-4.79758	-4.68162	-5.04842
	0.64137	-0.201985	Alb_T_590	Alb	P07724	CFSTEGPNLVTR			T	591	0.9814	-3.63994	-4.09601	-4.39175	-3.64993	-3.84486	-3.70808	-3.5572	-3.88732	-3.64544	-3.81451
	1.66878	-0.516089	Alb_S_200	Alb	P07724	CLTPKLDGVKEKALVSSVR			S	201	0.9997	-4.94186	-5.25919	-5.58718	-4.69249	-4.94876	-4.80054	-4.28971	-4.65504	-4.41038	-4.69337
	1.1865	-0.271809	Alb_M_147	Alb	P07724	CTSFKENPTTFMGHYLHEVAR			M	148	0.9728	-5.57307	-5.88264	-6.08826	-5.46232	-5.68708	-5.3813	-5.45702	-5.7034	-5.37558	-5.41701
	0.96899	-0.268424	Alb_P_471	Alb	P07724	CVEDYLSAILNR			P	472	0.9983	-3.3629	-3.58204	-3.86063	-3.02544	-3.49405	-3.29531	-3.05817	-3.24543	-3.06475	-3.31926
	0.767962	-0.29657	Alb_C_416	Alb	P07724	DLYEKLGEYGFQNAILVR			C	417	0.9997	0.458233	-0.0418758	-0.549801	0.406939	-0.00594711	0.448288	0.592607	0.282745	0.2283	0.198458
	1.25158	-0.618542	Alb_R_24	Alb	P07724	EAHKSEIAHR			R	25	0.9999	7.11964	6.46132	5.78774	7.15186	6.91495	7.11077	7.60277	7.22198	7.50402	7.08869
	0.397237	-0.0700371	Alb_K_152	Alb	P07724	ENPTTFMGHYLHEVAR			K	153	0.9999	-3.47626	-3.62462	-3.7623	-3.66373	-3.44188	-3.35966	-3.61546	-3.61525	-3.4452	-3.58303
	1.41208	-0.509357	Alb_R_105	Alb	P07724	ENYGELADCCTKQEPER			R	106	0.9999	-0.763416	-1.48579	-1.6654	-0.765976	-1.01823	-0.819242	-0.391216	-0.720022	-0.442263	-0.77928
	0.440341	-0.290383	Alb_M_159	Alb	P07724	GHYLHEVAR			M	160	0.9984	-2.23516	-3.32996	-3.62974	-2.14013	-2.60342	-2.45718	-2.34199	-2.64017	-2.49453	-2.55263
	1.66737	-0.70567	Alb_A_26	Alb	P07724	HKSEIAHR	ALB	sp|P02769|ALBU_BOVIN	A	27	0.9855	-2.2909	-2.85374	-3.01855	-2.14469	-2.56745	-2.35411	-1.22068	-1.8556	-1.87225	-2.04433
	0.458101	-0.13087	Alb_D_96	Alb	P07724	KLCAIPNLR			D	97	0.9903	2.00568	1.64922	1.5163	2.17044	2.02685	1.90649	2.13816	2.07126	1.93272	1.97421
	0.915119	-0.229186	Alb_R_221	Alb	P07724	MKCSSMQKFGER			R	222	0.9991	-0.153719	-0.26243	-0.504904	0.125082	-0.0300541	-0.22628	0.218481	0.0953236	0.180559	0.0518208
	1.1267	-0.314592	Alb_C_501	Alb	P07724	SGSLVER			C	502	0.932	-2.33877	-2.7743	-2.80164	-2.11233	-2.41387	-2.14265	-2.01294	-2.27709	-2.01619	-2.41908
	0.792621	-0.120541	Alb_F_592	Alb	P07724	STEGPNLVTR			F	593	0.9768	-0.615437	-0.972351	-1.06186	-0.784906	-0.895412	-0.709944	-0.758057	-0.764036	-0.736349	-0.758883
	0.216286	-0.0331562	Alb_D_589	Alb	P07724	TCFSTEGPNLVTR			D	590	0.9994	-6.6143	-6.71919	-6.75626	-6.50066	-6.60382	-6.69587	-6.54284	-6.65411	-6.47141	-6.66422
	1.68943	-0.743095	Alb_Y_435	Alb	P07724	TQKAPQVSTPTLVEAAR			Y	436	1	-3.4318	-3.62764	-3.87239	-3.04646	-2.89789	-3.3565	-2.44408	-2.32815	-2.51982	-2.51216
	0.815719	-0.354085	Alb_C_472	Alb	P07724	VEDYLSAILNR			C	473	0.9999	0.560802	0.210365	-0.275324	0.217125	-0.361675	0.0540543	0.904783	0.478498	0.470224	0.214157
	1.58627	-0.532484	Alb_R_456	Alb	P07724	VGTKCCTLPEDQR			R	457	0.9886	1.79663	1.33403	0.973688	2.00626	1.6174	1.90685	2.30414	2.01091	2.19552	1.973
	1.47852	-0.520001	Alb_R_456	Alb	P07724	VGTKCCTLPEDQRLPCVEDYLSAILNR			R	457	1	-4.06071	-4.50494	-4.74214	-3.68389	-4.22607	-3.87735	-3.43459	-3.89801	-3.60963	-3.79817
	1.02575	-0.242328	Alb_R_434	Alb	P07724	YTQKAPQVSTPTLVEAAR			R	435	1	3.12856	3.03342	2.85279	3.29516	3.22489	3.19541	3.53771	3.12479	3.64245	3.24609
	0.48585	-0.223733	Serpina1a_E_25	Serpina1a	P07758	DVQETDTSQKDQSPASHEIATNLGDFAISLYR	Serpina1b, Serpina1c, Serpina1e	sp|P22599|A1AT2_MOUSE, sp|Q00896|A1AT3_MOUSE, sp|Q00898|A1AT5_MOUSE, tr|A0A0A0MQA3|A0A0A0MQA3_MOUSE, tr|A0A0R4J0X5|A0A0R4J0X5_MOUSE, tr|D3YZL0|D3YZL0_MOUSE	E	26	1	-1.28321	-1.99784	-1.85418	-1.26497	-2.15449	-1.40732	-1.26101	-1.82462	-1.29264	-1.65043
	1.26698	-0.505197	Serpina1a_A_24	Serpina1a	P07758	EDVQETDTSQKDQSPASHEIATNLGDFAISLYR	Serpina1b, Serpina1c, Serpina1e	sp|P22599|A1AT2_MOUSE, sp|Q00896|A1AT3_MOUSE, sp|Q00898|A1AT5_MOUSE, tr|A0A0A0MQA3|A0A0A0MQA3_MOUSE, tr|A0A0R4J0X5|A0A0R4J0X5_MOUSE, tr|D3YZL0|D3YZL0_MOUSE	A	25	1	7.1074	6.37197	5.90539	6.69236	6.59905	7.13561	7.05398	6.87378	7.37349	6.76529
	0.8964	-0.393159	Serpina1a_P_376	Serpina1a	P07758	MSMPPILR	Serpina1b	sp|P22599|A1AT2_MOUSE, tr|A0A0A0MQA3|A0A0A0MQA3_MOUSE	P	377	0.993	3.41474	2.86169	2.22277	2.96091	2.66045	3.25925	3.54126	3.02913	3.4026	2.85411
	0.607559	-0.254863	Serpina1a_M_377	Serpina1a	P07758	SMPPILR	Serpina1b, Serpina1c	sp|P22599|A1AT2_MOUSE, sp|Q00896|A1AT3_MOUSE, tr|A0A0A0MQA3|A0A0A0MQA3_MOUSE	M	378	0.9134	3.65996	3.38052	3.10274	3.32063	3.07975	3.43881	4.17474	3.20819	3.70401	3.29216
	1.47022	-0.133514	Serpina3k_A_158	Serpina3k	P07759	LYQTEAFTADFQQPTEAKNLINDYVSNQTQGMIKELISELDER			A	159	0.9915	-8.95595	-9.03406	-8.85773	-9.08875	-8.91384	-8.81541	-8.85356	-8.78293	-8.95244	-8.77842
	0.15931	-0.0220718	Hsp90aa1_R_339	Hsp90aa1	P07901	ALLFVPR			R	340	0.9886	-2.54197	-2.34605	-2.35539	-2.47144	-2.547	-2.42894	-2.39314	-2.45961	-2.34064	-2.52916
	0.26965	-0.150529	Hsp90aa1_Y_668	Hsp90aa1	P07901	ETALLSSGFSLEDPQTHANR			Y	669	1	-0.143661	-0.515133	-0.398977	-0.491325	-0.468111	-0.0991859	-0.683735	-0.585079	0.549162	-0.445726
	0.0137573	-0.00301056	Hsp90aa1_R_457	Hsp90aa1	P07901	KKLSELLR			R	458	0.9435	-0.71603	-0.819061	-0.849087	-0.902176	-0.577745	-0.644756	-0.892075	-0.847256	-0.677197	-0.787764
	1.13642	-0.168129	Hsp90aa1_N_51	Hsp90aa1	P07901	SSDALDKIR		tr|A2A6A2|A2A6A2_MOUSE, tr|B7ZC49|B7ZC49_MOUSE, tr|B7ZC50|B7ZC50_MOUSE	N	52	0.9979	0.66766	0.652521	0.702314	0.657637	0.737335	0.77327	0.696367	0.720726	1.11731	0.950439
	0.583015	-0.0428505	Pdia4_R_239	Pdia4	P08003	FDVSGYPTLKIFR		tr|A0A0R4J0Z1|A0A0R4J0Z1_MOUSE	R	240	0.9999	-2.74079	-2.80589	-2.83038	-2.78139	-2.6981	-2.76563	-2.62947	-2.77467	-2.75375	-2.71876
	3.11979	0.228595	Pdia4_R_219	Pdia4	P08003	SPPIPLAKVDATEQTDLAKR		tr|A0A0R4J0Z1|A0A0R4J0Z1_MOUSE	R	220	1	0.0812626	0.0671139	0.124796	0.0825462	0.146685	-0.0384483	-0.128336	-0.280251	-0.0985508	-0.0949841
	0.405545	0.0648891	Aprt_R_14	Aprt	P08030	SFPDFPIPGVLFR		tr|A0A1D5RLR6|A0A1D5RLR6_MOUSE	R	15	1	2.86284	2.78408	2.72952	2.58428	2.70741	2.71477	2.82454	2.59036	2.50468	2.70933
	0.164616	0.0514694	Spta1_R_1417	Spta1	P08032	SDDRDHLNSLQALMKKR			R	1418	1	-5.13342	-5.05748	-5.15748	-5.05947	-5.26043	-5.42175	-4.74213	-5.20713	-5.29487	-5.25975
	0.747482	-0.330325	Egr1_R_377	Egr1	P08046	SDHLTTHIR	Egr2, Egr3	sp|P08152-2|EGR2_MOUSE, sp|P08152|EGR2_MOUSE, sp|P43300|EGR3_MOUSE, tr|D3Z3K7|D3Z3K7_MOUSE, tr|Q3ZB14|Q3ZB14_MOUSE	R	378	0.9748	-9.37494	-9.43739	-9.79577	-10.4383	-9.62677	-9.19354	-9.82616	-9.37647	-9.17677	-9.44865
	1.01192	-1.20572	Hsp90b1_R_20	Hsp90b1	P08113	ADDEVDVDGTVEEDLGKSR			R	21	0.9998	-2.8219	-4.0207	-3.37967	-2.8225	-3.05518	-2.79199	-3.73968	-0.695875	-2.20194	-0.641846
	0.0572501	0.0158558	Hsp90b1_A_21	Hsp90b1	P08113	DDEVDVDGTVEEDLGKSR			A	22	1	6.2396	6.27774	6.38508	5.8716	6.18216	6.146	6.06528	6.13345	6.35106	6.18112
	1.96119	0.269818	Hsp90b1_D_45	Hsp90b1	P08113	DEVVQREEEAIQLDGLNASQIR			D	46	0.9999	-2.8049	-2.80968	-3.05513	-2.89557	-2.64709	-2.98686	-3.27324	-3.13981	-3.10313	-3.05842
	0.807511	-0.194309	Hsp90b1_N_228	Hsp90b1	P08113	EFSVIADPR			N	229	0.9778	-0.137857	-0.397211	-0.29093	-0.363472	-0.107853	-0.0746746	-0.475246	-0.00287056	0.0746498	0.152365
	0.0827175	0.0101013	Hsp90b1_R_102	Hsp90b1	P08113	ELISNASDALDKIR	Hsp90ab1	sp|P11499|HS90B_MOUSE, tr|D3Z1R1|D3Z1R1_MOUSE, tr|E9PX27|E9PX27_MOUSE	R	103	1	2.45213	2.3422	2.29743	2.3094	2.37126	2.4563	2.30308	2.31751	2.3883	2.25675
	0.0129258	-0.00487709	Hsp90b1_D_23	Hsp90b1	P08113	EVDVDGTVEEDLGKSR			D	24	0.9762	-3.2224	-3.25916	-3.519	-3.27212	-2.82906	-3.03684	-3.38509	-3.09331	-3.28482	-3.27729
	0.259104	-0.0947674	Hsp90b1_D_28	Hsp90b1	P08113	GTVEEDLGKSR			D	29	0.9982	-0.505306	-0.878073	-0.834267	-0.93178	-0.218792	-0.329782	-0.697134	-0.638346	-0.689798	-0.53932
	0.056107	0.0162807	Hsp90b1_D_520	Hsp90b1	P08113	ITSLDQYVER		tr|F7C312|F7C312_MOUSE	D	521	0.9994	-2.53157	-2.92596	-2.72214	-2.91153	-2.63824	-2.5519	-2.97318	-2.81803	-2.76909	-2.69863
	0.418362	0.0656021	Hsp90b1_R_724	Hsp90b1	P08113	SGYLLPDTKAYGDR			R	725	1	-3.24203	-3.29298	-3.20732	-3.5464	-3.2178	-3.3653	-3.48065	-3.37997	-3.30187	-3.30674
	0.69497	-0.128791	Hsp90b1_H_517	Hsp90b1	P08113	STDITSLDQYVER		tr|F7C312|F7C312_MOUSE	H	518	1	0.121782	-0.142807	0.195356	-0.106049	-0.0244694	0.103388	-0.00196266	0.0260754	0.360819	0.199448
	0.0512682	0.0178745	Col3a1_G_32	Col3a1	P08121	CSHLGQSYESR			G	33	0.9075	-3.85523	-4.32009	-4.35718	-4.34629	-4.08206	-4.09751	-4.44174	-4.2702	-4.23621	-4.00455
	0.668443	-0.171506	Col3a1_G_1219	Col3a1	P08121	DDPMDFKINTEEIMSSLKSVNGQIESLISPDGSR		tr|A0A087WPJ5|A0A087WPJ5_MOUSE	G	1220	1	-4.30325	-4.39077	-4.61109	-4.93009	-4.46316	-4.2549	-4.29157	-4.56934	-4.25517	-4.46986
	0.638895	-0.100859	Col3a1_N_1240	Col3a1	P08121	GQIESLISPDGSR		tr|A0A087WPJ5|A0A087WPJ5_MOUSE	N	1241	1	0.0516319	-0.307327	-0.221632	-0.313395	-0.144886	-0.097065	-0.121468	-0.150238	-0.127293	0.0647507
	0.0775679	-0.0275208	Col3a1_D_751	Col3a1	P08121	GVPGKDGPR		tr|A0A087WPS3|A0A087WPS3_MOUSE	D	752	0.9428	-1.01263	-1.36	-1.39125	-1.0913	-0.852968	-1.12334	-1.35698	-1.15127	-1.06483	-0.874123
	0.087441	0.0922749	Col3a1_Q_24	Col3a1	P08121	QSNVDELGCSHLGQSYESR			Q	25	1	-0.180408	1.02813	1.23617	1.32272	0.642897	0.648867	0.538221	0.982597	-0.12459	1.54303
	1.29592	0.124577	Col4a2_R_320	Col4a2	P08122	GLDGFQGPSGPR			R	321	1	2.9616	2.98859	2.95829	2.98152	2.95119	2.76013	3.01566	2.90122	2.71068	2.83063
	1.60159	-0.16202	Col4a2_G_33	Col4a2	P08122	GVKKLDVPCGGR			G	34	1	4.75619	4.54903	4.59736	4.57178	4.61899	4.76481	4.72027	4.78494	4.95172	4.68172
	0.834493	-0.0902191	S100a10_R_37	S100a10	P08207	EFPGFLENQKDPLAVDKIMKDLDQCR			R	38	0.9813	-3.61734	-3.6125	-3.51012	-3.40591	-3.42405	-3.50107	-3.35296	-3.5066	-3.40038	-3.35782
	0.996893	-0.209735	S100a10_M_1	S100a10	P08207	PSQMEHAMETMMLTFHR			M	2	1	4.68806	4.92012	4.9499	4.5535	4.64139	4.71177	5.21829	4.98394	4.98343	4.90423
	0.671076	-0.190073	Apoe_A_18	Apoe	P08226	EGEPEVTDQLEWQSNQPWEQALNR		tr|A0A1B0GX15|A0A1B0GX15_MOUSE, tr|G3UWN5|G3UWN5_MOUSE, tr|G3UWW2|G3UWW2_MOUSE	A	19	1	-0.444866	-0.637897	-0.931871	-0.502197	-0.427612	-0.5884	0.00238419	-0.540014	-0.461412	-0.406637
	1.12979	-0.491183	Apoe_G_20	Apoe	P08226	EPEVTDQLEWQSNQPWEQALNR		tr|A0A1B0GX15|A0A1B0GX15_MOUSE, tr|G3UWN5|G3UWN5_MOUSE, tr|G3UWW2|G3UWW2_MOUSE	G	21	1	-0.770128	-1.39066	-1.74074	-0.87715	-1.27539	-0.957804	-0.171476	-1.10772	-0.755219	-0.605928
	0.424213	-0.0445526	Sod1_R_80	Sod1	P08228	HVGDLGNVTAGKDGVANVSIEDR			R	81	1	1.3386	1.28888	1.29866	1.37553	1.47703	1.41747	1.49286	1.41206	1.2858	1.39329
	0.124336	-0.0138481	Sod1_R_144	Sod1	P08228	LACGVIGIAQ	SOD1	sp|P00441|SODC_HUMAN	R	145	0.9994	-1.93955	-1.78473	-1.79123	-1.81278	-1.75624	-1.76983	-1.73411	-1.81654	-1.89819	-1.79662
	0.192116	0.0746807	Sod1_L_107	Sod1	P08228	SGEHSIIGR			L	108	0.9899	1.07227	1.4945	1.40464	1.42104	1.07638	0.953348	1.62677	1.34692	0.972662	1.19573
	0.166024	-0.0523129	Sod1_H_68	Sod1	P08228	SKKHGGPADEER			H	69	0.9999	4.98098	5.02412	4.74181	4.86045	4.62161	4.7593	5.15558	5.08569	4.85579	4.63418
	0.0610729	-0.0146709	Sod1_R_116	Sod1	P08228	TMVVHEKQDDLGKGGNEESTKTGNAGSR			R	117	1	4.5784	4.82627	4.6482	4.6902	4.6682	4.62355	4.99043	4.68954	4.57005	4.61106
	0.46367	0.072504	Sod1_R_103	Sod1	P08228	VISLSGEHSIIGR			R	104	1	1.98457	2.27814	2.21007	2.34399	2.11357	2.07213	2.17744	2.18249	1.99973	2.13605
	1.23659	-0.335474	Mdh2_A_65	Mdh2	P08249	ADLSHIETR		tr|A0A0G2JF23|A0A0G2JF23_MOUSE, tr|A0A0G2JGY4|A0A0G2JGY4_MOUSE	A	66	0.9867	-2.43408	-2.60885	-2.4065	-2.26868	-2.60105	-2.29754	-2.39839	-2.14985	-2.18974	-1.60626
	1.75605	-0.145217	Mdh2_N_24	Mdh2	P08249	AKVAVLGASGGIGQPLSLLLKNSPLVSR		tr|A0A0G2JGY4|A0A0G2JGY4_MOUSE	N	25	1	4.60258	4.54425	4.60853	4.69802	4.70945	4.7123	4.91522	4.79742	4.74171	4.72227
	0.491144	0.0505264	Mdh2_R_176	Mdh2	P08249	ANTFVAELKGLDPAR		tr|A0A0G2JF23|A0A0G2JF23_MOUSE	R	177	1	5.70815	5.74717	5.77065	5.91603	5.77699	5.71446	5.8378	5.72878	5.63518	5.75014
	0.429274	-0.130797	Mdh2_R_74	Mdh2	P08249	ANVKGYLGPEQLPDCLKGCDVVVIPAGVPR		tr|A0A0G2JF23|A0A0G2JF23_MOUSE	R	75	1	0.98263	1.21426	1.13106	1.34974	1.01457	0.925014	1.67455	1.32456	1.20114	1.22098
	0.533813	-0.293133	Mdh2_G_31	Mdh2	P08249	ASGGIGQPLSLLLKNSPLVSR		tr|A0A0G2JGY4|A0A0G2JGY4_MOUSE	G	32	1	0.755028	0.867496	0.975363	0.82369	0.796833	0.71353	1.33727	0.634136	2.04283	0.956312
	0.481593	0.0687511	Mdh2_G_92	Mdh2	P08249	CDVVVIPAGVPR		tr|A0A0G2JF23|A0A0G2JF23_MOUSE	G	93	0.9965	2.28956	2.35475	2.38092	2.34581	2.45657	2.42419	2.36286	2.37525	2.09258	2.22897
	0.0293969	-0.00569191	Mdh2_D_88	Mdh2	P08249	CLKGCDVVVIPAGVPR		tr|A0A0G2JF23|A0A0G2JF23_MOUSE	D	89	1	-1.84799	-1.90788	-1.83891	-1.86183	-1.68922	-1.85103	-1.69663	-1.72807	-2.01579	-1.82583
	1.81776	0.157528	Mdh2_Q_211	Mdh2	P08249	CTPKVDFPQDQLATLTGR			Q	212	1	2.00549	1.87662	2.00417	1.95162	1.97646	1.83645	1.96473	1.71424	1.78373	1.72756
	1.36112	-0.256217	Mdh2_Y_56	Mdh2	P08249	DIAHTPGVAADLSHIETR		tr|A0A0G2JF23|A0A0G2JF23_MOUSE, tr|A0A0G2JGY4|A0A0G2JGY4_MOUSE	Y	57	1	-0.610857	-0.657539	-0.599161	-0.483517	-0.579662	-0.543922	-0.201801	-0.497925	0.00896263	-0.414967
	0.108933	-0.0392555	Mdh2_C_93	Mdh2	P08249	DVVVIPAGVPR		tr|A0A0G2JF23|A0A0G2JF23_MOUSE	C	94	0.9999	2.47926	2.67314	2.46971	2.62517	2.1979	2.47545	2.86776	2.57311	2.20394	2.52119
	0.348984	0.103276	Mdh2_D_217	Mdh2	P08249	FPQDQLATLTGR			D	218	1	-5.68129	-5.77891	-5.50586	-5.33487	-5.97812	-5.61944	-5.81503	-5.58061	-5.90869	-5.87166
	0.0625026	-0.0286186	Mdh2_K_91	Mdh2	P08249	GCDVVVIPAGVPR		tr|A0A0G2JF23|A0A0G2JF23_MOUSE	K	92	0.9569	1.24283	0.727743	0.687059	0.939285	1.19583	1.42282	0.803402	0.783211	1.02801	0.898392
	1.31364	0.184854	Mdh2_P_62	Mdh2	P08249	GVAADLSHIETR		tr|A0A0G2JF23|A0A0G2JF23_MOUSE, tr|A0A0G2JGY4|A0A0G2JGY4_MOUSE	P	63	0.9879	-1.39608	-1.43611	-1.26792	-1.19028	-1.2156	-1.37613	-1.61524	-1.64999	-1.44967	-1.33923
	0.19152	0.0448418	Mdh2_K_78	Mdh2	P08249	GYLGPEQLPDCLKGCDVVVIPAGVPR		tr|A0A0G2JF23|A0A0G2JF23_MOUSE	K	79	0.9997	-4.76875	-5.13525	-4.94733	-4.99221	-4.76581	-4.80683	-5.08976	-4.90751	-5.12891	-4.90055
	0.0365233	-0.01432	Mdh2_A_59	Mdh2	P08249	HTPGVAADLSHIETR		tr|A0A0G2JF23|A0A0G2JF23_MOUSE, tr|A0A0G2JGY4|A0A0G2JGY4_MOUSE	A	60	1	-1.30407	-0.98595	-1.04455	-0.933281	-0.916054	-1.28687	-0.644951	-0.957546	-0.963697	-1.25923
	0.618766	0.165109	Mdh2_D_57	Mdh2	P08249	IAHTPGVAADLSHIETR		tr|A0A0G2JF23|A0A0G2JF23_MOUSE, tr|A0A0G2JGY4|A0A0G2JGY4_MOUSE	D	58	1	2.67029	2.43344	2.38593	2.66398	2.93727	2.60414	2.36944	2.51917	2.16105	2.61156
	0.23263	-0.0727932	Mdh2_C_89	Mdh2	P08249	LKGCDVVVIPAGVPR		tr|A0A0G2JF23|A0A0G2JF23_MOUSE	C	90	1	2.0595	2.34181	2.09536	2.28538	1.81022	2.09841	2.4581	2.26263	1.93422	2.20286
	0.0617269	0.0123901	Mdh2_Q_85	Mdh2	P08249	LPDCLKGCDVVVIPAGVPR		tr|A0A0G2JF23|A0A0G2JF23_MOUSE	Q	86	0.9991	-0.0216827	-0.00159645	0.0711136	0.0374489	0.25371	0.221991	0.0371227	0.100521	-0.0975246	0.0149326
	0.493194	0.146776	Mdh2_D_67	Mdh2	P08249	LSHIETR		tr|A0A0G2JF23|A0A0G2JF23_MOUSE, tr|A0A0G2JGY4|A0A0G2JGY4_MOUSE	D	68	0.9331	-0.368988	-0.444611	-0.502661	-0.149111	-0.0541801	-0.207045	-0.528065	-0.31954	-0.832563	-0.366217
	0.322795	0.0482883	Mdh2_R_52	Mdh2	P08249	LTLYDIAHTPGVAADLSHIETR		tr|A0A0G2JF23|A0A0G2JF23_MOUSE, tr|A0A0G2JGY4|A0A0G2JGY4_MOUSE	R	53	1	5.90701	6.06813	6.0186	6.12624	5.99092	5.90506	6.14627	6.03019	5.84088	5.94707
	0.123626	-0.0336788	Mdh2_T_54	Mdh2	P08249	LYDIAHTPGVAADLSHIETR		tr|A0A0G2JF23|A0A0G2JF23_MOUSE, tr|A0A0G2JGY4|A0A0G2JGY4_MOUSE	T	55	0.9829	-3.43744	-3.68546	-3.76781	-3.74106	-3.62805	-3.3952	-3.86254	-3.7597	-3.55718	-3.5168
	0.211385	0.0453854	Mdh2_Q_22	Mdh2	P08249	NNAKVAVLGASGGIGQPLSLLLKNSPLVSR		tr|A0A0G2JGY4|A0A0G2JGY4_MOUSE	Q	23	0.9965	-4.0021	-3.87418	-3.81656	-3.81412	-3.89528	-4.01859	-3.63748	-3.94436	-4.11147	-3.91727
	0.0153022	-0.0019577	Mdh2_T_213	Mdh2	P08249	PKVDFPQDQLATLTGR			T	214	0.999	-0.265829	-0.254812	-0.120478	-0.100721	-0.0681152	-0.114393	-0.150219	-0.208014	-0.160221	-0.16732
	0.595516	-0.078252	Mdh2_A_32	Mdh2	P08249	SGGIGQPLSLLLKNSPLVSR		tr|A0A0G2JGY4|A0A0G2JGY4_MOUSE	A	33	0.9999	0.34506	0.335829	0.434952	0.499601	0.251408	0.349659	0.608782	0.505259	0.384954	0.409456
	0.295615	0.0866821	Mdh2_L_40	Mdh2	P08249	SLLLKNSPLVSR		tr|A0A0G2JGY4|A0A0G2JGY4_MOUSE	L	41	0.9985	-1.247	-1.07227	-1.0609	-0.987242	-1.17354	-1.35742	-0.788784	-1.10768	-1.44712	-1.27337
	0.512392	-0.183364	Mdh2_F_17	Mdh2	P08249	STSAQNNAKVAVLGASGGIGQPLSLLLKNSPLVSR		tr|A0A0G2JGY4|A0A0G2JGY4_MOUSE	F	18	0.9982	-0.857494	-0.589502	-0.446657	-1.03748	-0.954948	-0.311171	-0.384077	-0.507099	-0.973522	-0.793392
	0.670537	-0.174263	Mdh2_N_178	Mdh2	P08249	TFVAELKGLDPAR		tr|A0A0G2JF23|A0A0G2JF23_MOUSE	N	179	1	1.05888	1.40211	1.40576	1.47283	1.08328	1.1671	1.64117	1.36454	1.68143	1.43994
	0.216535	0.101422	Mdh2_L_53	Mdh2	P08249	TLYDIAHTPGVAADLSHIETR		tr|A0A0G2JF23|A0A0G2JF23_MOUSE, tr|A0A0G2JGY4|A0A0G2JGY4_MOUSE	L	54	1	-9.99374	-9.60361	-9.58351	-9.19486	-9.25849	-9.94902	-9.4805	-9.90751	-9.35086	-9.45344
	0.453206	-0.0805389	Mdh2_H_60	Mdh2	P08249	TPGVAADLSHIETR		tr|A0A0G2JF23|A0A0G2JF23_MOUSE, tr|A0A0G2JGY4|A0A0G2JGY4_MOUSE	H	61	0.9998	0.00346375	0.102131	0.0218525	0.356375	0.0658913	0.0685215	0.334343	0.282198	0.11492	0.152426
	0.183781	0.045155	Mdh2_C_212	Mdh2	P08249	TPKVDFPQDQLATLTGR			C	213	0.9717	-1.04381	-1.17987	-0.968666	-1.00964	-1.38511	-1.35855	-0.982676	-1.20034	-1.11346	-1.15784
	0.820729	0.221635	Mdh2_D_94	Mdh2	P08249	VVVIPAGVPR		tr|A0A0G2JF23|A0A0G2JF23_MOUSE	D	95	0.9988	4.2554	4.01371	3.9207	4.24916	4.43167	4.12933	3.94391	4.12658	3.55643	4.00622
	0.0353799	-0.0248726	Nefm_R_349	Nefm	P08553	HNHDLSSYQDTIQQLENELR		tr|A0A0R4J036|A0A0R4J036_MOUSE, tr|D3YZ35|D3YZ35_MOUSE	R	350	1	-1.32304	-1.36037	-1.29482	-1.82433	-1.83435	-1.69902	-1.5987	-1.96277	-0.704626	-1.54742
[truncated: 5,945 more rows]

## Sheet: T-TEST_without_outliers
Significant	p-value (-log10)	FC difference (log2)	Index	Gene	ProteinID	Peptide	Mapped Genes	Mapped Proteins	Prev AA	Start	MaxPepProb	P7m_1 (log2)	P7m_2 (log2)	P7m_3 (log2)	P7m_5 (log2)	P7p_2 (log2)	P7p_3 (log2)	P7p_4 (log2)	P7p_5 (log2)
[truncated: 7,609 more rows]

[truncated: 2 more sheets: sigA_with_outliers, sigA_without_outliers]
